# Supplementary material for: Diet chemistry and cross-kingdom microbiota associate with black soldier fly larvae performance on regional side streams
Source: Anim Microbiome. 2026 Jan 8;8:20. doi: 10.1186/s42523-025-00509-6 (PMC12908405; doi:10.1186/s42523-025-00509-6)
Supplement: Supplementary file 2 — Supplementary Material 2 [file 42523_2025_509_MOESM2_ESM.xlsx]

## Sheet: 16S rRNA
Supplementary Table 1. Interactive table of the bacterial community composition from feed and BSFL gut of chicken feed (CF), apple pomace (AP), potato pulp industrial (PPI), potato pulp lab scale (PPL), and BSFL-gut of rapeseed cake (RC) based on 16S rRNA gene amplicon sequencing. The table details the relative abundances of ASV counts at different taxonomic levels. The categories on the left all…
Taxonomic Level							CF-Feed			CF-Gut									AP-Feed			AP-Gut									PPI-Feed			PPI-Gut									PPL-Feed			PPL-Gut
Kingdom	Phylum	Class	Order	Family	Genus	Species	CF.feed.01_P	CF.feed.02_P	CF.feed.03_P	CF.gut.01_P	CF.gut.02_P	CF.gut.03_P	CF.gut.04_P	CF.gut.05_P	CF.gut.06_P	CF.gut.07_P	CF.gut.08_P	CF.gut.09_P	AP.feed.01_P	AP.feed.02_P	AP.feed.03_P	AP.gut.01_P	AP.gut.02_P	AP.gut.03_P	AP.gut.04_P	AP.gut.05_P	AP.gut.06_P	AP.gut.07_P	AP.gut.08_P	AP.gut.09_P	PPI.feed.01_P	PPI.feed.02_P	PPI.feed.03_P	PPI.gut.01_P	PPI.gut.02_P	PPI.gut.03_P	PPI.gut.04_P	PPI.gut.05_P	PPI.gut.06_P	PPI.gut.07_P	PPI.gut.08_P	PPI.gut.09_P	PPL.feed.01_P	PPL.feed.02_P	PPL.feed.03_P	PPL.gut.01_P	PPL.gut.02_P	PPL.gut.03_P	PPL.gut.04_P
Bacteria	Acidobacteriota	Acidobacteriae	Terriglobales	Acidobacteriaceae_(Subgroup_1)	Granulicella	NA	0	0	0	0	0	0	0	0	0	0	0	0	0	0	1.35837	0	0	0	0	0	0	0	0	0	0	0	0	0	0	0	0	0	0	0	0	0	0	0	0	0	0	0	0
						NA	0	0	0	0	0	0	0	0	0	0	0	0	0	0	1.35837	0	0	0	0	0	0	0	0	0	0	0	0	0	0	0	0	0	0	0	0	0	0	0	0	0	0	0	0
					Granulicella		0	0	0	0	0	0	0	0	0	0	0	0	0	0	1.35837	0	0	0	0	0	0	0	0	0	0	0	0	0	0	0	0	0	0	0	0	0	0	0	0	0	0	0	0
Bacteria	Acidobacteriota	Acidobacteriae	Terriglobales	Acidobacteriaceae_(Subgroup_1)	Incertae_Sedis	uncultured_bacterium	0	0	0	0	0	0	0	0	0	0	0	0	3.04507	0	6.11266	0	0	0	0	0	0	0	0.063908	0	0	0	0	0	0	0	0	0	0	0	0	0	0	0	0	0	0	0	0
Bacteria	Acidobacteriota	Acidobacteriae	Terriglobales	Acidobacteriaceae_(Subgroup_1)	Incertae_Sedis	uncultured_bacterium	0	0	0	0	0	0	0	0	0	0	0	0	0	0	3.15621	0	0	0	0	0	0	0	0	0	0	0	0	0	0	0	0	0	0	0	0	0	0	0	0	0	0	0	0
						uncultured_bacterium	0	0	0	0	0	0	0	0	0	0	0	0	3.04507	0	9.26888	0	0	0	0	0	0	0	0.063908	0	0	0	0	0	0	0	0	0	0	0	0	0	0	0	0	0	0	0	0
					Incertae_Sedis		0	0	0	0	0	0	0	0	0	0	0	0	3.04507	0	9.26888	0	0	0	0	0	0	0	0.063908	0	0	0	0	0	0	0	0	0	0	0	0	0	0	0	0	0	0	0	0
Bacteria	Acidobacteriota	Acidobacteriae	Terriglobales	Acidobacteriaceae_(Subgroup_1)	Terriglobus	uncultured_bacterium	0	0	0	0	0	0	0	0	0	0	0	0	0	0	1.63803	0	0	0	0	0	0	0	0	0	0	0	0	0	0	0	0	0	0	0	0	0	0	0	0	0	0	0	0
Bacteria	Acidobacteriota	Acidobacteriae	Terriglobales	Acidobacteriaceae_(Subgroup_1)	Terriglobus	uncultured_bacterium	0	0	0	0	0	0	0	0	0	0	0	0	1.82704	0	7.35118	0	0	0	0	0	0	0	0	0	0	0	0	0	0	0	0	0	0	0	0	0	0	0	0	0	0	0	0
						uncultured_bacterium	0	0	0	0	0	0	0	0	0	0	0	0	1.82704	0	8.98921	0	0	0	0	0	0	0	0	0	0	0	0	0	0	0	0	0	0	0	0	0	0	0	0	0	0	0	0
					Terriglobus		0	0	0	0	0	0	0	0	0	0	0	0	1.82704	0	8.98921	0	0	0	0	0	0	0	0	0	0	0	0	0	0	0	0	0	0	0	0	0	0	0	0	0	0	0	0
				Acidobacteriaceae_(Subgroup_1)			0	0	0	0	0	0	0	0	0	0	0	0	4.87211	0	19.6165	0	0	0	0	0	0	0	0.063908	0	0	0	0	0	0	0	0	0	0	0	0	0	0	0	0	0	0	0	0
			Terriglobales				0	0	0	0	0	0	0	0	0	0	0	0	4.87211	0	19.6165	0	0	0	0	0	0	0	0.063908	0	0	0	0	0	0	0	0	0	0	0	0	0	0	0	0	0	0	0	0
		Acidobacteriae					0	0	0	0	0	0	0	0	0	0	0	0	4.87211	0	19.6165	0	0	0	0	0	0	0	0.063908	0	0	0	0	0	0	0	0	0	0	0	0	0	0	0	0	0	0	0	0
	Acidobacteriota						0	0	0	0	0	0	0	0	0	0	0	0	4.87211	0	19.6165	0	0	0	0	0	0	0	0.063908	0	0	0	0	0	0	0	0	0	0	0	0	0	0	0	0	0	0	0	0
Bacteria	Actinomycetota	Actinobacteria	Actinomycetales	Actinomycetaceae	Actinomyces	bacterium_NLAE-zl-C91	0	0	0	0	0	0	0	0	0	0	0	0	0	0	0	0	0.0996016	0.650207	1.13883	0.969013	1.47401	0.797555	0	0.174431	0	0	0	0.339916	0.123153	0.110738	0.506092	0.856123	0.412628	0.6746	1.6797	1.69239	0	0	0	0.293241	0.243586	0.288939	0.131639
Bacteria	Actinomycetota	Actinobacteria	Actinomycetales	Actinomycetaceae	Actinomyces	bacterium_NLAE-zl-C91	0	0	0	0	0	0	0.345066	0.571966	0.443721	0	0	0	0	0	0	0.0879299	0	0.96849	1.02692	0	1.5322	0.577869	0.227672	0	0	0	0	0	0	0	0	0	0	0	0	0	0	0	0	0	0	0	0
Bacteria	Actinomycetota	Actinobacteria	Actinomycetales	Actinomycetaceae	Actinomyces	bacterium_NLAE-zl-C91	0	0	0	0	0	0	0	0	0	0	0	0	0	0	0	0	0	0	0	0	0	0	0	0	0	0	0	0	0	0	0.206186	0	0	0.213693	0.610799	0.229751	0	0	0	0	0	0	0
						bacterium_NLAE-zl-C91	0	0	0	0	0	0	0.345066	0.571966	0.443721	0	0	0	0	0	0	0.0879299	0.0996016	1.6187	2.16576	0.969013	3.00621	1.37542	0.227672	0.174431	0	0	0	0.339916	0.123153	0.110738	0.712277	0.856123	0.412628	0.888293	2.2905	1.92214	0	0	0	0.293241	0.243586	0.288939	0.131639
Bacteria	Actinomycetota	Actinobacteria	Actinomycetales	Actinomycetaceae	Actinomyces	metagenome	0	0	0	0	0	0	0	0	0	0	0	0	0	0	0	0	0	0	0	0	0	0	0	0	0	0	0	0	0	0	0	0	0	0	0	0	0	0	0	7.1986	7.19931	6.07861	3.15479
Bacteria	Actinomycetota	Actinobacteria	Actinomycetales	Actinomycetaceae	Actinomyces	metagenome	0	0	0	0	0	0	0	0	0	0	0	0	0	0	1.67799	1.77213	3.60937	0.986678	1.55355	0.561191	1.11197	2.50728	2.52436	2.25734	0	0	0	0	0	0	0	0	0	0	0	0	0	0	0	11.881	11.2212	11.4703	10.236
Bacteria	Actinomycetota	Actinobacteria	Actinomycetales	Actinomycetaceae	Actinomyces	metagenome	0	0	0	0	0	0	0	0	0	0	0	0	0	0	0	0	0	0	0	0	0	0	0	0	0	0	0	0	0	0	0	0	0	0	0	0	0	0	0	0.104053	0.124499	0.136292	0.24512
						metagenome	0	0	0	0	0	0	0	0	0	0	0	0	0	0	1.67799	1.77213	3.60937	0.986678	1.55355	0.561191	1.11197	2.50728	2.52436	2.25734	0	0	0	0	0	0	0	0	0	0	0	0	0	0	0	19.1837	18.545	17.6852	13.636
Bacteria	Actinomycetota	Actinobacteria	Actinomycetales	Actinomycetaceae	Actinomyces	uncultured_Actinomycetales	0	0	0	0	0	0	0	0	0	0	0	0	0	0	0	0	0	0	0	0	0	0	0	0	0	0	0	0	0	0	0	0	0	0	0	0.0582468	0	0	0	0	0	0	0
Bacteria	Actinomycetota	Actinobacteria	Actinomycetales	Actinomycetaceae	Actinomyces	uncultured_Actinomycetales	0	0	0	0	0	0	0	0	0	0	0	0	0	0	0	0	0	0	0	0	0	0	0	0	0	0	0	0	0	0	0	0	0	0	0	0	0	0	0	0	0	0.158098	0.226963
Bacteria	Actinomycetota	Actinobacteria	Actinomycetales	Actinomycetaceae	Actinomyces	uncultured_Actinomycetales	0	0	0	1.08609	1.77423	8.48904	5.25754	0	0	0.898717	1.77351	1.17571	0	0	0	0	0	0	0	0	0	0	0	0	0	0	0	0	0	0	0	0	0	0.368725	0.433667	0.126201	0	0	0	0.0993237	0	0	0.313209
						uncultured_Actinomycetales	0	0	0	1.08609	1.77423	8.48904	5.25754	0	0	0.898717	1.77351	1.17571	0	0	0	0	0	0	0	0	0	0	0	0	0	0	0	0	0	0	0	0	0	0.368725	0.433667	0.184448	0	0	0	0.0993237	0	0.158098	0.540172
					Actinomyces		0	0	0	1.08609	1.77423	8.48904	5.60261	0.571966	0.443721	0.898717	1.77351	1.17571	0	0	1.67799	1.86006	3.70897	2.60537	3.71931	1.5302	4.11818	3.88271	2.75204	2.43177	0	0	0	0.339916	0.123153	0.110738	0.712277	0.856123	0.412628	1.25702	2.72416	2.10659	0	0	0	19.5762	18.7886	18.1323	14.3078
Bacteria	Actinomycetota	Actinobacteria	Actinomycetales	Actinomycetaceae	Flaviflexus	uncultured_bacterium	0	0	0	0	0	0	0	0	0.0505504	0	0	0	0	0	0	0	0	0	0	0	0	0	0	0	0	0	0	0	0	0	0	0	0	0	0	0	0	0	0	0	0	0	0
						uncultured_bacterium	0	0	0	0	0	0	0	0	0.0505504	0	0	0	0	0	0	0	0	0	0	0	0	0	0	0	0	0	0	0	0	0	0	0	0	0	0	0	0	0	0	0	0	0	0
					Flaviflexus		0	0	0	0	0	0	0	0	0.0505504	0	0	0	0	0	0	0	0	0	0	0	0	0	0	0	0	0	0	0	0	0	0	0	0	0	0	0	0	0	0	0	0	0	0
				Actinomycetaceae			0	0	0	1.08609	1.77423	8.48904	5.60261	0.571966	0.494271	0.898717	1.77351	1.17571	0	0	1.67799	1.86006	3.70897	2.60537	3.71931	1.5302	4.11818	3.88271	2.75204	2.43177	0	0	0	0.339916	0.123153	0.110738	0.712277	0.856123	0.412628	1.25702	2.72416	2.10659	0	0	0	19.5762	18.7886	18.1323	14.3078
			Actinomycetales				0	0	0	1.08609	1.77423	8.48904	5.60261	0.571966	0.494271	0.898717	1.77351	1.17571	0	0	1.67799	1.86006	3.70897	2.60537	3.71931	1.5302	4.11818	3.88271	2.75204	2.43177	0	0	0	0.339916	0.123153	0.110738	0.712277	0.856123	0.412628	1.25702	2.72416	2.10659	0	0	0	19.5762	18.7886	18.1323	14.3078
Bacteria	Actinomycetota	Actinobacteria	Bifidobacteriales	Bifidobacteriaceae	Bifidobacterium	Bifidobacterium_mongoliense	0	0	0	0	0	0	0	0	0	0	0	0	0	0	0	0	0	0	0	0	0	0	0	0	0	0.0769734	0.0203039	0	0	0	0	0	0	0	0	0	0	0	0	0	0	0	0
						Bifidobacterium_mongoliense	0	0	0	0	0	0	0	0	0	0	0	0	0	0	0	0	0	0	0	0	0	0	0	0	0	0.0769734	0.0203039	0	0	0	0	0	0	0	0	0	0	0	0	0	0	0	0
Bacteria	Actinomycetota	Actinobacteria	Bifidobacteriales	Bifidobacteriaceae	Bifidobacterium	Bifidobacterium_thermophilum	0	0	0	0	0	0	0	0	0	0	0	0	0	0	0	0	0	0	0	0	0	0	0	0	0	0	0.0338398	0	0	0	0	0	0	0	0	0	0	0	0	0	0	0	0
						Bifidobacterium_thermophilum	0	0	0	0	0	0	0	0	0	0	0	0	0	0	0	0	0	0	0	0	0	0	0	0	0	0	0.0338398	0	0	0	0	0	0	0	0	0	0	0	0	0	0	0	0
Bacteria	Actinomycetota	Actinobacteria	Bifidobacteriales	Bifidobacteriaceae	Bifidobacterium	NA	0	0	0	0	0	0	0	0	0	0	0	0	0	0	0	0	0	0	0	0	0	0	0	0	0.0227494	0.046184	0	0	0	0	0	0	0	0	0	0	0	0	0	0	0	0	0
						NA	0	0	0	0	0	0	0	0	0	0	0	0	0	0	0	0	0	0	0	0	0	0	0	0	0.0227494	0.046184	0	0	0	0	0	0	0	0	0	0	0	0	0	0	0	0	0
					Bifidobacterium		0	0	0	0	0	0	0	0	0	0	0	0	0	0	0	0	0	0	0	0	0	0	0	0	0.0227494	0.123157	0.0541437	0	0	0	0	0	0	0	0	0	0	0	0	0	0	0	0
				Bifidobacteriaceae			0	0	0	0	0	0	0	0	0	0	0	0	0	0	0	0	0	0	0	0	0	0	0	0	0.0227494	0.123157	0.0541437	0	0	0	0	0	0	0	0	0	0	0	0	0	0	0	0
			Bifidobacteriales				0	0	0	0	0	0	0	0	0	0	0	0	0	0	0	0	0	0	0	0	0	0	0	0	0.0227494	0.123157	0.0541437	0	0	0	0	0	0	0	0	0	0	0	0	0	0	0	0
Bacteria	Actinomycetota	Actinobacteria	Kitasatosporales	Streptomycetaceae	Streptomyces	NA	0	0	0	0	0	0	0	0	0	0	0	0	0	0	0	0	0	0	0	0	0	0	0	0	0	0	0	0	0	0	0	0	0	0	0	0	0	0	0	0	0	0	0
						NA	0	0	0	0	0	0	0	0	0	0	0	0	0	0	0	0	0	0	0	0	0	0	0	0	0	0	0	0	0	0	0	0	0	0	0	0	0	0	0	0	0	0	0
					Streptomyces		0	0	0	0	0	0	0	0	0	0	0	0	0	0	0	0	0	0	0	0	0	0	0	0	0	0	0	0	0	0	0	0	0	0	0	0	0	0	0	0	0	0	0
				Streptomycetaceae			0	0	0	0	0	0	0	0	0	0	0	0	0	0	0	0	0	0	0	0	0	0	0	0	0	0	0	0	0	0	0	0	0	0	0	0	0	0	0	0	0	0	0
			Kitasatosporales				0	0	0	0	0	0	0	0	0	0	0	0	0	0	0	0	0	0	0	0	0	0	0	0	0	0	0	0	0	0	0	0	0	0	0	0	0	0	0	0	0	0	0
Bacteria	Actinomycetota	Actinobacteria	Micrococcales	Beutenbergiaceae	Miniimonas	NA	0	0	0	0	0	0	0	0	0	0	0	0	0	0	0	0	0	0	0	0	0	0	0	0	0	0	0	0	0	0	0	0	0	0	0	0	0	0	0	0	0	0	0
						NA	0	0	0	0	0	0	0	0	0	0	0	0	0	0	0	0	0	0	0	0	0	0	0	0	0	0	0	0	0	0	0	0	0	0	0	0	0	0	0	0	0	0	0
					Miniimonas		0	0	0	0	0	0	0	0	0	0	0	0	0	0	0	0	0	0	0	0	0	0	0	0	0	0	0	0	0	0	0	0	0	0	0	0	0	0	0	0	0	0	0
Bacteria	Actinomycetota	Actinobacteria	Micrococcales	Beutenbergiaceae	Salana	Salana_multivorans	0	0	0	0	0	0	0	0	0	0	0	0	0	0	0	0	0	0	0	0	0	0	0	0	0	0	0	0.116543	0	0	0.0609185	0	0	0.0460907	0.0671879	0	0	0	0	0	0	0	0
						Salana_multivorans	0	0	0	0	0	0	0	0	0	0	0	0	0	0	0	0	0	0	0	0	0	0	0	0	0	0	0	0.116543	0	0	0.0609185	0	0	0.0460907	0.0671879	0	0	0	0	0	0	0	0
					Salana		0	0	0	0	0	0	0	0	0	0	0	0	0	0	0	0	0	0	0	0	0	0	0	0	0	0	0	0.116543	0	0	0.0609185	0	0	0.0460907	0.0671879	0	0	0	0	0	0	0	0
Bacteria	Actinomycetota	Actinobacteria	Micrococcales	Beutenbergiaceae	NA	NA	0	0	0	4.15491	4.61195	10.3446	2.81699	0	0.140418	0	0	0	1.58343	0	1.83779	5.89131	13.579	4.20134	4.04187	2.31796	2.96095	8.3194	11.2278	6.0093	0	0	0	0.226611	0.167625	0.133649	0.187441	0.166356	0.170291	1.35758	2.34547	1.37204	0	0	0	27.4322	47.1419	42.136	43.1412
						NA	0	0	0	4.15491	4.61195	10.3446	2.81699	0	0.140418	0	0	0	1.58343	0	1.83779	5.89131	13.579	4.20134	4.04187	2.31796	2.96095	8.3194	11.2278	6.0093	0	0	0	0.226611	0.167625	0.133649	0.187441	0.166356	0.170291	1.35758	2.34547	1.37204	0	0	0	27.4322	47.1419	42.136	43.1412
					NA		0	0	0	4.15491	4.61195	10.3446	2.81699	0	0.140418	0	0	0	1.58343	0	1.83779	5.89131	13.579	4.20134	4.04187	2.31796	2.96095	8.3194	11.2278	6.0093	0	0	0	0.226611	0.167625	0.133649	0.187441	0.166356	0.170291	1.35758	2.34547	1.37204	0	0	0	27.4322	47.1419	42.136	43.1412
				Beutenbergiaceae			0	0	0	4.15491	4.61195	10.3446	2.81699	0	0.140418	0	0	0	1.58343	0	1.83779	5.89131	13.579	4.20134	4.04187	2.31796	2.96095	8.3194	11.2278	6.0093	0	0	0	0.343153	0.167625	0.133649	0.24836	0.166356	0.170291	1.40367	2.41266	1.37204	0	0	0	27.4322	47.1419	42.136	43.1412
Bacteria	Actinomycetota	Actinobacteria	Micrococcales	Bogoriellaceae	Georgenia	Georgenia_sp.	0	0	0	0	0	0	0	0	0	0	0	0	0	0	0	0	0	0	0	0	0	0	0	0	0	0	0	0	0	0	0	0	0	0	0	0	0	0	0	0	0	0	0
						Georgenia_sp.	0	0	0	0	0	0	0	0	0	0	0	0	0	0	0	0	0	0	0	0	0	0	0	0	0	0	0	0	0	0	0	0	0	0	0	0	0	0	0	0	0	0	0
					Georgenia		0	0	0	0	0	0	0	0	0	0	0	0	0	0	0	0	0	0	0	0	0	0	0	0	0	0	0	0	0	0	0	0	0	0	0	0	0	0	0	0	0	0	0
				Bogoriellaceae			0	0	0	0	0	0	0	0	0	0	0	0	0	0	0	0	0	0	0	0	0	0	0	0	0	0	0	0	0	0	0	0	0	0	0	0	0	0	0	0	0	0	0
Bacteria	Actinomycetota	Actinobacteria	Micrococcales	Brevibacteriaceae	Brevibacterium	NA	0	0	0	3.28773	1.80017	3.3232	0.1443	0.889289	3.73512	0.984487	1.31932	0.768376	0	6.21762	0	0	0	0	0	0	0	0	0	0	0	0	0	0	0	0	0	0	0	0	0	0	0	0	0	0	0	0	0
Bacteria	Actinomycetota	Actinobacteria	Micrococcales	Brevibacteriaceae	Brevibacterium	NA	0	0	0	0	0	0	0	0.176291	0.600989	0	0.129769	0	0	0	0	0	0	0	0	0	0	0	0	0	0	0	0	0	0	0	0	0	0	0	0	0	0	0	0	0	0	0	0
Bacteria	Actinomycetota	Actinobacteria	Micrococcales	Brevibacteriaceae	Brevibacterium	NA	0	0	0	0	0	0.155169	0	0	0	0.149165	0.281166	0.296241	0	0	0	0	0	0	0	0	0	0	0	0	0	0	0	0	0	0	0	0	0	0	0	0	0	0	0	0	0	0	0
Bacteria	Actinomycetota	Actinobacteria	Micrococcales	Brevibacteriaceae	Brevibacterium	NA	0	0	0	0	0	0	0	0	0	0	0	0	3.16687	5.82902	0	0	0	0	0	0	0	0	0	0	0	0	0	0	0	0	0	0	0	0	0	0	0	0	0	0	0	0	0
Bacteria	Actinomycetota	Actinobacteria	Micrococcales	Brevibacteriaceae	Brevibacterium	NA	0	0	0	0.227321	0.243827	0	0	0	0	0	0	0	0	0	0	0	0	0	0	0	0	0	0	0	0	0	0	0	0	0	0	0	0	0	0	0	0	0	0	0	0	0	0
Bacteria	Actinomycetota	Actinobacteria	Micrococcales	Brevibacteriaceae	Brevibacterium	NA	0	0	0	0	0	0	0	0	0	0	0	0	0	3.10881	0	0	0	0	0	0	0	0	0	0	0	0	0	0	0	0	0	0	0	0	0	0	0	0	0	0	0	0	0
						NA	0	0	0	3.51505	2.04399	3.47837	0.1443	1.06558	4.3361	1.13365	1.73025	1.06462	3.16687	15.1554	0	0	0	0	0	0	0	0	0	0	0	0	0	0	0	0	0	0	0	0	0	0	0	0	0	0	0	0	0
					Brevibacterium		0	0	0	3.51505	2.04399	3.47837	0.1443	1.06558	4.3361	1.13365	1.73025	1.06462	3.16687	15.1554	0	0	0	0	0	0	0	0	0	0	0	0	0	0	0	0	0	0	0	0	0	0	0	0	0	0	0	0	0
				Brevibacteriaceae			0	0	0	3.51505	2.04399	3.47837	0.1443	1.06558	4.3361	1.13365	1.73025	1.06462	3.16687	15.1554	0	0	0	0	0	0	0	0	0	0	0	0	0	0	0	0	0	0	0	0	0	0	0	0	0	0	0	0	0
Bacteria	Actinomycetota	Actinobacteria	Micrococcales	Dermabacteraceae	Brachybacterium	NA	0	0	0	0.138918	0	0.504299	0.075287	0.227219	0.415637	0	0	0.231439	2.31425	7.12435	0	0	0	0	0	0	0	0	0	0	0	0	0	0	0	0	0	0	0	0	0	0	0	0	0	0	0	0	0
Bacteria	Actinomycetota	Actinobacteria	Micrococcales	Dermabacteraceae	Brachybacterium	NA	0	0	0	0.126289	0	0	0	0	0.247135	0.898717	0.722381	1.50898	0	0	0.479425	0	0	0	0	0	0	0	0	0	0	0	0	0	0	0	0	0	0	0	0	0	0	0	0	0	0	0	0
						NA	0	0	0	0.265207	0	0.504299	0.075287	0.227219	0.662772	0.898717	0.722381	1.74042	2.31425	7.12435	0.479425	0	0	0	0	0	0	0	0	0	0	0	0	0	0	0	0	0	0	0	0	0	0	0	0	0	0	0	0
					Brachybacterium		0	0	0	0.265207	0	0.504299	0.075287	0.227219	0.662772	0.898717	0.722381	1.74042	2.31425	7.12435	0.479425	0	0	0	0	0	0	0	0	0	0	0	0	0	0	0	0	0	0	0	0	0	0	0	0	0	0	0	0
				Dermabacteraceae			0	0	0	0.265207	0	0.504299	0.075287	0.227219	0.662772	0.898717	0.722381	1.74042	2.31425	7.12435	0.479425	0	0	0	0	0	0	0	0	0	0	0	0	0	0	0	0	0	0	0	0	0	0	0	0	0	0	0	0
Bacteria	Actinomycetota	Actinobacteria	Micrococcales	Microbacteriaceae	Canibacter	uncultured_bacterium	0	0	0	0	0	0	0	0	0	0	0	0	0	0	0	0	0	0	0	0	0	0	0	0	0	0	0	0	0	0	0	0	0	0	0	0	0	0	0	0	0	0	0
						uncultured_bacterium	0	0	0	0	0	0	0	0	0	0	0	0	0	0	0	0	0	0	0	0	0	0	0	0	0	0	0	0	0	0	0	0	0	0	0	0	0	0	0	0	0	0	0
					Canibacter		0	0	0	0	0	0	0	0	0	0	0	0	0	0	0	0	0	0	0	0	0	0	0	0	0	0	0	0	0	0	0	0	0	0	0	0	0	0	0	0	0	0	0
Bacteria	Actinomycetota	Actinobacteria	Micrococcales	Microbacteriaceae	Curtobacterium	NA	0	0	0	0	0	0	0	0	0	0	0	0	3.53228	3.75648	0	0	0	0	0	0	0	0	0	0	0	0	0	0	0	0	0	0	0	0	0	0	0	0	0	0	0	0	0
						NA	0	0	0	0	0	0	0	0	0	0	0	0	3.53228	3.75648	0	0	0	0	0	0	0	0	0	0	0	0	0	0	0	0	0	0	0	0	0	0	0	0	0	0	0	0	0
					Curtobacterium		0	0	0	0	0	0	0	0	0	0	0	0	3.53228	3.75648	0	0	0	0	0	0	0	0	0	0	0	0	0	0	0	0	0	0	0	0	0	0	0	0	0	0	0	0	0
Bacteria	Actinomycetota	Actinobacteria	Micrococcales	Microbacteriaceae	Leucobacter	Leucobacter_holotrichiae	0	0	0	0	0	0	0	0	0	0.0447494	0	0	0	0	0	0	0	0	0	0	0	0	0	0	0	0	0	0	0	0	0	0	0	0	0	0	0	0	0	0	0	0	0
						Leucobacter_holotrichiae	0	0	0	0	0	0	0	0	0	0.0447494	0	0	0	0	0	0	0	0	0	0	0	0	0	0	0	0	0	0	0	0	0	0	0	0	0	0	0	0	0	0	0	0	0
Bacteria	Actinomycetota	Actinobacteria	Micrococcales	Microbacteriaceae	Leucobacter	NA	0	0	0	0	0	0	0	0	0	0	0	0	0	0	0	0	0	0	0	0	0	0	0	0	0	0	0	0	0	0	0	0	0	0	0	0	0	0	0	0	0	0	0
Bacteria	Actinomycetota	Actinobacteria	Micrococcales	Microbacteriaceae	Leucobacter	NA	0	0	0	0.193643	0.160822	0	0	0	0	0	0	0	0	0	0	0	0	0	0	0	0	0	0	0	0	0	0	0	0	0	0	0	0	0	0	0	0	0	0	0	0	0	0
Bacteria	Actinomycetota	Actinobacteria	Micrococcales	Microbacteriaceae	Leucobacter	NA	0	0	0	0	0	0	0	0.0744339	0.280836	0	0	0	0	0	0	0	0	0	0	0	0	0	0	0	0	0	0	0	0	0	0	0	0	0	0	0	0	0	0	0	0	0	0
Bacteria	Actinomycetota	Actinobacteria	Micrococcales	Microbacteriaceae	Leucobacter	NA	0	0	0	0	0	0	0	0	0	0	0	0	0	0	0	0	0	0	0	0	0	0	0	0	0	0	0	0	0	0	0	0	0	0	0	0	0	0	0	0	0	0	0
Bacteria	Actinomycetota	Actinobacteria	Micrococcales	Microbacteriaceae	Leucobacter	NA	0	0	0	0	0	0	0	0	0	0	0	0	0	0	0	0	0	0	0	0	0	0	0	0	0	0	0	0	0	0	0	0	0	0	0	0	0	0	0	0	0	0	0
						NA	0	0	0	0.193643	0.160822	0	0	0.0744339	0.280836	0	0	0	0	0	0	0	0	0	0	0	0	0	0	0	0	0	0	0	0	0	0	0	0	0	0	0	0	0	0	0	0	0	0
					Leucobacter		0	0	0	0.193643	0.160822	0	0	0.0744339	0.280836	0.0447494	0	0	0	0	0	0	0	0	0	0	0	0	0	0	0	0	0	0	0	0	0	0	0	0	0	0	0	0	0	0	0	0	0
Bacteria	Actinomycetota	Actinobacteria	Micrococcales	Microbacteriaceae	Microbacterium	NA	0	0	0	0	0	0	0	0	0	0	0	0	0	0	0	0	0	0	0	0	0	0	0	0	0	0	0	0	0	0	0	0	0	0.0293304	0	0	0	0	0	0	0	0	0
						NA	0	0	0	0	0	0	0	0	0	0	0	0	0	0	0	0	0	0	0	0	0	0	0	0	0	0	0	0	0	0	0	0	0	0.0293304	0	0	0	0	0	0	0	0	0
					Microbacterium		0	0	0	0	0	0	0	0	0	0	0	0	0	0	0	0	0	0	0	0	0	0	0	0	0	0	0	0	0	0	0	0	0	0.0293304	0	0	0	0	0	0	0	0	0
Bacteria	Actinomycetota	Actinobacteria	Micrococcales	Microbacteriaceae	Pseudoclavibacter	uncultured_bacterium	0	0	0	0	0	0	0	0	0	0	0	0	0	0	0	0	0	0	0	0	0	0	0	0	0	0	0	0	0	0	0	0	0	0	0	0	0	0	0	0	0	0	0
						uncultured_bacterium	0	0	0	0	0	0	0	0	0	0	0	0	0	0	0	0	0	0	0	0	0	0	0	0	0	0	0	0	0	0	0	0	0	0	0	0	0	0	0	0	0	0	0
					Pseudoclavibacter		0	0	0	0	0	0	0	0	0	0	0	0	0	0	0	0	0	0	0	0	0	0	0	0	0	0	0	0	0	0	0	0	0	0	0	0	0	0	0	0	0	0	0
Bacteria	Actinomycetota	Actinobacteria	Micrococcales	Microbacteriaceae	NA	NA	0	0	0	0	0	0	0	0	0	0	0	0	0	0	0	0	0	0	0	0	0	0	0	0	0	0	0	0	0	0	0	0	0	0	0	0	0	0	0	0	0	0	0
Bacteria	Actinomycetota	Actinobacteria	Micrococcales	Microbacteriaceae	NA	NA	0	0.202195	0	0	0	0	0	0	0	0	0	0	0	0	0.19976	0	0	0	0	0	0	0	0	0	0	0	0	0	0	0	0	0	0	0	0	0	0	0	0	0	0	0	0
Bacteria	Actinomycetota	Actinobacteria	Micrococcales	Microbacteriaceae	NA	NA	0	0	0	0	0	0	0	0	0	0	0	0	0	0	1.15861	0	0	0	0	0	0	0	0.0279597	0	0	0	0	0	0	0	0	0	0	0	0	0	0	0	0	0	0	0	0
Bacteria	Actinomycetota	Actinobacteria	Micrococcales	Microbacteriaceae	NA	NA	0	0	0	0	0	0	0	0	0	0	0	0	0	0	0.838993	0	0	0	0	0	0	0	0	0	0	0	0	0	0	0	0	0	0	0	0	0	0	0	0	0	0	0	0
Bacteria	Actinomycetota	Actinobacteria	Micrococcales	Microbacteriaceae	NA	NA	0	0	0	0	0	0	0	0	0	0	0	0	1.33983	0	7.79065	0	0	0	0	0	0	0	0	0	0	0	0	0	0	0	0	0	0	0	0	0	0	0	0	0	0	0	0
						NA	0	0.202195	0	0	0	0	0	0	0	0	0	0	1.33983	0	9.98801	0	0	0	0	0	0	0	0.0279597	0	0	0	0	0	0	0	0	0	0	0	0	0	0	0	0	0	0	0	0
					NA		0	0.202195	0	0	0	0	0	0	0	0	0	0	1.33983	0	9.98801	0	0	0	0	0	0	0	0.0279597	0	0	0	0	0	0	0	0	0	0	0	0	0	0	0	0	0	0	0	0
				Microbacteriaceae			0	0.202195	0	0.193643	0.160822	0	0	0.0744339	0.280836	0.0447494	0	0	4.87211	3.75648	9.98801	0	0	0	0	0	0	0	0.0279597	0	0	0	0	0	0	0	0	0	0	0.0293304	0	0	0	0	0	0	0	0	0
Bacteria	Actinomycetota	Actinobacteria	Micrococcales	Micrococcaceae	Enteractinococcus	NA	0	0	0	0	0	0	0	0	0	0	0	0	0	0	0	0	0	0	0	0	0	0	0	0	0	0	0	0	0	0	0	0	0	0	0	0	0	0	0	0	0	0	0
Bacteria	Actinomycetota	Actinobacteria	Micrococcales	Micrococcaceae	Enteractinococcus	NA	0	0	0	0	0	0	0	0	0	0	0	0	0	0	0	0	0	0	0	0	0	0	0	0	0	0	0	0	0	0	0	0	0	0	0	0	0	0	0	0	0	0	0
						NA	0	0	0	0	0	0	0	0	0	0	0	0	0	0	0	0	0	0	0	0	0	0	0	0	0	0	0	0	0	0	0	0	0	0	0	0	0	0	0	0	0	0	0
					Enteractinococcus		0	0	0	0	0	0	0	0	0	0	0	0	0	0	0	0	0	0	0	0	0	0	0	0	0	0	0	0	0	0	0	0	0	0	0	0	0	0	0	0	0	0	0
Bacteria	Actinomycetota	Actinobacteria	Micrococcales	Micrococcaceae	Glutamicibacter	Arthrobacter_sp.	0	0	0	0	0	0	0	0	0	0	0	0	0	0	0	0	0	0	0	0	0	0	0	0	0	0	0	0	0	0	0	0	0	0	0	0	0	0	0	0	0	0	0
Bacteria	Actinomycetota	Actinobacteria	Micrococcales	Micrococcaceae	Glutamicibacter	Arthrobacter_sp.	0	0	0	0	0	0	0	0	0	0	0	0	0	0	0	0	0	0	0	0	0	0	0	0	0	0	0	0	0	0	0	0	0	0	0	0	0	0	0	0	0	0	0
Bacteria	Actinomycetota	Actinobacteria	Micrococcales	Micrococcaceae	Glutamicibacter	Arthrobacter_sp.	0	0	0	0	0	0	0	0	0	0	0	0	0	0	0	0	0	0	0	0	0	0	0	0	0	0	0	0	0	0	0	0	0	0	0	0	0	0	0	0	0	0	0
Bacteria	Actinomycetota	Actinobacteria	Micrococcales	Micrococcaceae	Glutamicibacter	Arthrobacter_sp.	0	0	0	0	0	0	0	0	0	0	0	0	0	0	0	0	0	0	0	0	0	0	0	0	0	0	0	0	0	0	0	0	0	0	0	0	0	0	0	0	0	0	0
						Arthrobacter_sp.	0	0	0	0	0	0	0	0	0	0	0	0	0	0	0	0	0	0	0	0	0	0	0	0	0	0	0	0	0	0	0	0	0	0	0	0	0	0	0	0	0	0	0
					Glutamicibacter		0	0	0	0	0	0	0	0	0	0	0	0	0	0	0	0	0	0	0	0	0	0	0	0	0	0	0	0	0	0	0	0	0	0	0	0	0	0	0	0	0	0	0
Bacteria	Actinomycetota	Actinobacteria	Micrococcales	Micrococcaceae	Kocuria	NA	0	0	0	0	0	0	0	0	0	0	0	0	1.46163	0	0	0	0	0	0	0	0	0	0	0	0	0	0	0	0	0	0	0	0	0	0	0	0	0	0	0	0	0	0
						NA	0	0	0	0	0	0	0	0	0	0	0	0	1.46163	0	0	0	0	0	0	0	0	0	0	0	0	0	0	0	0	0	0	0	0	0	0	0	0	0	0	0	0	0	0
					Kocuria		0	0	0	0	0	0	0	0	0	0	0	0	1.46163	0	0	0	0	0	0	0	0	0	0	0	0	0	0	0	0	0	0	0	0	0	0	0	0	0	0	0	0	0	0
Bacteria	Actinomycetota	Actinobacteria	Micrococcales	Micrococcaceae	Pseudoglutamicibacter	Pseudoglutamicibacter_cumminsii	0	0	0	0	0	0	0	0	0.381937	0.0783115	0.125443	0.157378	0	0	0	0	0	0	0	0	0	0	0	0	0	0	0	0	0	0	0	0	0	0	0	0	0	0	0	0	0	0	0
						Pseudoglutamicibacter_cumminsii	0	0	0	0	0	0	0	0	0.381937	0.0783115	0.125443	0.157378	0	0	0	0	0	0	0	0	0	0	0	0	0	0	0	0	0	0	0	0	0	0	0	0	0	0	0	0	0	0	0
Bacteria	Actinomycetota	Actinobacteria	Micrococcales	Micrococcaceae	Pseudoglutamicibacter	NA	0	0	0	0.298884	0.16601	0.795241	0.0878349	0.544543	1.60076	0.357995	0.471494	0.694316	0	0.777202	0	0	0	0	0	0	0	0	0	0	0	0	0	0	0	0	0	0	0	0	0	0	0	0	0	0	0	0	0
						NA	0	0	0	0.298884	0.16601	0.795241	0.0878349	0.544543	1.60076	0.357995	0.471494	0.694316	0	0.777202	0	0	0	0	0	0	0	0	0	0	0	0	0	0	0	0	0	0	0	0	0	0	0	0	0	0	0	0	0
					Pseudoglutamicibacter		0	0	0	0.298884	0.16601	0.795241	0.0878349	0.544543	1.9827	0.436307	0.596937	0.851694	0	0.777202	0	0	0	0	0	0	0	0	0	0	0	0	0	0	0	0	0	0	0	0	0	0	0	0	0	0	0	0	0
Bacteria	Actinomycetota	Actinobacteria	Micrococcales	Micrococcaceae	NA	NA	0	0	0	0	0	0	0	0	0	0	0	0	0	0	0	0	0	0	0	0	0	0	0	0	0	0	0	0	0	0	0	0	0	0	0	0	0	0	0	0	0	0	0
						NA	0	0	0	0	0	0	0	0	0	0	0	0	0	0	0	0	0	0	0	0	0	0	0	0	0	0	0	0	0	0	0	0	0	0	0	0	0	0	0	0	0	0	0
					NA		0	0	0	0	0	0	0	0	0	0	0	0	0	0	0	0	0	0	0	0	0	0	0	0	0	0	0	0	0	0	0	0	0	0	0	0	0	0	0	0	0	0	0
				Micrococcaceae			0	0	0	0.298884	0.16601	0.795241	0.0878349	0.544543	1.9827	0.436307	0.596937	0.851694	1.46163	0.777202	0	0	0	0	0	0	0	0	0	0	0	0	0	0	0	0	0	0	0	0	0	0	0	0	0	0	0	0	0
Bacteria	Actinomycetota	Actinobacteria	Micrococcales	Promicromonosporaceae	Cellulosimicrobium	NA	0	0	0	0	0	0	0	0	0	0	0	0	0	0	0	0	0	0	0	0	0	0	0	0	0	0	0	0	0	0	0	0	0	0	0	0	0	0	0	0	0	0	0
						NA	0	0	0	0	0	0	0	0	0	0	0	0	0	0	0	0	0	0	0	0	0	0	0	0	0	0	0	0	0	0	0	0	0	0	0	0	0	0	0	0	0	0	0
					Cellulosimicrobium		0	0	0	0	0	0	0	0	0	0	0	0	0	0	0	0	0	0	0	0	0	0	0	0	0	0	0	0	0	0	0	0	0	0	0	0	0	0	0	0	0	0	0
				Promicromonosporaceae			0	0	0	0	0	0	0	0	0	0	0	0	0	0	0	0	0	0	0	0	0	0	0	0	0	0	0	0	0	0	0	0	0	0	0	0	0	0	0	0	0	0	0
Bacteria	Actinomycetota	Actinobacteria	Micrococcales	Sanguibacteraceae	Flavimobilis	uncultured_bacterium	0	0	0	0	0	0	0	0.54846	2.21299	0	0.454192	0	0	0	0	0	0	0	0	0	0	0	0	0	0	0	0	0	0	0	0	0	0	0	0	0	0	0	0	0	0	0	0
Bacteria	Actinomycetota	Actinobacteria	Micrococcales	Sanguibacteraceae	Flavimobilis	uncultured_bacterium	0	0	0	0	0	0	0	0.348664	1.24129	0	0	0	0	0	0	0	0	0	0	0	0	0	0	0	0	0	0	0	0	0	0	0	0	0	0	0	0	0	0	0	0	0	0
						uncultured_bacterium	0	0	0	0	0	0	0	0.897125	3.45428	0	0.454192	0	0	0	0	0	0	0	0	0	0	0	0	0	0	0	0	0	0	0	0	0	0	0	0	0	0	0	0	0	0	0	0
					Flavimobilis		0	0	0	0	0	0	0	0.897125	3.45428	0	0.454192	0	0	0	0	0	0	0	0	0	0	0	0	0	0	0	0	0	0	0	0	0	0	0	0	0	0	0	0	0	0	0	0
				Sanguibacteraceae			0	0	0	0	0	0	0	0.897125	3.45428	0	0.454192	0	0	0	0	0	0	0	0	0	0	0	0	0	0	0	0	0	0	0	0	0	0	0	0	0	0	0	0	0	0	0	0
Bacteria	Actinomycetota	Actinobacteria	Micrococcales	NA	NA	NA	0	0	0	0	0	0	0	0.0783515	0.219052	0	0	0	0	0	0	0	0	0	0	0	0	0	0	0	0	0	0	0	0	0	0	0	0	0	0	0	0	0	0	0	0	0	0
						NA	0	0	0	0	0	0	0	0.0783515	0.219052	0	0	0	0	0	0	0	0	0	0	0	0	0	0	0	0	0	0	0	0	0	0	0	0	0	0	0	0	0	0	0	0	0	0
					NA		0	0	0	0	0	0	0	0.0783515	0.219052	0	0	0	0	0	0	0	0	0	0	0	0	0	0	0	0	0	0	0	0	0	0	0	0	0	0	0	0	0	0	0	0	0	0
				NA			0	0	0	0	0	0	0	0.0783515	0.219052	0	0	0	0	0	0	0	0	0	0	0	0	0	0	0	0	0	0	0	0	0	0	0	0	0	0	0	0	0	0	0	0	0	0
			Micrococcales				0	0.202195	0	8.4277	6.98278	15.1225	3.12441	2.88725	11.0762	2.51342	3.50376	3.65673	13.3983	26.8135	12.3052	5.89131	13.579	4.20134	4.04187	2.31796	2.96095	8.3194	11.2558	6.0093	0	0	0	0.343153	0.167625	0.133649	0.24836	0.166356	0.170291	1.433	2.41266	1.37204	0	0	0	27.4322	47.1419	42.136	43.1412
Bacteria	Actinomycetota	Actinobacteria	Micromonosporales	Micromonosporaceae	NA	NA	0	0	0	0	0	0	0	0	0	0	0	0	0	0	0	0	0	0	0	0	0	0	0	0	0	0	0	0	0	0	0	0	0	0	0	0	0	0.0359299	0	0	0	0	0
						NA	0	0	0	0	0	0	0	0	0	0	0	0	0	0	0	0	0	0	0	0	0	0	0	0	0	0	0	0	0	0	0	0	0	0	0	0	0	0.0359299	0	0	0	0	0
					NA		0	0	0	0	0	0	0	0	0	0	0	0	0	0	0	0	0	0	0	0	0	0	0	0	0	0	0	0	0	0	0	0	0	0	0	0	0	0.0359299	0	0	0	0	0
				Micromonosporaceae			0	0	0	0	0	0	0	0	0	0	0	0	0	0	0	0	0	0	0	0	0	0	0	0	0	0	0	0	0	0	0	0	0	0	0	0	0	0.0359299	0	0	0	0	0
			Micromonosporales				0	0	0	0	0	0	0	0	0	0	0	0	0	0	0	0	0	0	0	0	0	0	0	0	0	0	0	0	0	0	0	0	0	0	0	0	0	0.0359299	0	0	0	0	0
Bacteria	Actinomycetota	Actinobacteria	Mycobacteriales	Corynebacteriaceae	Corynebacterium	Corynebacterium_aurimucosum	0	0	0	26.3018	16.9745	7.80371	1.65631	1.5827	3.84745	4.41527	2.02872	2.44399	0	3.88601	0	0	0	0	0	0	0	0	0	0	0	0	0	0	0	0	0	0	0	0	0	0	0	0	0	0	0	0	0
						Corynebacterium_aurimucosum	0	0	0	26.3018	16.9745	7.80371	1.65631	1.5827	3.84745	4.41527	2.02872	2.44399	0	3.88601	0	0	0	0	0	0	0	0	0	0	0	0	0	0	0	0	0	0	0	0	0	0	0	0	0	0	0	0	0
Bacteria	Actinomycetota	Actinobacteria	Mycobacteriales	Corynebacteriaceae	Corynebacterium	Corynebacterium_glutamicum	0	0	0	0	0	0	0	0	0	0.0671241	0.125443	0.342529	0	0	0	0	0	0	0	0	0	0	0	0	0	0	0	0	0	0	0	0	0	0	0	0	0	0	0	0	0	0	0
Bacteria	Actinomycetota	Actinobacteria	Mycobacteriales	Corynebacteriaceae	Corynebacterium	Corynebacterium_glutamicum	0	0	0	0	0	0	0	0	0	0	0	0	0	0	0	0	0	0	0	0	0	0	0	0	0	0	0	0	0	0	0	0	0	0	0	0	0	0	0	0	0	0	0
						Corynebacterium_glutamicum	0	0	0	0	0	0	0	0	0	0.0671241	0.125443	0.342529	0	0	0	0	0	0	0	0	0	0	0	0	0	0	0	0	0	0	0	0	0	0	0	0	0	0	0	0	0	0	0
Bacteria	Actinomycetota	Actinobacteria	Mycobacteriales	Corynebacteriaceae	Corynebacterium	Corynebacterium_stationis	0	0	0	0.176805	0	0	0	0	0	1.11128	1.33662	2.53657	3.53228	11.7876	0.359569	0	0	0	0	0	0	0	0	0	0	0	0	0	0	0	0	0	0	0	0	0	0	0	0	0	0	0	0
Bacteria	Actinomycetota	Actinobacteria	Mycobacteriales	Corynebacteriaceae	Corynebacterium	Corynebacterium_stationis	0	0	0	0	0	0	0	0	0	0.387828	0.37633	0.768376	0	0	0	0	0	0	0	0	0	0	0	0	0	0	0	0	0	0	0	0	0	0	0	0	0	0	0	0	0	0	0
Bacteria	Actinomycetota	Actinobacteria	Mycobacteriales	Corynebacteriaceae	Corynebacterium	Corynebacterium_stationis	0	0	0	0	0	0	0	0	0	0	0	0	0	0	0	0	0	0	0	0	0	0	0	0	0	0	0	0	0	0	0	0	0	0	0	0	0	0	0	0	0	0	0
						Corynebacterium_stationis	0	0	0	0.176805	0	0	0	0	0	1.49911	1.71295	3.30494	3.53228	11.7876	0.359569	0	0	0	0	0	0	0	0	0	0	0	0	0	0	0	0	0	0	0	0	0	0	0	0	0	0	0	0
Bacteria	Actinomycetota	Actinobacteria	Mycobacteriales	Corynebacteriaceae	Corynebacterium	Corynebacterium_variabile	0	0	0	0	0	0	0	0	0	0	0	0	0	0.129534	0	0	0	0	0	0	0	0	0	0	0	0	0	0	0	0	0	0	0	0	0	0	0	0	0	0	0	0	0
						Corynebacterium_variabile	0	0	0	0	0	0	0	0	0	0	0	0	0	0.129534	0	0	0	0	0	0	0	0	0	0	0	0	0	0	0	0	0	0	0	0	0	0	0	0	0	0	0	0	0
Bacteria	Actinomycetota	Actinobacteria	Mycobacteriales	Corynebacteriaceae	Corynebacterium	NA	0	0	0	2.77836	2.84291	0.543092	1.93864	1.0264	3.17906	1.88693	0.289817	1.63859	0	1.29534	0	0	0	0	0	0	0	0	0	0	0	0	0	0	0	0	0	0	0	0	0	0	0	0	0	0	0	0	0
Bacteria	Actinomycetota	Actinobacteria	Mycobacteriales	Corynebacteriaceae	Corynebacterium	NA	0	0	0	0	0	0	0	0	0	0	0	0	0	0.518135	0	0	0	0	0	0	0	0	0	0	0	0	0	0	0	0	0	0	0	0	0	0	0	0	0	0	0	0	0
Bacteria	Actinomycetota	Actinobacteria	Mycobacteriales	Corynebacteriaceae	Corynebacterium	NA	0	0	0	18.413	12.321	5.13351	1.21714	1.04207	2.95439	4.87023	1.73458	2.11998	0	1.1658	0	0	0	0	0	0	0	0	0	0	0	0	0	0	0	0	0	0	0	0	0	0	0	0	0	0	0	0	0
						NA	0	0	0	21.1913	15.1639	5.6766	3.15578	2.06848	6.13345	6.75716	2.0244	3.75856	0	2.97927	0	0	0	0	0	0	0	0	0	0	0	0	0	0	0	0	0	0	0	0	0	0	0	0	0	0	0	0	0
					Corynebacterium		0	0	0	47.67	32.1384	13.4803	4.8121	3.65118	9.9809	12.7387	5.89151	9.85003	3.53228	18.7824	0.359569	0	0	0	0	0	0	0	0	0	0	0	0	0	0	0	0	0	0	0	0	0	0	0	0	0	0	0	0
				Corynebacteriaceae			0	0	0	47.67	32.1384	13.4803	4.8121	3.65118	9.9809	12.7387	5.89151	9.85003	3.53228	18.7824	0.359569	0	0	0	0	0	0	0	0	0	0	0	0	0	0	0	0	0	0	0	0	0	0	0	0	0	0	0	0
Bacteria	Actinomycetota	Actinobacteria	Mycobacteriales	Dietziaceae	Dietzia	Dietzia_sp.	0	0	0	0.0757735	0	0	0.0878349	0.0391757	0	0.413932	0.0562332	0.166636	1.58343	0	0	0	0	0	0	0	0	0	0	0	0	0	0	0	0	0	0	0	0	0	0	0	0	0	0	0	0	0	0
						Dietzia_sp.	0	0	0	0.0757735	0	0	0.0878349	0.0391757	0	0.413932	0.0562332	0.166636	1.58343	0	0	0	0	0	0	0	0	0	0	0	0	0	0	0	0	0	0	0	0	0	0	0	0	0	0	0	0	0	0
					Dietzia		0	0	0	0.0757735	0	0	0.0878349	0.0391757	0	0.413932	0.0562332	0.166636	1.58343	0	0	0	0	0	0	0	0	0	0	0	0	0	0	0	0	0	0	0	0	0	0	0	0	0	0	0	0	0	0
				Dietziaceae			0	0	0	0.0757735	0	0	0.0878349	0.0391757	0	0.413932	0.0562332	0.166636	1.58343	0	0	0	0	0	0	0	0	0	0	0	0	0	0	0	0	0	0	0	0	0	0	0	0	0	0	0	0	0	0
			Mycobacteriales				0	0	0	47.7457	32.1384	13.4803	4.89993	3.69035	9.9809	13.1526	5.94775	10.0167	5.11571	18.7824	0.359569	0	0	0	0	0	0	0	0	0	0	0	0	0	0	0	0	0	0	0	0	0	0	0	0	0	0	0	0
Bacteria	Actinomycetota	Actinobacteria	Pseudonocardiales	Pseudonocardiaceae	Lentzea	NA	0	0	0	0	0	0	0	0	0	0	0	0	0	0	0	0	0	0	0	0	0	0	0	0	0	0	0	0	0	0	0	0	0	0	0	0	0	0	0.0494455	0	0	0	0
						NA	0	0	0	0	0	0	0	0	0	0	0	0	0	0	0	0	0	0	0	0	0	0	0	0	0	0	0	0	0	0	0	0	0	0	0	0	0	0	0.0494455	0	0	0	0
					Lentzea		0	0	0	0	0	0	0	0	0	0	0	0	0	0	0	0	0	0	0	0	0	0	0	0	0	0	0	0	0	0	0	0	0	0	0	0	0	0	0.0494455	0	0	0	0
				Pseudonocardiaceae			0	0	0	0	0	0	0	0	0	0	0	0	0	0	0	0	0	0	0	0	0	0	0	0	0	0	0	0	0	0	0	0	0	0	0	0	0	0	0.0494455	0	0	0	0
			Pseudonocardiales				0	0	0	0	0	0	0	0	0	0	0	0	0	0	0	0	0	0	0	0	0	0	0	0	0	0	0	0	0	0	0	0	0	0	0	0	0	0	0.0494455	0	0	0	0
		Actinobacteria					0	0.202195	0	57.2595	40.8954	37.0919	13.627	7.14957	21.5513	16.5647	11.225	14.8491	18.514	45.5959	14.3428	7.75136	17.288	6.80671	7.76117	3.84816	7.07913	12.2021	14.0078	8.44107	0.0227494	0.123157	0.0541437	0.683069	0.290777	0.244387	0.960637	1.02248	0.582919	2.69002	5.13682	3.47863	0	0.0359299	0.0494455	47.0085	65.9305	60.2682	57.4489
	Actinomycetota						0	0.202195	0	57.2595	40.8954	37.0919	13.627	7.14957	21.5513	16.5647	11.225	14.8491	18.514	45.5959	14.3428	7.75136	17.288	6.80671	7.76117	3.84816	7.07913	12.2021	14.0078	8.44107	0.0227494	0.123157	0.0541437	0.683069	0.290777	0.244387	0.960637	1.02248	0.582919	2.69002	5.13682	3.47863	0	0.0359299	0.0494455	47.0085	65.9305	60.2682	57.4489
Bacteria	Bacillota	Bacilli	Acholeplasmatales	Acholeplasmataceae	Acholeplasma	NA	0	0	0	0	0	0	0	0	0	0	0	0	0	0	0	0	0	0	0	0	0	0	0	0	0	0	0	0.0129492	0	0	0	0	0	0.213693	0	0.223279	0	0	0	0	0	0	0
						NA	0	0	0	0	0	0	0	0	0	0	0	0	0	0	0	0	0	0	0	0	0	0	0	0	0	0	0	0.0129492	0	0	0	0	0	0.213693	0	0.223279	0	0	0	0	0	0	0
					Acholeplasma		0	0	0	0	0	0	0	0	0	0	0	0	0	0	0	0	0	0	0	0	0	0	0	0	0	0	0	0.0129492	0	0	0	0	0	0.213693	0	0.223279	0	0	0	0	0	0	0
Bacteria	Bacillota	Bacilli	Acholeplasmatales	Acholeplasmataceae	Candidatus_Phytoplasma	Candidatus_Phytoplasma	0	0	0	0	0	0	0	0	0	0	0	0	6.21194	2.97927	0.679185	0	0	0	0	0	0	0	0	0	0	0	0	0	0	0	0	0	0	0	0	0	0	0	0	0	0	0	0
						Candidatus_Phytoplasma	0	0	0	0	0	0	0	0	0	0	0	0	6.21194	2.97927	0.679185	0	0	0	0	0	0	0	0	0	0	0	0	0	0	0	0	0	0	0	0	0	0	0	0	0	0	0	0
					Candidatus_Phytoplasma		0	0	0	0	0	0	0	0	0	0	0	0	6.21194	2.97927	0.679185	0	0	0	0	0	0	0	0	0	0	0	0	0	0	0	0	0	0	0	0	0	0	0	0	0	0	0	0
				Acholeplasmataceae			0	0	0	0	0	0	0	0	0	0	0	0	6.21194	2.97927	0.679185	0	0	0	0	0	0	0	0	0	0	0	0	0.0129492	0	0	0	0	0	0.213693	0	0.223279	0	0	0	0	0	0	0
			Acholeplasmatales				0	0	0	0	0	0	0	0	0	0	0	0	6.21194	2.97927	0.679185	0	0	0	0	0	0	0	0	0	0	0	0	0.0129492	0	0	0	0	0	0.213693	0	0.223279	0	0	0	0	0	0	0
Bacteria	Bacillota	Bacilli	Alicyclobacillales	Alicyclobacillaceae	Tumebacillus	NA	0	0	0	0	0	0	0	0	0	0	0	0	0	0.518135	0	0	0	0	0	0	0	0	0	0	0	0	0	0	0	0	0	0	0	0	0	0	0	0	0	0	0	0	0
						NA	0	0	0	0	0	0	0	0	0	0	0	0	0	0.518135	0	0	0	0	0	0	0	0	0	0	0	0	0	0	0	0	0	0	0	0	0	0	0	0	0	0	0	0	0
					Tumebacillus		0	0	0	0	0	0	0	0	0	0	0	0	0	0.518135	0	0	0	0	0	0	0	0	0	0	0	0	0	0	0	0	0	0	0	0	0	0	0	0	0	0	0	0	0
				Alicyclobacillaceae			0	0	0	0	0	0	0	0	0	0	0	0	0	0.518135	0	0	0	0	0	0	0	0	0	0	0	0	0	0	0	0	0	0	0	0	0	0	0	0	0	0	0	0	0
			Alicyclobacillales				0	0	0	0	0	0	0	0	0	0	0	0	0	0.518135	0	0	0	0	0	0	0	0	0	0	0	0	0	0	0	0	0	0	0	0	0	0	0	0	0	0	0	0	0
Bacteria	Bacillota	Bacilli	Bacillales	Bacillaceae	Amphibacillus	uncultured_bacterium	0	0	0	0	0	0	0	0	0.101101	0	0	0	0	0	0	0	0	0	0	0	0	0	0	0	0	0	0	0	0	0	0	0	0	0	0	0	0	0	0	0	0	0	0
						uncultured_bacterium	0	0	0	0	0	0	0	0	0.101101	0	0	0	0	0	0	0	0	0	0	0	0	0	0	0	0	0	0	0	0	0	0	0	0	0	0	0	0	0	0	0	0	0	0
Bacteria	Bacillota	Bacilli	Bacillales	Bacillaceae	Amphibacillus	NA	0	0	0	0	0	0	0.363887	0.364334	1.03909	0	0	0	0	0.259067	0	0	0	0	0	0	0	0	0	0	0	0	0	0	0	0	0	0	0	0	0	0	0	0	0	0	0	0	0
Bacteria	Bacillota	Bacilli	Bacillales	Bacillaceae	Amphibacillus	NA	0	0	0	0	0	0	0.407805	0	0.943608	0	0	0	0	0	0	0	0	0	0	0	0	0	0	0	0	0	0	0	0	0	0	0	0	0	0	0	0	0	0	0	0	0	0
						NA	0	0	0	0	0	0	0.771692	0.364334	1.9827	0	0	0	0	0.259067	0	0	0	0	0	0	0	0	0	0	0	0	0	0	0	0	0	0	0	0	0	0	0	0	0	0	0	0	0
					Amphibacillus		0	0	0	0	0	0	0.771692	0.364334	2.0838	0	0	0	0	0.259067	0	0	0	0	0	0	0	0	0	0	0	0	0	0	0	0	0	0	0	0	0	0	0	0	0	0	0	0	0
Bacteria	Bacillota	Bacilli	Bacillales	Bacillaceae	Bacillus	Bacillus_badius	0	0	0	0	0	0	0	0	0	3.32264	0.0778614	1.34234	0	0	0	0	0	0	0	0	0	0	0	0	0	0	0	0	0	0	0	0	0	0	0	0	0	0	0	0	0	0	0
Bacteria	Bacillota	Bacilli	Bacillales	Bacillaceae	Bacillus	Bacillus_badius	0	0	0	0	0	0	0	0	0	0.0671241	0	0	0	0	0	0	0	0	0	0	0	0	0	0	0	0	0	0	0	0	0	0	0	0	0	0	0	0	0	0	0	0	0
						Bacillus_badius	0	0	0	0	0	0	0	0	0	3.38977	0.0778614	1.34234	0	0	0	0	0	0	0	0	0	0	0	0	0	0	0	0	0	0	0	0	0	0	0	0	0	0	0	0	0	0	0
Bacteria	Bacillota	Bacilli	Bacillales	Bacillaceae	Bacillus	NA	0.488355	0	0	0	0	0	0	0	0	0	0	0	0	0	0	0	0	0	0	0	0	0	0	0	0	0	0	0	0	0	0	0	0	0	0	0	0	0	0	0	0	0	0
Bacteria	Bacillota	Bacilli	Bacillales	Bacillaceae	Bacillus	NA	0	0	0	0	0	0	0.0690131	0	0	0.0298329	0	0	0	0	0	0	0	0	0	0	0	0	0	0	0	0	0	0	0	0	0	0	0	0	0	0	0	0	0	0	0	0	0
Bacteria	Bacillota	Bacilli	Bacillales	Bacillaceae	Bacillus	NA	0	0	0	0	0	0	0.257231	0	0	0	0	0	0	0	0	0	0	0	0	0	0	0	0	0	0	0	0	0	0	0	0	0	0	0	0	0	0	0	0	0	0	0	0
Bacteria	Bacillota	Bacilli	Bacillales	Bacillaceae	Bacillus	NA	0	0	0.223305	0	0	0	0	0	0	0.0335621	0	0	0	0	0	0	0	0	0	0	0	0	0	0	0	0	0	0	0	0	0	0	0	0	0	0	0	0	0	0	0	0	0
Bacteria	Bacillota	Bacilli	Bacillales	Bacillaceae	Bacillus	NA	0	0	0.162404	0	0	0	0	0	0	0	0	0	0	0	0	0	0	0	0	0	0	0	0	0	0	0	0	0	0	0	0	0	0	0	0	0	0	0	0	0	0	0	0
						NA	0.488355	0	0.385708	0	0	0	0.326244	0	0	0.063395	0	0	0	0	0	0	0	0	0	0	0	0	0	0	0	0	0	0	0	0	0	0	0	0	0	0	0	0	0	0	0	0	0
					Bacillus		0.488355	0	0.385708	0	0	0	0.326244	0	0	3.45316	0.0778614	1.34234	0	0	0	0	0	0	0	0	0	0	0	0	0	0	0	0	0	0	0	0	0	0	0	0	0	0	0	0	0	0	0
Bacteria	Bacillota	Bacilli	Bacillales	Bacillaceae	Gracilibacillus	Gracilibacillus_sp.	0	0	0	0	0	0	0	0	0	0	0	0.0462877	0	0	0	0	0	0	0	0	0	0	0	0	0	0	0	0	0	0	0	0	0	0	0	0	0	0	0	0	0	0	0
						Gracilibacillus_sp.	0	0	0	0	0	0	0	0	0	0	0	0.0462877	0	0	0	0	0	0	0	0	0	0	0	0	0	0	0	0	0	0	0	0	0	0	0	0	0	0	0	0	0	0	0
					Gracilibacillus		0	0	0	0	0	0	0	0	0	0	0	0.0462877	0	0	0	0	0	0	0	0	0	0	0	0	0	0	0	0	0	0	0	0	0	0	0	0	0	0	0	0	0	0	0
Bacteria	Bacillota	Bacilli	Bacillales	Bacillaceae	Lederbergia	uncultured_compost	0	0	0	0	0	0	0.106657	0	0	0.287142	0	0	0	0	0	0	0	0	0	0	0	0	0	0	0	0	0	0	0	0	0	0	0	0	0	0	0	0	0	0	0	0	0
Bacteria	Bacillota	Bacilli	Bacillales	Bacillaceae	Lederbergia	uncultured_compost	0	0	0	0.155757	0.108944	0.26508	0	0.14495	0.314536	0	0.142746	0.324014	0.852619	1.81347	0	0	0	0	0	0	0	0	0	0	0	0	0	0	0	0	0	0	0	0	0	0	0	0	0	0	0	0	0
						uncultured_compost	0	0	0	0.155757	0.108944	0.26508	0.106657	0.14495	0.314536	0.287142	0.142746	0.324014	0.852619	1.81347	0	0	0	0	0	0	0	0	0	0	0	0	0	0	0	0	0	0	0	0	0	0	0	0	0	0	0	0	0
Bacteria	Bacillota	Bacilli	Bacillales	Bacillaceae	Lederbergia	NA	0	0	0	0	0	0	0.131752	0	0	0	0	0	0	0	0	0	0	0	0	0	0	0	0	0	0	0	0	0	0	0	0	0	0	0	0	0	0	0	0	0	0	0	0
Bacteria	Bacillota	Bacilli	Bacillales	Bacillaceae	Lederbergia	NA	0	0	0	0.70301	0.721104	0	0.483092	0	0.370703	0.33935	0	0	0	0	0	0	0	0	0	0	0	0	0	0	0	0	0	0	0	0	0	0	0	0	0	0	0	0	0	0	0	0	0
Bacteria	Bacillota	Bacilli	Bacillales	Bacillaceae	Lederbergia	NA	0	0	0	1.05241	1.49927	0.627142	1.07284	0.270313	0.814424	1.06653	0.173025	1.09239	0	0	0	0	0	0	0	0	0	0	0	0	0	0	0	0	0	0	0	0	0	0	0	0	0	0	0	0	0	0	0
Bacteria	Bacillota	Bacilli	Bacillales	Bacillaceae	Lederbergia	NA	0	0	0	0	0	0	0	0	0	0	0	0	0	0	0	0	0	0	0	0	0	0	0	0	0	0	0	0	0	0	0	0	0	0	0	0	0	0	0	0	0	0	0
						NA	0	0	0	1.75542	2.22038	0.627142	1.68768	0.270313	1.18513	1.40588	0.173025	1.09239	0	0	0	0	0	0	0	0	0	0	0	0	0	0	0	0	0	0	0	0	0	0	0	0	0	0	0	0	0	0	0
					Lederbergia		0	0	0	1.91118	2.32932	0.892222	1.79434	0.415263	1.49966	1.69302	0.315771	1.4164	0.852619	1.81347	0	0	0	0	0	0	0	0	0	0	0	0	0	0	0	0	0	0	0	0	0	0	0	0	0	0	0	0	0
Bacteria	Bacillota	Bacilli	Bacillales	Bacillaceae	Oceanobacillus	Oceanobacillus_caeni	0	0	0	0.947169	1.42146	0.193961	1.98883	0	0.0730173	0.425119	0	0.185151	1.33983	0	0	0	0	0	0	0	0	0	0	0	0	0	0	0	0	0	0	0	0	0	0	0	0	0	0	0	0	0	0
						Oceanobacillus_caeni	0	0	0	0.947169	1.42146	0.193961	1.98883	0	0.0730173	0.425119	0	0.185151	1.33983	0	0	0	0	0	0	0	0	0	0	0	0	0	0	0	0	0	0	0	0	0	0	0	0	0	0	0	0	0	0
Bacteria	Bacillota	Bacilli	Bacillales	Bacillaceae	Oceanobacillus	Oceanobacillus_indicireducens	0	0	0	0	0	0	0	0	0	0	0	0	0	0	0	0	0	0	0	0	0	0	0	0	0	0	0	0	0	0	0	0	0	0	0	0	0	0	0	0	0	0	0
						Oceanobacillus_indicireducens	0	0	0	0	0	0	0	0	0	0	0	0	0	0	0	0	0	0	0	0	0	0	0	0	0	0	0	0	0	0	0	0	0	0	0	0	0	0	0	0	0	0	0
Bacteria	Bacillota	Bacilli	Bacillales	Bacillaceae	Oceanobacillus	NA	0	0	0	0	0	0	0.0313696	0	0	0.0261038	0	0	0	0	0	0	0	0	0	0	0	0	0	0	0	0	0	0	0	0	0	0	0	0	0	0	0	0	0	0	0	0	0
						NA	0	0	0	0	0	0	0.0313696	0	0	0.0261038	0	0	0	0	0	0	0	0	0	0	0	0	0	0	0	0	0	0	0	0	0	0	0	0	0	0	0	0	0	0	0	0	0
					Oceanobacillus		0	0	0	0.947169	1.42146	0.193961	2.0202	0	0.0730173	0.451223	0	0.185151	1.33983	0	0	0	0	0	0	0	0	0	0	0	0	0	0	0	0	0	0	0	0	0	0	0	0	0	0	0	0	0	0
Bacteria	Bacillota	Bacilli	Bacillales	Bacillaceae	Peribacillus	NA	0	0	0	0	0	0	0	0	0	0	0	0	0	0	0	0	0	0	0	0	0	0	0	0	0	0	0	0	0	0	0	0	0	0	0	0	0	0	0	0	0	0	0
						NA	0	0	0	0	0	0	0	0	0	0	0	0	0	0	0	0	0	0	0	0	0	0	0	0	0	0	0	0	0	0	0	0	0	0	0	0	0	0	0	0	0	0	0
					Peribacillus		0	0	0	0	0	0	0	0	0	0	0	0	0	0	0	0	0	0	0	0	0	0	0	0	0	0	0	0	0	0	0	0	0	0	0	0	0	0	0	0	0	0	0
Bacteria	Bacillota	Bacilli	Bacillales	Bacillaceae	Pseudogracilibacillus	uncultured_bacterium	0	0	0	0	0	0	0	0	0	0	0	0	0	0	0	0	0	0	0	0	0	0	0	0	0	0	0	0	0	0	0	0	0	0	0	0	0	0	0	0	0	0	0
Bacteria	Bacillota	Bacilli	Bacillales	Bacillaceae	Pseudogracilibacillus	uncultured_bacterium	0	0	0	0.0378868	0	0.0387923	0.0564653	0.348664	1.14019	0	0.047582	0	0	0.777202	0	0	0	0	0	0	0	0	0	0	0	0	0	0	0	0	0	0	0	0	0	0	0	0	0	0	0	0	0
						uncultured_bacterium	0	0	0	0.0378868	0	0.0387923	0.0564653	0.348664	1.14019	0	0.047582	0	0	0.777202	0	0	0	0	0	0	0	0	0	0	0	0	0	0	0	0	0	0	0	0	0	0	0	0	0	0	0	0	0
					Pseudogracilibacillus		0	0	0	0.0378868	0	0.0387923	0.0564653	0.348664	1.14019	0	0.047582	0	0	0.777202	0	0	0	0	0	0	0	0	0	0	0	0	0	0	0	0	0	0	0	0	0	0	0	0	0	0	0	0	0
Bacteria	Bacillota	Bacilli	Bacillales	Bacillaceae	Shouchella	Bacillus_clausii	0	0	0	0	0	0	0.533283	0	0	0.0335621	0	0.0833179	0	0	0	0	0	0	0	0	0	0	0	0	0	0	0	0	0	0	0	0	0	0	0	0	0	0	0	0	0	0	0
						Bacillus_clausii	0	0	0	0	0	0	0.533283	0	0	0.0335621	0	0.0833179	0	0	0	0	0	0	0	0	0	0	0	0	0	0	0	0	0	0	0	0	0	0	0	0	0	0	0	0	0	0	0
					Shouchella		0	0	0	0	0	0	0.533283	0	0	0.0335621	0	0.0833179	0	0	0	0	0	0	0	0	0	0	0	0	0	0	0	0	0	0	0	0	0	0	0	0	0	0	0	0	0	0	0
Bacteria	Bacillota	Bacilli	Bacillales	Bacillaceae	Siminovitchia	Bacillus_sp.	0	0	0	0	0	0	0	0	0	0.193914	0	0	0	0	0	0	0	0	0	0	0	0	0	0	0	0	0	0	0	0	0	0	0	0	0	0	0	0	0	0	0	0	0
						Bacillus_sp.	0	0	0	0	0	0	0	0	0	0.193914	0	0	0	0	0	0	0	0	0	0	0	0	0	0	0	0	0	0	0	0	0	0	0	0	0	0	0	0	0	0	0	0	0
					Siminovitchia		0	0	0	0	0	0	0	0	0	0.193914	0	0	0	0	0	0	0	0	0	0	0	0	0	0	0	0	0	0	0	0	0	0	0	0	0	0	0	0	0	0	0	0	0
Bacteria	Bacillota	Bacilli	Bacillales	Bacillaceae	Weizmannia	Bacillus_coagulans	0	0.11554	1.19773	0	0	0	0	0	0	0	0	0	0	0	0	0	0	0	0	0	0	0	0	0	0	0	0	0	0	0	0	0	0	0	0	0	0	0	0	0	0	0	0
						Bacillus_coagulans	0	0.11554	1.19773	0	0	0	0	0	0	0	0	0	0	0	0	0	0	0	0	0	0	0	0	0	0	0	0	0	0	0	0	0	0	0	0	0	0	0	0	0	0	0	0
					Weizmannia		0	0.11554	1.19773	0	0	0	0	0	0	0	0	0	0	0	0	0	0	0	0	0	0	0	0	0	0	0	0	0	0	0	0	0	0	0	0	0	0	0	0	0	0	0	0
Bacteria	Bacillota	Bacilli	Bacillales	Bacillaceae	NA	NA	0	0	0	0	0	0	0	0	0.0842507	0	0	0	0	0	0	0	0	0	0	0	0	0	0	0	0	0	0	0	0	0	0	0	0	0	0	0	0	0	0	0	0	0	0
Bacteria	Bacillota	Bacilli	Bacillales	Bacillaceae	NA	NA	0	0	0	0	0	0	0	0	0	0	0	0	0	0	0	0	0	0	0	0	0	0	0	0	0	0	0	0	0	0	0	0	0	0	0	0	0	0	0	0	0	0	0
Bacteria	Bacillota	Bacilli	Bacillales	Bacillaceae	NA	NA	0	0	0	0	0	0	0	0	0.0898674	0	0	0	0	0	0	0	0	0	0	0	0	0	0	0	0	0	0	0	0	0	0	0	0	0	0	0	0	0	0	0	0	0	0
Bacteria	Bacillota	Bacilli	Bacillales	Bacillaceae	NA	NA	0	0	0	0	0	0	0	0.0391757	0.35947	0.063395	0	0	0	0	0	0	0	0	0	0	0	0	0	0	0	0	0	0	0	0	0	0	0	0	0	0	0	0	0	0	0	0	0
						NA	0	0	0	0	0	0	0	0.0391757	0.533588	0.063395	0	0	0	0	0	0	0	0	0	0	0	0	0	0	0	0	0	0	0	0	0	0	0	0	0	0	0	0	0	0	0	0	0
					NA		0	0	0	0	0	0	0	0.0391757	0.533588	0.063395	0	0	0	0	0	0	0	0	0	0	0	0	0	0	0	0	0	0	0	0	0	0	0	0	0	0	0	0	0	0	0	0	0
				Bacillaceae			0.488355	0.11554	1.58343	2.89623	3.75078	1.12498	5.50223	1.16744	5.33026	5.88828	0.441215	3.0735	2.19245	2.84974	0	0	0	0	0	0	0	0	0	0	0	0	0	0	0	0	0	0	0	0	0	0	0	0	0	0	0	0	0
Bacteria	Bacillota	Bacilli	Bacillales	Planococcaceae	Bhargavaea	NA	0	0	0	0.0210482	0	0.0581884	0	0	0.078634	0.119332	0.0389307	0.231439	0	0	0	0	0	0	0	0	0	0	0	0	0	0	0	0	0	0	0	0	0	0	0	0	0	0	0	0	0	0	0
						NA	0	0	0	0.0210482	0	0.0581884	0	0	0.078634	0.119332	0.0389307	0.231439	0	0	0	0	0	0	0	0	0	0	0	0	0	0	0	0	0	0	0	0	0	0	0	0	0	0	0	0	0	0	0
					Bhargavaea		0	0	0	0.0210482	0	0.0581884	0	0	0.078634	0.119332	0.0389307	0.231439	0	0	0	0	0	0	0	0	0	0	0	0	0	0	0	0	0	0	0	0	0	0	0	0	0	0	0	0	0	0	0
Bacteria	Bacillota	Bacilli	Bacillales	Planococcaceae	Lysinibacillus	NA	0	0	0	0	0	0	0	0	0	0	0	0	0	0	0	0	0	0	0	0	0	0	0	0	0	0	0	0	0	0	0	0	0	0	0	0	0	0	0	0	0	0	0
Bacteria	Bacillota	Bacilli	Bacillales	Planococcaceae	Lysinibacillus	NA	0	0	0	0	0	0	0.106657	0	0	0.0894988	0	0.0555453	0	0	0	0	0	0	0	0	0	0	0	0	0	0	0	0	0	0	0	0	0	0	0	0	0	0	0	0	0	0	0
						NA	0	0	0	0	0	0	0.106657	0	0	0.0894988	0	0.0555453	0	0	0	0	0	0	0	0	0	0	0	0	0	0	0	0	0	0	0	0	0	0	0	0	0	0	0	0	0	0	0
					Lysinibacillus		0	0	0	0	0	0	0.106657	0	0	0.0894988	0	0.0555453	0	0	0	0	0	0	0	0	0	0	0	0	0	0	0	0	0	0	0	0	0	0	0	0	0	0	0	0	0	0	0
Bacteria	Bacillota	Bacilli	Bacillales	Planococcaceae	Sporosarcina	Sporosarcina_pasteurii	0	0	0	0	0	0	0	0.0430933	0.454954	0	0	0	0	0	0	0	0	0	0	0	0	0	0	0	0	0	0	0	0	0	0	0	0	0	0	0	0	0	0	0	0	0	0
						Sporosarcina_pasteurii	0	0	0	0	0	0	0	0.0430933	0.454954	0	0	0	0	0	0	0	0	0	0	0	0	0	0	0	0	0	0	0	0	0	0	0	0	0	0	0	0	0	0	0	0	0	0
Bacteria	Bacillota	Bacilli	Bacillales	Planococcaceae	Sporosarcina	NA	0	0	0	0	0	0	0	0	0	0	0	0	0	0	0	0	0	0	0	0	0	0	0	0	0	0	0	0	0	0	0	0	0	0	0	0	0	0	0	0	0	0	0
						NA	0	0	0	0	0	0	0	0	0	0	0	0	0	0	0	0	0	0	0	0	0	0	0	0	0	0	0	0	0	0	0	0	0	0	0	0	0	0	0	0	0	0	0
					Sporosarcina		0	0	0	0	0	0	0	0.0430933	0.454954	0	0	0	0	0	0	0	0	0	0	0	0	0	0	0	0	0	0	0	0	0	0	0	0	0	0	0	0	0	0	0	0	0	0
				Planococcaceae			0	0	0	0.0210482	0	0.0581884	0.106657	0.0430933	0.533588	0.208831	0.0389307	0.286984	0	0	0	0	0	0	0	0	0	0	0	0	0	0	0	0	0	0	0	0	0	0	0	0	0	0	0	0	0	0	0
			Bacillales				0.488355	0.11554	1.58343	2.91728	3.75078	1.18316	5.60888	1.21053	5.86385	6.09711	0.480145	3.36049	2.19245	2.84974	0	0	0	0	0	0	0	0	0	0	0	0	0	0	0	0	0	0	0	0	0	0	0	0	0	0	0	0	0
Bacteria	Bacillota	Bacilli	Desulfuribacillales	Desulfuribacillaceae	Desulfuribacillus	Bacillus_sp.	0	0	0	0	0	0	0	0	0	0	0	0	0	0	0	0	0	0	0	0	0	0	0	0	0	0	0	0.0517967	0.03763	0	0.0468604	0	0.0196489	0.247214	0.0366479	0.0906061	0	0	0	0	0	0	0
						Bacillus_sp.	0	0	0	0	0	0	0	0	0	0	0	0	0	0	0	0	0	0	0	0	0	0	0	0	0	0	0	0.0517967	0.03763	0	0.0468604	0	0.0196489	0.247214	0.0366479	0.0906061	0	0	0	0	0	0	0
					Desulfuribacillus		0	0	0	0	0	0	0	0	0	0	0	0	0	0	0	0	0	0	0	0	0	0	0	0	0	0	0	0.0517967	0.03763	0	0.0468604	0	0.0196489	0.247214	0.0366479	0.0906061	0	0	0	0	0	0	0
				Desulfuribacillaceae			0	0	0	0	0	0	0	0	0	0	0	0	0	0	0	0	0	0	0	0	0	0	0	0	0	0	0	0.0517967	0.03763	0	0.0468604	0	0.0196489	0.247214	0.0366479	0.0906061	0	0	0	0	0	0	0
			Desulfuribacillales				0	0	0	0	0	0	0	0	0	0	0	0	0	0	0	0	0	0	0	0	0	0	0	0	0	0	0	0.0517967	0.03763	0	0.0468604	0	0.0196489	0.247214	0.0366479	0.0906061	0	0	0	0	0	0	0
Bacteria	Bacillota	Bacilli	Erysipelotrichales	Erysipelatoclostridiaceae	NA	NA	0	0	0	0	0	0	0	0	0	0	0	0	0	0	0	0.402449	1.0387	0.472878	0.388388	0.271881	0.652961	0.888295	0.0519252	1.6246	0	0	0	0.420848	0.328407	0.160379	1.76664	0.600503	0.537071	1.30311	0.873442	0.931948	0	0	0	0	0	0	0
						NA	0	0	0	0	0	0	0	0	0	0	0	0	0	0	0	0.402449	1.0387	0.472878	0.388388	0.271881	0.652961	0.888295	0.0519252	1.6246	0	0	0	0.420848	0.328407	0.160379	1.76664	0.600503	0.537071	1.30311	0.873442	0.931948	0	0	0	0	0	0	0
					NA		0	0	0	0	0	0	0	0	0	0	0	0	0	0	0	0.402449	1.0387	0.472878	0.388388	0.271881	0.652961	0.888295	0.0519252	1.6246	0	0	0	0.420848	0.328407	0.160379	1.76664	0.600503	0.537071	1.30311	0.873442	0.931948	0	0	0	0	0	0	0
				Erysipelatoclostridiaceae			0	0	0	0	0	0	0	0	0	0	0	0	0	0	0	0.402449	1.0387	0.472878	0.388388	0.271881	0.652961	0.888295	0.0519252	1.6246	0	0	0	0.420848	0.328407	0.160379	1.76664	0.600503	0.537071	1.30311	0.873442	0.931948	0	0	0	0	0	0	0
Bacteria	Bacillota	Bacilli	Erysipelotrichales	Erysipelotrichaceae	Turicibacter	uncultured_bacterium	0	0	0	0	0	0	0	0	0	0	0	0	1.09622	0	0	0	0	0	0	0	0	0	0	0	0	0	0	0	0	0	0	0	0	0	0	0	0	0	0	0	0	0	0
						uncultured_bacterium	0	0	0	0	0	0	0	0	0	0	0	0	1.09622	0	0	0	0	0	0	0	0	0	0	0	0	0	0	0	0	0	0	0	0	0	0	0	0	0	0	0	0	0	0
					Turicibacter		0	0	0	0	0	0	0	0	0	0	0	0	1.09622	0	0	0	0	0	0	0	0	0	0	0	0	0	0	0	0	0	0	0	0	0	0	0	0	0	0	0	0	0	0
				Erysipelotrichaceae			0	0	0	0	0	0	0	0	0	0	0	0	1.09622	0	0	0	0	0	0	0	0	0	0	0	0	0	0	0	0	0	0	0	0	0	0	0	0	0	0	0	0	0	0
Bacteria	Bacillota	Bacilli	Erysipelotrichales	NA	NA	NA	0	0	0	0	0	0	0	0	0	0	0	0	0	0	0	0	0	0	0	0	0	0	0	0	0	0	0	0	0	0	0.168697	0	0	0	0.0549719	0	0	0	0	0	0	0	0
						NA	0	0	0	0	0	0	0	0	0	0	0	0	0	0	0	0	0	0	0	0	0	0	0	0	0	0	0	0	0	0	0.168697	0	0	0	0.0549719	0	0	0	0	0	0	0	0
					NA		0	0	0	0	0	0	0	0	0	0	0	0	0	0	0	0	0	0	0	0	0	0	0	0	0	0	0	0	0	0	0.168697	0	0	0	0.0549719	0	0	0	0	0	0	0	0
				NA			0	0	0	0	0	0	0	0	0	0	0	0	0	0	0	0	0	0	0	0	0	0	0	0	0	0	0	0	0	0	0.168697	0	0	0	0.0549719	0	0	0	0	0	0	0	0
			Erysipelotrichales				0	0	0	0	0	0	0	0	0	0	0	0	1.09622	0	0	0.402449	1.0387	0.472878	0.388388	0.271881	0.652961	0.888295	0.0519252	1.6246	0	0	0	0.420848	0.328407	0.160379	1.93533	0.600503	0.537071	1.30311	0.928414	0.931948	0	0	0	0	0	0	0
Bacteria	Bacillota	Bacilli	Izemoplasmatales	Incertae_Sedis	Incertae_Sedis	uncultured_bacterium	0	0	0	0	0	0	0	0	0	0	0	0	0	0	0	0	0	0	0	0	0	0	0	0	0	0	0	0	0	0	0.370197	2.40201	0	0	0	0	0	0	0	0	0	0	0
						uncultured_bacterium	0	0	0	0	0	0	0	0	0	0	0	0	0	0	0	0	0	0	0	0	0	0	0	0	0	0	0	0	0	0	0.370197	2.40201	0	0	0	0	0	0	0	0	0	0	0
					Incertae_Sedis		0	0	0	0	0	0	0	0	0	0	0	0	0	0	0	0	0	0	0	0	0	0	0	0	0	0	0	0	0	0	0.370197	2.40201	0	0	0	0	0	0	0	0	0	0	0
				Incertae_Sedis			0	0	0	0	0	0	0	0	0	0	0	0	0	0	0	0	0	0	0	0	0	0	0	0	0	0	0	0	0	0	0.370197	2.40201	0	0	0	0	0	0	0	0	0	0	0
			Izemoplasmatales				0	0	0	0	0	0	0	0	0	0	0	0	0	0	0	0	0	0	0	0	0	0	0	0	0	0	0	0	0	0	0.370197	2.40201	0	0	0	0	0	0	0	0	0	0	0
Bacteria	Bacillota	Bacilli	Lactobacillales	Aerococcaceae	Facklamia	uncultured_bacterium	0	0	0	0	0	0	0	0	0	0	0	0	0	0	0	0	0	0	0	0	0	0	0	0	0	0	0	0	0	0	0	0	0	0	0	0	0	0	0	0	0	0	0
						uncultured_bacterium	0	0	0	0	0	0	0	0	0	0	0	0	0	0	0	0	0	0	0	0	0	0	0	0	0	0	0	0	0	0	0	0	0	0	0	0	0	0	0	0	0	0	0
					Facklamia		0	0	0	0	0	0	0	0	0	0	0	0	0	0	0	0	0	0	0	0	0	0	0	0	0	0	0	0	0	0	0	0	0	0	0	0	0	0	0	0	0	0	0
Bacteria	Bacillota	Bacilli	Lactobacillales	Aerococcaceae	Globicatella	uncultured_bacterium	0	0	0	0	0	0.381457	0	0.442686	0.71894	0.216289	0.553681	1.03685	0.974421	0	0	0	0	0	0	0	0	0	0	0	0	0	0	0	0	0	0	0	0	0	0	0	0	0	0	0	0	0	0
Bacteria	Bacillota	Bacilli	Lactobacillales	Aerococcaceae	Globicatella	uncultured_bacterium	0	0	0	0.058935	0	0	0	0.219384	0.325769	0.208831	0.436889	0.703573	0	0	0.19976	0	0	0	0	0	0	0	0	0	0	0	0	0	0	0	0	0	0	0	0	0	0	0	0	0	0	0	0
						uncultured_bacterium	0	0	0	0.058935	0	0.381457	0	0.66207	1.04471	0.425119	0.99057	1.74042	0.974421	0	0.19976	0	0	0	0	0	0	0	0	0	0	0	0	0	0	0	0	0	0	0	0	0	0	0	0	0	0	0	0
					Globicatella		0	0	0	0.058935	0	0.381457	0	0.66207	1.04471	0.425119	0.99057	1.74042	0.974421	0	0.19976	0	0	0	0	0	0	0	0	0	0	0	0	0	0	0	0	0	0	0	0	0	0	0	0	0	0	0	0
				Aerococcaceae			0	0	0	0.058935	0	0.381457	0	0.66207	1.04471	0.425119	0.99057	1.74042	0.974421	0	0.19976	0	0	0	0	0	0	0	0	0	0	0	0	0	0	0	0	0	0	0	0	0	0	0	0	0	0	0	0
Bacteria	Bacillota	Bacilli	Lactobacillales	Carnobacteriaceae	Atopostipes	uncultured_bacterium	0	0	0	0.0505157	0	0.148704	0	0.0430933	0.213435	0	0	0	0	0	0	0	0	0	0	0	0	0	0	0	0	0	0	0	0	0	0	0	0	0	0	0	0	0	0	0	0	0	0
						uncultured_bacterium	0	0	0	0.0505157	0	0.148704	0	0.0430933	0.213435	0	0	0	0	0	0	0	0	0	0	0	0	0	0	0	0	0	0	0	0	0	0	0	0	0	0	0	0	0	0	0	0	0	0
					Atopostipes		0	0	0	0.0505157	0	0.148704	0	0.0430933	0.213435	0	0	0	0	0	0	0	0	0	0	0	0	0	0	0	0	0	0	0	0	0	0	0	0	0	0	0	0	0	0	0	0	0	0
Bacteria	Bacillota	Bacilli	Lactobacillales	Carnobacteriaceae	Jeotgalibaca	Trichococcus_sp.	0	0	0	0	0	0	0	0	0	0	0	0	0	0	0	0	0	0	0	0	0	0	0	0	0	0	0	0	0	0	0	0	0	0	0	0	0	0	0	0	0	0	0
						Trichococcus_sp.	0	0	0	0	0	0	0	0	0	0	0	0	0	0	0	0	0	0	0	0	0	0	0	0	0	0	0	0	0	0	0	0	0	0	0	0	0	0	0	0	0	0	0
					Jeotgalibaca		0	0	0	0	0	0	0	0	0	0	0	0	0	0	0	0	0	0	0	0	0	0	0	0	0	0	0	0	0	0	0	0	0	0	0	0	0	0	0	0	0	0	0
				Carnobacteriaceae			0	0	0	0.0505157	0	0.148704	0	0.0430933	0.213435	0	0	0	0	0	0	0	0	0	0	0	0	0	0	0	0	0	0	0	0	0	0	0	0	0	0	0	0	0	0	0	0	0	0
Bacteria	Bacillota	Bacilli	Lactobacillales	Enterococcaceae	Enterococcus	Enterococcus_asini	0	0	0	0	0	0	0	0	0	0	0	0.314757	0	0	0	0	0	0	0	0	0	0	0	0	0	0	0	0	0	0	0	0	0	0	0	0	0	0	0	0	0	0	0
						Enterococcus_asini	0	0	0	0	0	0	0	0	0	0	0	0.314757	0	0	0	0	0	0	0	0	0	0	0	0	0	0	0	0	0	0	0	0	0	0	0	0	0	0	0	0	0	0	0
Bacteria	Bacillota	Bacilli	Lactobacillales	Enterococcaceae	Enterococcus	NA	0	0	0	0	0	0	0	0	0	0	0	0	0	0	0	0	0	0	0	0	0	0	0	0	0	0	0	0	0	0	0.0937207	0.0486894	0.0589468	0.293304	0.21378	0.197392	0	0	0	0	0	0	0
Bacteria	Bacillota	Bacilli	Lactobacillales	Enterococcaceae	Enterococcus	NA	0	0	0	14.4601	38.8307	20.353	39.8206	0.395675	0.758257	59.3787	70.8798	33.0865	0	0	0	0	0.0664011	0	0	0	0	0	0	0	0	0	0	0	0	0	0	0	0	0.259784	0.262644	0.203864	0	0	0	0.165539	0.221934	0.190808	0.472084
Bacteria	Bacillota	Bacilli	Lactobacillales	Enterococcaceae	Enterococcus	NA	0	0	0	0	0	0	0.890897	0	0	0	0	0	0	0	0	0	0	0	0	0	0	0	0	0	0	0	0	0	0	0	0	0	0	0	0	0	0	0	0	0	0	0	0
Bacteria	Bacillota	Bacilli	Lactobacillales	Enterococcaceae	Enterococcus	NA	0	0	0	2.79941	7.21623	10.7261	4.71799	1.95487	1.06156	9.26686	5.29458	14.9972	0	0	0	0	0	0	0	0	0	0	0	0	0	0	0	0	0	0	0	0	0	0	0	0	0	0	0	0	0	0	0
Bacteria	Bacillota	Bacilli	Lactobacillales	Enterococcaceae	Enterococcus	NA	0	0	0	0.181015	0.876738	0.795241	5.15716	5.79801	3.74073	1.11128	0	11.4794	0	0	0	2.49586	1.32328	0.745692	1.3034	0.181254	0.633566	0	1.27017	1.05342	0	0	0	0	0	0	0.196813	0	0	0	0.0427559	0	0	0	0	0.0283782	0	0	0
Bacteria	Bacillota	Bacilli	Lactobacillales	Enterococcaceae	Enterococcus	NA	0	0	0	0	0	0	0	0	0	0	0	0	0	0	0	0	0	0	0	0	0	0	0	0	0	0	0	0	0	0	0	0	0	0	0	0	0	0	0	0	0	0	0
Bacteria	Bacillota	Bacilli	Lactobacillales	Enterococcaceae	Enterococcus	NA	0	0	0	0	0	0	0	0	0	0	0	0	0	0	0	0	0	0	0	0	0	0	0	0	0	0	0.0879835	0	0	0	0	0	0	0	0	0	0	0	0	0	0	0	0
Bacteria	Bacillota	Bacilli	Lactobacillales	Enterococcaceae	Enterococcus	NA	0	0	0	1.87329	0.508404	0	0	0	0.353853	0.495973	0.224933	0.749861	0	0	0	0	0	0	0	0	0	0	0	0	0	0	0	0	0	0	0	0	0	0	0	0	0	0	0	0	0	0	0
Bacteria	Bacillota	Bacilli	Lactobacillales	Enterococcaceae	Enterococcus	NA	0	0	0	0	0	0	0	0	0	0	0	0	0	0	0	0	0	0	0	0	0	0	0	0	0	0	0	0	0	0	0	0	0	0	0	0	0	0	0	0	0	0	0
Bacteria	Bacillota	Bacilli	Lactobacillales	Enterococcaceae	Enterococcus	NA	0	0	0	0.366239	0.0933804	5.42445	0	0	0	0.399016	0	0.222181	0	0	0	0	0	0	0	0	0	0	0	0	0	0	0	0	0	0	0	0	0	0	0	0	0	0	0	0	0	0	0
Bacteria	Bacillota	Bacilli	Lactobacillales	Enterococcaceae	Enterococcus	NA	0	0	0	0.273627	0	0	0	0	0	0	0	0	0	0	0	0	0	0	0	0	0	0	0	0	0	0	0	0	0	0	0	0	0	0	0	0	0	0	0	0	0	0	0
Bacteria	Bacillota	Bacilli	Lactobacillales	Enterococcaceae	Enterococcus	NA	0	0	0	0	0	0	0	0	0	0	0	0	0	0	0	0.250262	0.526466	0.595644	1.84978	0.209139	0.73054	0.945604	0	0	0	0	0	0.291356	0	0	0.402999	0.194758	0	0.615939	0.482531	0	0	0	0	0	0	0	0
Bacteria	Bacillota	Bacilli	Lactobacillales	Enterococcaceae	Enterococcus	NA	0	0	0	2.19743	1.3177	0.762915	0	0.164538	0.730173	0.238663	0.294143	1.07388	0	0	0	0	0	0	0	0	0	0	0	0	0	0	0	0	0	0	0	0	0	0	0	0	0	0	0	0	0	0	0
Bacteria	Bacillota	Bacilli	Lactobacillales	Enterococcaceae	Enterococcus	NA	0	0	0	0	0	0	0	0	0	0	0	0	0	0	0	0.869154	2.31929	2.39622	8.01132	0.962041	3.51047	3.62004	0	0.564334	0	0	0	1.0586	0.0889436	0.126012	1.81818	0.697882	1.15274	2.14531	1.95456	0	0	0	0	0	0.703692	0	0
Bacteria	Bacillota	Bacilli	Lactobacillales	Enterococcaceae	Enterococcus	NA	0	0	0	0	0	0	0	0	0	0	0	0	0	0	0	0	0	0	0	0	0	0	0	0	0	0	0	0	0	0	0	0	0	0	0	0	0	0	0	0	0	0	0
Bacteria	Bacillota	Bacilli	Lactobacillales	Enterococcaceae	Enterococcus	NA	0	0	0	1.06504	0.850799	0	0	0.991146	0	0	0	0	0	0	0	0	0	0	0	0	0	0	0	0	0	0	0	0	0	0	0	0	0	0	0	0	0	0	0	0	0	0	0
Bacteria	Bacillota	Bacilli	Lactobacillales	Enterococcaceae	Enterococcus	NA	0	0	0	0	0	0	0	0	0	0.462411	0	0.342529	0	0	0	0	0	0	0	0	0	0	0	0	0	0	0	0	0	0	0	0	0	0	0	0	0	0	0	0	0	0	0
Bacteria	Bacillota	Bacilli	Lactobacillales	Enterococcaceae	Enterococcus	NA	0	0	0	0.505157	0.290517	0	0	0	0	1.46181	0	1.24977	0	0	0	0.114985	0.180231	0.400127	0.434468	0.167312	0.310318	0	0	0.194952	0	0	0	0.210424	0	0.103101	0.276476	0.770916	0.484674	0.226263	1.04447	0.197392	0	0	0	0.193918	0.50341	0	0
						NA	0	0	0	23.7213	49.9844	38.0617	50.5866	9.30424	6.64457	72.8147	76.6935	63.2013	0	0	0	3.73026	4.41567	4.13768	11.599	1.51975	5.1849	4.56564	1.27017	1.81271	0	0	0.0879835	1.56038	0.0889436	0.229113	2.78819	1.71225	1.69636	3.5406	4.00073	0.598647	0	0	0	0.387835	1.42904	0.190808	0.472084
					Enterococcus		0	0	0	23.7213	49.9844	38.0617	50.5866	9.30424	6.64457	72.8147	76.6935	63.516	0	0	0	3.73026	4.41567	4.13768	11.599	1.51975	5.1849	4.56564	1.27017	1.81271	0	0	0.0879835	1.56038	0.0889436	0.229113	2.78819	1.71225	1.69636	3.5406	4.00073	0.598647	0	0	0	0.387835	1.42904	0.190808	0.472084
				Enterococcaceae			0	0	0	23.7213	49.9844	38.0617	50.5866	9.30424	6.64457	72.8147	76.6935	63.516	0	0	0	3.73026	4.41567	4.13768	11.599	1.51975	5.1849	4.56564	1.27017	1.81271	0	0	0.0879835	1.56038	0.0889436	0.229113	2.78819	1.71225	1.69636	3.5406	4.00073	0.598647	0	0	0	0.387835	1.42904	0.190808	0.472084
Bacteria	Bacillota	Bacilli	Lactobacillales	Lactobacillaceae	Companilactobacillus	NA	0.187829	0	0	0	0	0	0	0	0	0	0	0	0	0	0	0	0	0	0	0	0	0	0	0	0	0	0	0	0	0	0	0	0	0	0	0	0	0	0	0	0	0	0
						NA	0.187829	0	0	0	0	0	0	0	0	0	0	0	0	0	0	0	0	0	0	0	0	0	0	0	0	0	0	0	0	0	0	0	0	0	0	0	0	0	0	0	0	0	0
					Companilactobacillus		0.187829	0	0	0	0	0	0	0	0	0	0	0	0	0	0	0	0	0	0	0	0	0	0	0	0	0	0	0	0	0	0	0	0	0	0	0	0	0	0	0	0	0	0
Bacteria	Bacillota	Bacilli	Lactobacillales	Lactobacillaceae	Lacticaseibacillus	NA	0	0	0	0	0	0	0	0	0	0	0	0	0	0	0	0	0	0	0	0	0	0	0	0	0	0.00384867	0	0	0	0	0	0	0	0	0	0	0	0	0	0	0	0	0
Bacteria	Bacillota	Bacilli	Lactobacillales	Lactobacillaceae	Lacticaseibacillus	NA	0	0	0	0	0	0	0	0	0	0	0	0	0	0	0	0	0	0	0	0	0	0	0	0	1.29997	1.07763	1.30283	0	0	0	0	0	0	0	0	0	0	0	0	0	0	0	0
Bacteria	Bacillota	Bacilli	Lactobacillales	Lactobacillaceae	Lacticaseibacillus	NA	0	0	0	0	0	0	0	0	0	0	0	0	0	0	0	0	0	0	0	0	0	0	0	0	0.0292493	0	0.0270718	0	0	0	0	0	0	0	0	0	0	0	0	0	0	0	0
Bacteria	Bacillota	Bacilli	Lactobacillales	Lactobacillaceae	Lacticaseibacillus	NA	0	0	0	0	0	0	0	0	0	0	0	0	0	0	0	0	0	0	0	0	0	0	0	0	0.513487	0.431051	0.456837	0	0	0	0	0	0	0	0	0	0	0	0	0	0	0	0
						NA	0	0	0	0	0	0	0	0	0	0	0	0	0	0	0	0	0	0	0	0	0	0	0	0	1.8427	1.51253	1.78674	0	0	0	0	0	0	0	0	0	0	0	0	0	0	0	0
					Lacticaseibacillus		0	0	0	0	0	0	0	0	0	0	0	0	0	0	0	0	0	0	0	0	0	0	0	0	1.8427	1.51253	1.78674	0	0	0	0	0	0	0	0	0	0	0	0	0	0	0	0
Bacteria	Bacillota	Bacilli	Lactobacillales	Lactobacillaceae	Lactiplantibacillus	NA	0	4.50607	0	0	0	0	0	0	0	0	0	0	0	0	0	0	0	0	0	0	0	0	0	0	0	0	0	0	0	0	0	0	0	0	0	0	0	0	0	0	0	0	0
Bacteria	Bacillota	Bacilli	Lactobacillales	Lactobacillaceae	Lactiplantibacillus	NA	3.98197	7.79896	1.60374	0	0	0	0	0	0	0	0	0	0	0	0	0	0	0	0	0	0	0	0	0	0	0	0	0	0	0	0	0	0	0	0	0	0	0	0	0	0	0	0
Bacteria	Bacillota	Bacilli	Lactobacillales	Lactobacillaceae	Lactiplantibacillus	NA	21.9384	10.5142	4.4052	0	0	0	0	0	0	0	0	0	0	0	0	0	0	0	0	0	0	0	0	0	0.523237	0.935227	0.720788	0	0	0	0	0	0	0	0	0	0	0	0	0	0	0	0
						NA	25.9204	22.8192	6.00893	0	0	0	0	0	0	0	0	0	0	0	0	0	0	0	0	0	0	0	0	0	0.523237	0.935227	0.720788	0	0	0	0	0	0	0	0	0	0	0	0	0	0	0	0
					Lactiplantibacillus		25.9204	22.8192	6.00893	0	0	0	0	0	0	0	0	0	0	0	0	0	0	0	0	0	0	0	0	0	0.523237	0.935227	0.720788	0	0	0	0	0	0	0	0	0	0	0	0	0	0	0	0
Bacteria	Bacillota	Bacilli	Lactobacillales	Lactobacillaceae	Lactobacillus	Lactobacillus_delbrueckii	0	0	0	0	0	0	0	0	0	0	0	0	0	0	0	0	0	0	0	0	0	0	0	0	1.20247	0.935227	1.13025	0	0	0	0	0	0	0	0	0	0	0	0	0	0	0	0
Bacteria	Bacillota	Bacilli	Lactobacillales	Lactobacillaceae	Lactobacillus	Lactobacillus_delbrueckii	0	0	0	0	0	0	0	0	0	0	0	0	0	0	0	0	0	0	0	0	0	0	0	0	1.49821	1.3124	1.32314	0	0	0	0	0	0	0	0	0	0	0	0	0	0	0	0
Bacteria	Bacillota	Bacilli	Lactobacillales	Lactobacillaceae	Lactobacillus	Lactobacillus_delbrueckii	0	0	0	0	0	0	0	0	0	0	0	0	0	0	0	0	0	0	0	0	0	0	0	0	1.57621	1.17769	1.40774	0	0	0	0	0	0	0	0	0	0	0	0	0	0	0	0
Bacteria	Bacillota	Bacilli	Lactobacillales	Lactobacillaceae	Lactobacillus	Lactobacillus_delbrueckii	0	0	0	0	0	0	0	0	0	0	0	0	0	0	0	0	0	0	0	0	0	0	0	0	10.8352	8.42859	9.84061	0	0	0	0	0	0	0	0	0	0	0	0	0	0	0	0
Bacteria	Bacillota	Bacilli	Lactobacillales	Lactobacillaceae	Lactobacillus	Lactobacillus_delbrueckii	0	0	0	0	0	0	0	0	0	0	0	0	0	0.906736	0	0	0	0	0	0	0	0	0	0	43.7374	33.2102	39.4674	0	0	0	0	0	0	0	0	0	0	0	0	0	0	0	0
Bacteria	Bacillota	Bacilli	Lactobacillales	Lactobacillaceae	Lactobacillus	Lactobacillus_delbrueckii	0	0	0	0	0	0	0	0	0	0	0	0	0	0	0	0	0	0	0	0	0	0	0	0	1.75171	1.25467	1.50926	0	0	0	0	0	0	0	0	0	0	0	0	0	0	0	0
Bacteria	Bacillota	Bacilli	Lactobacillales	Lactobacillaceae	Lactobacillus	Lactobacillus_delbrueckii	0	0	0	0	0	0	0	0	0	0	0	0	0	0	0.399521	0	0	0	0	0	0	0	0	0	5.77836	4.36824	4.88985	0	0	0	0	0	0	0	0	0	0	0	0	0	0	0	0
						Lactobacillus_delbrueckii	0	0	0	0	0	0	0	0	0	0	0	0	0	0.906736	0.399521	0	0	0	0	0	0	0	0	0	66.3796	50.687	59.5682	0	0	0	0	0	0	0	0	0	0	0	0	0	0	0	0
Bacteria	Bacillota	Bacilli	Lactobacillales	Lactobacillaceae	Lactobacillus	Lactobacillus_gasseri	0	0	0	0	0	0	0	0	0	0	0	0	0	0	0	0	0	0	0	0	0	0	0	0	0.220994	0.211677	0.192887	0	0	0	0	0	0	0	0	0	0	0	0	0	0	0	0
						Lactobacillus_gasseri	0	0	0	0	0	0	0	0	0	0	0	0	0	0	0	0	0	0	0	0	0	0	0	0	0.220994	0.211677	0.192887	0	0	0	0	0	0	0	0	0	0	0	0	0	0	0	0
Bacteria	Bacillota	Bacilli	Lactobacillales	Lactobacillaceae	Lactobacillus	uncultured_Bacillus	0	0	0	0	0	0	0	0	0	0	0	0	0	0	0	0	0	0	0	0	0	0	0	0	0.00324992	0	0	0	0	0	0	0	0	0	0	0	0	0	0	0	0	0	0
						uncultured_Bacillus	0	0	0	0	0	0	0	0	0	0	0	0	0	0	0	0	0	0	0	0	0	0	0	0	0.00324992	0	0	0	0	0	0	0	0	0	0	0	0	0	0	0	0	0	0
					Lactobacillus		0	0	0	0	0	0	0	0	0	0	0	0	0	0.906736	0.399521	0	0	0	0	0	0	0	0	0	66.6038	50.8987	59.7611	0	0	0	0	0	0	0	0	0	0	0	0	0	0	0	0
Bacteria	Bacillota	Bacilli	Lactobacillales	Lactobacillaceae	Lapidilactobacillus	Lactobacillus_dextrinicus	0	0	0	0	0	0	0	0	0.0505504	0	0	0	0	0	0	0	0	0	0	0	0	0	0	0	0	0	0	0	0	0	0	0	0	0	0	0	0	0	0	0	0	0	0
						Lactobacillus_dextrinicus	0	0	0	0	0	0	0	0	0.0505504	0	0	0	0	0	0	0	0	0	0	0	0	0	0	0	0	0	0	0	0	0	0	0	0	0	0	0	0	0	0	0	0	0	0
Bacteria	Bacillota	Bacilli	Lactobacillales	Lactobacillaceae	Lapidilactobacillus	NA	0	0	0	0	0	0	0	0	0	0	0	0	0	0	0	0	0	0	0	0	0	0	0	0	3.21742	7.43563	5.16395	0	0	0	0	0	0	0	0	0	0	0	0	0	0	0	0
						NA	0	0	0	0	0	0	0	0	0	0	0	0	0	0	0	0	0	0	0	0	0	0	0	0	3.21742	7.43563	5.16395	0	0	0	0	0	0	0	0	0	0	0	0	0	0	0	0
					Lapidilactobacillus		0	0	0	0	0	0	0	0	0.0505504	0	0	0	0	0	0	0	0	0	0	0	0	0	0	0	3.21742	7.43563	5.16395	0	0	0	0	0	0	0	0	0	0	0	0	0	0	0	0
Bacteria	Bacillota	Bacilli	Lactobacillales	Lactobacillaceae	Latilactobacillus	NA	0	0	0	0	0	0	0	0	0	0	0	0	0	0	0	0	0	0	0	0	0	0	0	0	0	0	0.00338398	0	0	0	0	0	0	0	0	0	0	0	0	0	0	0	0
Bacteria	Bacillota	Bacilli	Lactobacillales	Lactobacillaceae	Latilactobacillus	NA	3.34335	10.3697	3.45108	0	0	0	0	0	0	0	0	0	0	0	0	0	0	0	0	0	0	0	0	0	0	0	0	0	0	0	0	0	0	0	0	0	0	0	0	0	0	0	0
Bacteria	Bacillota	Bacilli	Lactobacillales	Lactobacillaceae	Latilactobacillus	NA	0	0	0	0	0	0	0	0	0	0	0	0	0	0	0	0	0	0	0	0	0	0	0	0	0	0	0	0	0	0	0	0	0	0	0	0	0	0	0	0	0	0	0
						NA	3.34335	10.3697	3.45108	0	0	0	0	0	0	0	0	0	0	0	0	0	0	0	0	0	0	0	0	0	0	0	0.00338398	0	0	0	0	0	0	0	0	0	0	0	0	0	0	0	0
					Latilactobacillus		3.34335	10.3697	3.45108	0	0	0	0	0	0	0	0	0	0	0	0	0	0	0	0	0	0	0	0	0	0	0	0.00338398	0	0	0	0	0	0	0	0	0	0	0	0	0	0	0	0
Bacteria	Bacillota	Bacilli	Lactobacillales	Lactobacillaceae	Leuconostoc	Leuconostoc_citreum	0	0.779896	0.385708	0	0	0	0	0	0	0	0	0	0	0	0	0	0	0	0	0	0	0	0	0	0	0.0384867	0	0	0	0	0	0	0	0	0	0	0	0	0	0	0	0	0
						Leuconostoc_citreum	0	0.779896	0.385708	0	0	0	0	0	0	0	0	0	0	0	0	0	0	0	0	0	0	0	0	0	0	0.0384867	0	0	0	0	0	0	0	0	0	0	0	0	0	0	0	0	0
Bacteria	Bacillota	Bacilli	Lactobacillales	Lactobacillaceae	Leuconostoc	Leuconostoc_fallax	0	0	0	0	0	0	0	0	0	0	0	0	0	0	0	0	0	0	0	0	0	0	0	0	0.038999	0.0500327	0.0236879	0	0	0	0	0	0	0	0	0	0	0	0	0	0	0	0
						Leuconostoc_fallax	0	0	0	0	0	0	0	0	0	0	0	0	0	0	0	0	0	0	0	0	0	0	0	0	0.038999	0.0500327	0.0236879	0	0	0	0	0	0	0	0	0	0	0	0	0	0	0	0
Bacteria	Bacillota	Bacilli	Lactobacillales	Lactobacillaceae	Leuconostoc	NA	0	0	0	0	0	0	0	0	0	0	0	0	2.80146	5.56995	0.359569	0	0	0	0	0	0	0	0	0	0	0	0	0	0	0	0	0	0	0	0	0	0	0	0	0	0	0	0
						NA	0	0	0	0	0	0	0	0	0	0	0	0	2.80146	5.56995	0.359569	0	0	0	0	0	0	0	0	0	0	0	0	0	0	0	0	0	0	0	0	0	0	0	0	0	0	0	0
					Leuconostoc		0	0.779896	0.385708	0	0	0	0	0	0	0	0	0	2.80146	5.56995	0.359569	0	0	0	0	0	0	0	0	0	0.038999	0.0885194	0.0236879	0	0	0	0	0	0	0	0	0	0	0	0	0	0	0	0
Bacteria	Bacillota	Bacilli	Lactobacillales	Lactobacillaceae	Levilactobacillus	Lactobacillus_brevis	2.17881	0.722126	0.994722	0	0	0	0	0	0	0	0	0	0	0	0	0	0	0	0	0	0	0	0	0	0.0779981	0.0692761	0.0575277	0	0	0	0	0	0	0	0	0	0	0	0	0	0	0	0
						Lactobacillus_brevis	2.17881	0.722126	0.994722	0	0	0	0	0	0	0	0	0	0	0	0	0	0	0	0	0	0	0	0	0	0.0779981	0.0692761	0.0575277	0	0	0	0	0	0	0	0	0	0	0	0	0	0	0	0
					Levilactobacillus		2.17881	0.722126	0.994722	0	0	0	0	0	0	0	0	0	0	0	0	0	0	0	0	0	0	0	0	0	0.0779981	0.0692761	0.0575277	0	0	0	0	0	0	0	0	0	0	0	0	0	0	0	0
Bacteria	Bacillota	Bacilli	Lactobacillales	Lactobacillaceae	Ligilactobacillus	Lactobacillus_agilis	0	0	0	0	0	0	0	0	0	0	0	0	0	0	0	0	0	0	0	0	0	0	0	0	0.0682483	0.138552	0.0676796	0	0	0	0	0	0	0	0	0	0	0	0	0	0	0	0
						Lactobacillus_agilis	0	0	0	0	0	0	0	0	0	0	0	0	0	0	0	0	0	0	0	0	0	0	0	0	0.0682483	0.138552	0.0676796	0	0	0	0	0	0	0	0	0	0	0	0	0	0	0	0
Bacteria	Bacillota	Bacilli	Lactobacillales	Lactobacillaceae	Ligilactobacillus	Lactobacillus_saerimneri	0	0	0	0	0	0	0	0	0	0	0	0	0	0	0	0	0	0	0	0	0	0	0	0	0.539487	0.831313	0.466989	0	0	0	0	0	0	0	0	0	0	0	0	0	0	0	0
						Lactobacillus_saerimneri	0	0	0	0	0	0	0	0	0	0	0	0	0	0	0	0	0	0	0	0	0	0	0	0	0.539487	0.831313	0.466989	0	0	0	0	0	0	0	0	0	0	0	0	0	0	0	0
Bacteria	Bacillota	Bacilli	Lactobacillales	Lactobacillaceae	Ligilactobacillus	Lactobacillus_salivarius	0	0	0	0	0	0	0	0	0	0	0	0	0	0	0	0	0	0	0	0	0	0	0	0	0.133247	0.327137	0.196271	0	0	0	0	0	0	0	0	0	0	0	0	0	0	0	0
						Lactobacillus_salivarius	0	0	0	0	0	0	0	0	0	0	0	0	0	0	0	0	0	0	0	0	0	0	0	0	0.133247	0.327137	0.196271	0	0	0	0	0	0	0	0	0	0	0	0	0	0	0	0
					Ligilactobacillus		0	0	0	0	0	0	0	0	0	0	0	0	0	0	0	0	0	0	0	0	0	0	0	0	0.740981	1.297	0.73094	0	0	0	0	0	0	0	0	0	0	0	0	0	0	0	0
Bacteria	Bacillota	Bacilli	Lactobacillales	Lactobacillaceae	Limosilactobacillus	Lactobacillus_fermentum	0	0	0	0	0	0	0	0	0	0	0	0	0	0	0	0	0	0	0	0	0	0	0	0	8.71628	8.3901	9.78985	0	0	0	0	0	0	0	0	0	0	0	0	0	0	0	0
Bacteria	Bacillota	Bacilli	Lactobacillales	Lactobacillaceae	Limosilactobacillus	Lactobacillus_fermentum	0	0	0	0	0	0	0	0	0	0	0	0	0	0	0	0	0	0	0	0	0	0	0	0	0.41599	0.384867	0.473757	0	0	0	0	0	0	0	0	0	0	0	0	0	0	0	0
Bacteria	Bacillota	Bacilli	Lactobacillales	Lactobacillaceae	Limosilactobacillus	Lactobacillus_fermentum	0	0	0	0	0	0	0	0	0	0	0	0	0	0	0	0	0	0	0	0	0	0	0	0	0.890478	0.892892	0.896755	0	0	0	0	0	0	0	0	0	0	0	0	0	0	0	0
Bacteria	Bacillota	Bacilli	Lactobacillales	Lactobacillaceae	Limosilactobacillus	Lactobacillus_fermentum	0	0	0	0	0	0	0	0	0	0	0	0	0	0	0	0	0	0	0	0	0	0	0	0	1.50146	1.4548	1.54986	0	0	0	0	0	0	0	0	0	0	0	0	0	0	0	0
						Lactobacillus_fermentum	0	0	0	0	0	0	0	0	0	0	0	0	0	0	0	0	0	0	0	0	0	0	0	0	11.5242	11.1227	12.7102	0	0	0	0	0	0	0	0	0	0	0	0	0	0	0	0
Bacteria	Bacillota	Bacilli	Lactobacillales	Lactobacillaceae	Limosilactobacillus	unidentified	0	0	0	0	0	0	0	0	0	0	0	0	0	0	0	0	0	0	0	0	0	0	0	0	0.0422489	0.0500327	0.0541437	0	0	0	0	0	0	0	0	0	0	0	0	0	0	0	0
						unidentified	0	0	0	0	0	0	0	0	0	0	0	0	0	0	0	0	0	0	0	0	0	0	0	0	0.0422489	0.0500327	0.0541437	0	0	0	0	0	0	0	0	0	0	0	0	0	0	0	0
Bacteria	Bacillota	Bacilli	Lactobacillales	Lactobacillaceae	Limosilactobacillus	NA	0	0	0	0	0	0	0	0	0	0	0	0	0	0	0	0	0	0	0	0	0	0	0	0	0	0	0.0439917	0	0	0	0	0	0	0	0	0	0	0	0	0	0	0	0
Bacteria	Bacillota	Bacilli	Lactobacillales	Lactobacillaceae	Limosilactobacillus	NA	0	0	0	0	0	0	0	0	0	0	0	0	0	0	0	0	0	0	0	0	0	0	0	0	0.0129997	0	0	0	0	0	0	0	0	0	0	0	0	0	0	0	0	0	0
						NA	0	0	0	0	0	0	0	0	0	0	0	0	0	0	0	0	0	0	0	0	0	0	0	0	0.0129997	0	0.0439917	0	0	0	0	0	0	0	0	0	0	0	0	0	0	0	0
					Limosilactobacillus		0	0	0	0	0	0	0	0	0	0	0	0	0	0	0	0	0	0	0	0	0	0	0	0	11.5795	11.1727	12.8084	0	0	0	0	0	0	0	0	0	0	0	0	0	0	0	0
Bacteria	Bacillota	Bacilli	Lactobacillales	Lactobacillaceae	Liquorilactobacillus	Lactobacillus_nagelii	0	0	0	0	0	0	0	0	0	0	0	0	0	0	0	0	0	0	0	0	0	0	0	0	0	0.242466	0.199655	0	0	0	0	0	0	0	0	0	0	0	0	0	0	0	0
Bacteria	Bacillota	Bacilli	Lactobacillales	Lactobacillaceae	Liquorilactobacillus	Lactobacillus_nagelii	0	0	0	0	0	0	0	0	0	0	0	0	0	0	0	0	0	0	0	0	0	0	0	0	0.0974976	0	0	0	0	0	0	0	0	0	0	0	0	0	0	0	0	0	0
						Lactobacillus_nagelii	0	0	0	0	0	0	0	0	0	0	0	0	0	0	0	0	0	0	0	0	0	0	0	0	0.0974976	0.242466	0.199655	0	0	0	0	0	0	0	0	0	0	0	0	0	0	0	0
Bacteria	Bacillota	Bacilli	Lactobacillales	Lactobacillaceae	Liquorilactobacillus	NA	0	0	0	0	0	0	0	0	0	0	0	0	0	1.29534	0	0	0	0	0	0	0	0	0	0	0	0	0	0	0	0	0	0	0	0	0	0	0	0	0	0	0	0	0
						NA	0	0	0	0	0	0	0	0	0	0	0	0	0	1.29534	0	0	0	0	0	0	0	0	0	0	0	0	0	0	0	0	0	0	0	0	0	0	0	0	0	0	0	0	0
					Liquorilactobacillus		0	0	0	0	0	0	0	0	0	0	0	0	0	1.29534	0	0	0	0	0	0	0	0	0	0	0.0974976	0.242466	0.199655	0	0	0	0	0	0	0	0	0	0	0	0	0	0	0	0
Bacteria	Bacillota	Bacilli	Lactobacillales	Lactobacillaceae	Loigolactobacillus	Lactobacillus_coryniformis	0	0	0	0	0	0	0	0	0	0	0	0	0	0	0	0	0	0	0	0	0	0	0	0	0.259994	0.350229	0.33163	0	0	0	0	0	0	0	0	0	0	0	0	0	0	0	0
						Lactobacillus_coryniformis	0	0	0	0	0	0	0	0	0	0	0	0	0	0	0	0	0	0	0	0	0	0	0	0	0.259994	0.350229	0.33163	0	0	0	0	0	0	0	0	0	0	0	0	0	0	0	0
					Loigolactobacillus		0	0	0	0	0	0	0	0	0	0	0	0	0	0	0	0	0	0	0	0	0	0	0	0	0.259994	0.350229	0.33163	0	0	0	0	0	0	0	0	0	0	0	0	0	0	0	0
Bacteria	Bacillota	Bacilli	Lactobacillales	Lactobacillaceae	Paucilactobacillus	Lactobacillus_vaccinostercus	0.450789	0	0	0	0	0	0	0	0	0	0	0	0	0	0	0	0	0	0	0	0	0	0	0	1.29997	1.13921	1.27576	0	0	0	0	0	0	0	0	0	0	0	0	0	0	0	0
						Lactobacillus_vaccinostercus	0.450789	0	0	0	0	0	0	0	0	0	0	0	0	0	0	0	0	0	0	0	0	0	0	0	1.29997	1.13921	1.27576	0	0	0	0	0	0	0	0	0	0	0	0	0	0	0	0
					Paucilactobacillus		0.450789	0	0	0	0	0	0	0	0	0	0	0	0	0	0	0	0	0	0	0	0	0	0	0	1.29997	1.13921	1.27576	0	0	0	0	0	0	0	0	0	0	0	0	0	0	0	0
Bacteria	Bacillota	Bacilli	Lactobacillales	Lactobacillaceae	Pediococcus	Pediococcus_acidilactici	0	0	0.791717	0.0168386	0	0	0	0	0	0.290871	0.047582	0.259211	0	0	0	0	0	0	0	0	0	0	0	0	0	0	0	0	0	0	0	0	0	0	0	0	0	0	0	0	0	0	0
						Pediococcus_acidilactici	0	0	0.791717	0.0168386	0	0	0	0	0	0.290871	0.047582	0.259211	0	0	0	0	0	0	0	0	0	0	0	0	0	0	0	0	0	0	0	0	0	0	0	0	0	0	0	0	0	0	0
Bacteria	Bacillota	Bacilli	Lactobacillales	Lactobacillaceae	Pediococcus	NA	2.36664	0.982091	1.07592	0	0	0	0	0	0	0	0	0	0	0	0	0	0	0	0	0	0	0	0	0	0.0292493	0.0384867	0.0270718	0	0	0	0	0	0	0	0	0	0	0	0	0	0	0	0
						NA	2.36664	0.982091	1.07592	0	0	0	0	0	0	0	0	0	0	0	0	0	0	0	0	0	0	0	0	0	0.0292493	0.0384867	0.0270718	0	0	0	0	0	0	0	0	0	0	0	0	0	0	0	0
					Pediococcus		2.36664	0.982091	1.86764	0.0168386	0	0	0	0	0	0.290871	0.047582	0.259211	0	0	0	0	0	0	0	0	0	0	0	0	0.0292493	0.0384867	0.0270718	0	0	0	0	0	0	0	0	0	0	0	0	0	0	0	0
Bacteria	Bacillota	Bacilli	Lactobacillales	Lactobacillaceae	Schleiferilactobacillus	Lactobacillus_harbinensis	0	0	0	0	0	0	0	0	0	0	0	0	0	0	0	0	0	0	0	0	0	0	0	0	0	0	0.0676796	0	0	0	0	0	0	0	0	0	0	0	0	0	0	0	0
						Lactobacillus_harbinensis	0	0	0	0	0	0	0	0	0	0	0	0	0	0	0	0	0	0	0	0	0	0	0	0	0	0	0.0676796	0	0	0	0	0	0	0	0	0	0	0	0	0	0	0	0
					Schleiferilactobacillus		0	0	0	0	0	0	0	0	0	0	0	0	0	0	0	0	0	0	0	0	0	0	0	0	0	0	0.0676796	0	0	0	0	0	0	0	0	0	0	0	0	0	0	0	0
Bacteria	Bacillota	Bacilli	Lactobacillales	Lactobacillaceae	Secundilactobacillus	NA	0	0	0	0	0	0	0	0	0	0	0	0	0	0	0	0	0	0	0	0	0	0	0	0	0.0422489	0	0	0	0	0	0	0	0	0	0	0	0	0	0	0	0	0	0
						NA	0	0	0	0	0	0	0	0	0	0	0	0	0	0	0	0	0	0	0	0	0	0	0	0	0.0422489	0	0	0	0	0	0	0	0	0	0	0	0	0	0	0	0	0	0
					Secundilactobacillus		0	0	0	0	0	0	0	0	0	0	0	0	0	0	0	0	0	0	0	0	0	0	0	0	0.0422489	0	0	0	0	0	0	0	0	0	0	0	0	0	0	0	0	0	0
Bacteria	Bacillota	Bacilli	Lactobacillales	Lactobacillaceae	Weissella	Weissella_paramesenteroides	0	0	0	0	0	0	0	0	0	0	0	0	0	0	0	0	0	0	0	0	0	0	0	0	0	0	0	0	0	0	0	0	0	0	0	0	0	0	0	0	0	0	0
						Weissella_paramesenteroides	0	0	0	0	0	0	0	0	0	0	0	0	0	0	0	0	0	0	0	0	0	0	0	0	0	0	0	0	0	0	0	0	0	0	0	0	0	0	0	0	0	0	0
Bacteria	Bacillota	Bacilli	Lactobacillales	Lactobacillaceae	Weissella	Weissella_soli	0	0	0	0	0	0	0	0	0	0	0	0	0.730816	0	0	0	0	0	0	0	0	0	0	0	0	0	0	0	0	0	0	0	0	0	0	0	0	0	0	0	0	0	0
Bacteria	Bacillota	Bacilli	Lactobacillales	Lactobacillaceae	Weissella	Weissella_soli	0	0	0	0	0	0	0	0	0	0	0	0	0	0	0.279664	0	0	0	0	0	0	0	0	0	0	0	0	0	0	0	0	0	0	0	0	0	0	0	0	0	0	0	0
						Weissella_soli	0	0	0	0	0	0	0	0	0	0	0	0	0.730816	0	0.279664	0	0	0	0	0	0	0	0	0	0	0	0	0	0	0	0	0	0	0	0	0	0	0	0	0	0	0	0
Bacteria	Bacillota	Bacilli	Lactobacillales	Lactobacillaceae	Weissella	NA	0	0	0	0	0	0	0	0	0	0	0	0	0	0	0	0	0	0	0	0	0	0	0	0	0	0.292499	0.341782	0	0	0	0	0	0	0	0	0	0	0	0	0	0	0	0
Bacteria	Bacillota	Bacilli	Lactobacillales	Lactobacillaceae	Weissella	NA	0	0	0	0	0	0	0	0	0	0	0	0	0	0	0	0	0	0	0	0	0	0	0	0	0.740981	1.37398	1.29268	0	0	0	0	0	0	0	0	0	0	0	0	0	0	0	0
Bacteria	Bacillota	Bacilli	Lactobacillales	Lactobacillaceae	Weissella	NA	0	0	2.29395	0	0	0	0	0	0	0	0	0	0	0	0	0	0	0	0	0	0	0	0	0	0	0	0	0	0	0	0	0	0	0	0	0	0	0	0	0	0	0	0
Bacteria	Bacillota	Bacilli	Lactobacillales	Lactobacillaceae	Weissella	NA	28.6627	20.5373	33.2115	0	0	0	0	0	0	0	0	0	0	0	0	0	0	0	0	0	0	0	0	0	3.21092	4.60301	4.11154	0	0	0	0	0	0	0	0	0	0	0	0	0	0	0	0
Bacteria	Bacillota	Bacilli	Lactobacillales	Lactobacillaceae	Weissella	NA	0	0	2.07065	0	0	0	0	0	0	0	0	0	0	0	0	0	0	0	0	0	0	0	0	0	0	0	0	0	0	0	0	0	0	0	0	0	0	0	0	0	0	0	0
						NA	28.6627	20.5373	37.5761	0	0	0	0	0	0	0	0	0	0	0	0	0	0	0	0	0	0	0	0	0	3.9519	6.26948	5.746	0	0	0	0	0	0	0	0	0	0	0	0	0	0	0	0
					Weissella		28.6627	20.5373	37.5761	0	0	0	0	0	0	0	0	0	0.730816	0	0.279664	0	0	0	0	0	0	0	0	0	3.9519	6.26948	5.746	0	0	0	0	0	0	0	0	0	0	0	0	0	0	0	0
Bacteria	Bacillota	Bacilli	Lactobacillales	Lactobacillaceae	NA	NA	0	0	0	0	0	0	0	0	0	0	0	0	0	0	0	0	0	0	0	0	0	0	0	0	0	0	0.00676796	0	0	0	0	0	0	0	0	0	0	0	0	0	0	0	0
						NA	0	0	0	0	0	0	0	0	0	0	0	0	0	0	0	0	0	0	0	0	0	0	0	0	0	0	0.00676796	0	0	0	0	0	0	0	0	0	0	0	0	0	0	0	0
					NA		0	0	0	0	0	0	0	0	0	0	0	0	0	0	0	0	0	0	0	0	0	0	0	0	0	0	0.00676796	0	0	0	0	0	0	0	0	0	0	0	0	0	0	0	0
				Lactobacillaceae			63.1104	56.2103	50.2842	0.0168386	0	0	0	0	0.0505504	0.290871	0.047582	0.259211	3.53228	7.77202	1.03875	0	0	0	0	0	0	0	0	0	90.3055	81.4494	88.711	0	0	0	0	0	0	0	0	0	0	0	0	0	0	0	0
Bacteria	Bacillota	Bacilli	Lactobacillales	Streptococcaceae	Lactococcus	Lactococcus_garvieae	0	0	0	0	0	0	0	0	0	0	0	0	0	0	0	0	0	0	0	0	0	0	0	0	0.0974976	0.180888	0.189503	0	0	0	0	0	0	0	0	0	0	0	0	0	0	0	0
						Lactococcus_garvieae	0	0	0	0	0	0	0	0	0	0	0	0	0	0	0	0	0	0	0	0	0	0	0	0	0.0974976	0.180888	0.189503	0	0	0	0	0	0	0	0	0	0	0	0	0	0	0	0
Bacteria	Bacillota	Bacilli	Lactobacillales	Streptococcaceae	Lactococcus	Lactococcus_lactis	1.46506	1.21317	1.17743	0	0	0	0	0	0	0	0	0	0	0	0	0	0	0	0	0	0	0	0	0	4.90738	10.3298	6.08778	0	0	0	0	0	0	0	0	0	0	0	0	0	0	0	0
						Lactococcus_lactis	1.46506	1.21317	1.17743	0	0	0	0	0	0	0	0	0	0	0	0	0	0	0	0	0	0	0	0	0	4.90738	10.3298	6.08778	0	0	0	0	0	0	0	0	0	0	0	0	0	0	0	0
Bacteria	Bacillota	Bacilli	Lactobacillales	Streptococcaceae	Lactococcus	NA	0	0	0	0	0	0	0	0	0	0	0	0	0	0	0	0	0	0	0	0	0	0	0	0	0	0.477235	0	0	0	0	0	0	0	0	0	0	0	0	0	0	0	0	0
						NA	0	0	0	0	0	0	0	0	0	0	0	0	0	0	0	0	0	0	0	0	0	0	0	0	0	0.477235	0	0	0	0	0	0	0	0	0	0	0	0	0	0	0	0	0
					Lactococcus		1.46506	1.21317	1.17743	0	0	0	0	0	0	0	0	0	0	0	0	0	0	0	0	0	0	0	0	0	5.00487	10.988	6.27728	0	0	0	0	0	0	0	0	0	0	0	0	0	0	0	0
Bacteria	Bacillota	Bacilli	Lactobacillales	Streptococcaceae	Streptococcus	NA	0	0	0	0	0	0	0	0	0	0	0	0	0	0	0	0	0	0	0	0	0	0	0	0	0	0	0.00338398	0	0	0	0	0	0	0	0	0	0	0	0	0	0	0	0
Bacteria	Bacillota	Bacilli	Lactobacillales	Streptococcaceae	Streptococcus	NA	0	0	0	0	0	0	0	0	0	0	0	0	0	0	0	0	0	0	0	0	0	0	0	0	0	0	0.00338398	0	0	0	0	0	0	0	0	0	0	0	0	0	0	0	0
Bacteria	Bacillota	Bacilli	Lactobacillales	Streptococcaceae	Streptococcus	NA	0	0	0	0	0	0	0	0	0	0	0	0	0	0	0	0	0	0	0	0	0	0	0	0	0	0	0.00338398	0	0	0	0	0	0	0	0	0	0	0	0	0	0	0	0
Bacteria	Bacillota	Bacilli	Lactobacillales	Streptococcaceae	Streptococcus	NA	0	0	0	0	0	0	0	0	0	0	0	0	0	0	0	0	0	0	0	0	0	0	0	0	0	0.0423354	0	0	0	0	0	0	0	0	0	0	0	0	0	0	0	0	0
						NA	0	0	0	0	0	0	0	0	0	0	0	0	0	0	0	0	0	0	0	0	0	0	0	0	0	0.0423354	0.0101519	0	0	0	0	0	0	0	0	0	0	0	0	0	0	0	0
					Streptococcus		0	0	0	0	0	0	0	0	0	0	0	0	0	0	0	0	0	0	0	0	0	0	0	0	0	0.0423354	0.0101519	0	0	0	0	0	0	0	0	0	0	0	0	0	0	0	0
				Streptococcaceae			1.46506	1.21317	1.17743	0	0	0	0	0	0	0	0	0	0	0	0	0	0	0	0	0	0	0	0	0	5.00487	11.0303	6.28744	0	0	0	0	0	0	0	0	0	0	0	0	0	0	0	0
Bacteria	Bacillota	Bacilli	Lactobacillales	Vagococcaceae	Vagococcus	NA	0	0	0	0	0	0	0	0	0	0	0	0	0	0	0	0	0	0	0	0	0	0	0	0	0	0	0	0.00647459	0	0	0	0	0	0	0	0	0	0	0	0	0	0	0
Bacteria	Bacillota	Bacilli	Lactobacillales	Vagococcaceae	Vagococcus	NA	0	0	0	0	0	0	0	0	0	0	0	0	0	0	0	0	0	0	0	0	0	0	0	0	0	0	0	0	0	0	0.262418	0	0	0	0	0	0	0	0	0	0	0	0
Bacteria	Bacillota	Bacilli	Lactobacillales	Vagococcaceae	Vagococcus	NA	0	0	0	0	0	0	0	0	0	0	0	0	0	0	0	0	0	0	0	0	0	0	0	0	0	0	0	0.106831	0.194992	0.187109	1.86973	0	0.681163	0	0	0	0	0	0	0	0	0	0
						NA	0	0	0	0	0	0	0	0	0	0	0	0	0	0	0	0	0	0	0	0	0	0	0	0	0	0	0	0.113305	0.194992	0.187109	2.13215	0	0.681163	0	0	0	0	0	0	0	0	0	0
					Vagococcus		0	0	0	0	0	0	0	0	0	0	0	0	0	0	0	0	0	0	0	0	0	0	0	0	0	0	0	0.113305	0.194992	0.187109	2.13215	0	0.681163	0	0	0	0	0	0	0	0	0	0
				Vagococcaceae			0	0	0	0	0	0	0	0	0	0	0	0	0	0	0	0	0	0	0	0	0	0	0	0	0	0	0	0.113305	0.194992	0.187109	2.13215	0	0.681163	0	0	0	0	0	0	0	0	0	0
Bacteria	Bacillota	Bacilli	Lactobacillales	NA	NA	NA	0	0	0	0.00420964	0.0155634	0.174565	0	0	0	0	0	0	0	0	0	0	0	0	0	0	0	0	0	0	0	0	0	0	0	0	0	0	0	0	0	0	0	0	0	0	0	0	0
						NA	0	0	0	0.00420964	0.0155634	0.174565	0	0	0	0	0	0	0	0	0	0	0	0	0	0	0	0	0	0	0	0	0	0	0	0	0	0	0	0	0	0	0	0	0	0	0	0	0
					NA		0	0	0	0.00420964	0.0155634	0.174565	0	0	0	0	0	0	0	0	0	0	0	0	0	0	0	0	0	0	0	0	0	0	0	0	0	0	0	0	0	0	0	0	0	0	0	0	0
				NA			0	0	0	0.00420964	0.0155634	0.174565	0	0	0	0	0	0	0	0	0	0	0	0	0	0	0	0	0	0	0	0	0	0	0	0	0	0	0	0	0	0	0	0	0	0	0	0	0
			Lactobacillales				64.5755	57.4235	51.4616	23.8518	50	38.7664	50.5866	10.0094	7.95327	73.5307	77.7316	65.5156	4.5067	7.77202	1.23851	3.73026	4.41567	4.13768	11.599	1.51975	5.1849	4.56564	1.27017	1.81271	95.3104	92.4797	95.0865	1.67368	0.283935	0.416221	4.92034	1.71225	2.37752	3.5406	4.00073	0.598647	0	0	0	0.387835	1.42904	0.190808	0.472084
Bacteria	Bacillota	Bacilli	Paenibacillales	Paenibacillaceae	Fontibacillus	Fontibacillus_aquaticus	0	0	0	0	0	0	0	0	0	0	0	0	0	0	0	0	0	0	0	0	0	0	0	0	0	0	0	0	0	0	0.0374883	0	0	0.213693	0.256536	0.10355	0	0	0	0	0	0	0
						Fontibacillus_aquaticus	0	0	0	0	0	0	0	0	0	0	0	0	0	0	0	0	0	0	0	0	0	0	0	0	0	0	0	0	0	0	0.0374883	0	0	0.213693	0.256536	0.10355	0	0	0	0	0	0	0
					Fontibacillus		0	0	0	0	0	0	0	0	0	0	0	0	0	0	0	0	0	0	0	0	0	0	0	0	0	0	0	0	0	0	0.0374883	0	0	0.213693	0.256536	0.10355	0	0	0	0	0	0	0
Bacteria	Bacillota	Bacilli	Paenibacillales	Paenibacillaceae	Paenibacillus	Fontibacillus_solani	0	0	0	0	0	0	0	0	0	0	0	0	0	0	0	0	0	0	0	0	0	0	0	0	0	0	0	0.0420848	0	0	0	0	0	0	0	0	0	0	0	0	0	0	0
						Fontibacillus_solani	0	0	0	0	0	0	0	0	0	0	0	0	0	0	0	0	0	0	0	0	0	0	0	0	0	0	0	0.0420848	0	0	0	0	0	0	0	0	0	0	0	0	0	0	0
Bacteria	Bacillota	Bacilli	Paenibacillales	Paenibacillaceae	Paenibacillus	Paenibacillus_abekawaensis	0	0	0	0	0	0	0	0	0	0	0	0	0	0	0	0	0	0	0.0131657	0	0	0	0	0	0	0	0	0	0	0	0	0	0	0	0	0	0	0	0	0	0	0	0
Bacteria	Bacillota	Bacilli	Paenibacillales	Paenibacillaceae	Paenibacillus	Paenibacillus_abekawaensis	0	0	0	0	0	0	0	0	0	0	0	0	0	0	0.918897	0.0676384	0	0	0	0	0	0	0.26362	0.136808	0	0	0	0	0	0	0	0	0	0	0	0	0	0	0	0	0	0	0
						Paenibacillus_abekawaensis	0	0	0	0	0	0	0	0	0	0	0	0	0	0	0.918897	0.0676384	0	0	0.0131657	0	0	0	0.26362	0.136808	0	0	0	0	0	0	0	0	0	0	0	0	0	0	0	0	0	0	0
Bacteria	Bacillota	Bacilli	Paenibacillales	Paenibacillaceae	Paenibacillus	Paenibacillus_pinihumi	0	0	0	0	0	0	0	0	0	0	0	0	0	0	0	0	0	0	0	0	0	0	0	0	0	0	0	0	0	0	0.0187441	0	0	0	0	0	0	0	0	0	0	0	0
						Paenibacillus_pinihumi	0	0	0	0	0	0	0	0	0	0	0	0	0	0	0	0	0	0	0	0	0	0	0	0	0	0	0	0	0	0	0.0187441	0	0	0	0	0	0	0	0	0	0	0	0
Bacteria	Bacillota	Bacilli	Paenibacillales	Paenibacillaceae	Paenibacillus	Triticum_aestivum	0	0	0.0203004	0	0	0	0	0	0	0	0	0	0	0	0	0	0	0	0	0	0	0	0	0	0	0	0	0	0	0	0	0	0	0	0	0	0	0	0	0	0	0	0
						Triticum_aestivum	0	0	0.0203004	0	0	0	0	0	0	0	0	0	0	0	0	0	0	0	0	0	0	0	0	0	0	0	0	0	0	0	0	0	0	0	0	0	0	0	0	0	0	0	0
Bacteria	Bacillota	Bacilli	Paenibacillales	Paenibacillaceae	Paenibacillus	NA	0	0	0	0	0	0	0	0	0	0	0	0	0	0	0	0	0	0	0	0	0	0	0	0	0	0	0	0	0	0	0	0	0	0	0	0.00323593	0	0	0	0	0	0	0
Bacteria	Bacillota	Bacilli	Paenibacillales	Paenibacillaceae	Paenibacillus	NA	0	0	0	0	0	0	0	0	0	0	0	0	0	0	0	0	0	0	0	0	0	0	0	0	0	0	0	0	0	0	0	0	0	0	0	0	0	0	0	0	0	0	0
Bacteria	Bacillota	Bacilli	Paenibacillales	Paenibacillaceae	Paenibacillus	NA	0	0	0	0	0	0	0	0	0	0	0	0	0	0	0	0.0338192	0	0.554722	0.408136	0.156855	0.258598	0.262668	0	0.0307819	0	0	0	0	0	0	0	0	0	0.0460907	0	0	0	0	0	0	0	0	0
Bacteria	Bacillota	Bacilli	Paenibacillales	Paenibacillaceae	Paenibacillus	NA	0	0	0	0	0	0	0	0	0	0	0	0	0	0	0	0	0	0	0	0	0	0	0	0	0	0	0	0	0	0	0	0	0	0	0.024432	0.00647186	0	0	0	0	0	0	0
Bacteria	Bacillota	Bacilli	Paenibacillales	Paenibacillaceae	Paenibacillus	NA	0	0	0	0	0	0	0	0	0	0	0	0	0	0	0	0	0	0	0	0	0	0	0	0	0	0	0	0	0	0	0	0.0365171	0	0	0	0	0	0	0	0	0	0	0
Bacteria	Bacillota	Bacilli	Paenibacillales	Paenibacillaceae	Paenibacillus	NA	0	0	0	0	0	0	0	0	0	0	0	0	0	0	0	0	0	0	0	0	0	0	0	0	0	0	0	0	0	0	0	0	0	0.473477	0.598583	0.465974	0	0	0	0	0	0	0
Bacteria	Bacillota	Bacilli	Paenibacillales	Paenibacillaceae	Paenibacillus	NA	0	0	0	0	0	0	0	0	0	0	0	0	0	0	0	0	0	0	0	0	0	0	0	0	0	0	0	0.00323729	0	0	0	0	0	0	0	0	0	0	0	0	0	0	0
Bacteria	Bacillota	Bacilli	Paenibacillales	Paenibacillaceae	Paenibacillus	NA	0	0	0	0	0	0	0	0	0	0	0	0	0	0	0	0	0	0	0	0	0	0	0	0	0	0	0	0	0	0	0	0	0	0	0	0	0	0	0	0	0	0	0
Bacteria	Bacillota	Bacilli	Paenibacillales	Paenibacillaceae	Paenibacillus	NA	0	0	0	0	0	0	0	0	0	0	0	0	0	0	0	0	0	0	0	0	0	0	0	0	0	0	0	0	0	0	0	0	0	0.356155	0	0.673074	0	0	0	0	0	0	0
Bacteria	Bacillota	Bacilli	Paenibacillales	Paenibacillaceae	Paenibacillus	NA	0	0	0	0	0	0	0	0	0	0	0	0	0	0	0	0	0	0	0	0	0	0	0	0	0	0	0	0.0420848	0	0	0	0	0	0	0	0	0	0	0	0	0	0	0
Bacteria	Bacillota	Bacilli	Paenibacillales	Paenibacillaceae	Paenibacillus	NA	0	0	0	0	0	0	0	0	0	0	0	0	0	0	0	0	0	0	0	0	0	0	0	0	0	0	0	0	0	0	0	0	0	0	0.00610799	0	0	0	0	0	0	0	0
Bacteria	Bacillota	Bacilli	Paenibacillales	Paenibacillaceae	Paenibacillus	NA	0	0	0	0	0	0	0	0	0	0	0	0	0	0	0	0	0	0	0	0	0	0	0	0	0	0	0	0	0	0	0	0	0	0.0125702	0	0.0129437	0	0	0	0	0	0	0
Bacteria	Bacillota	Bacilli	Paenibacillales	Paenibacillaceae	Paenibacillus	NA	0	0	0	0	0	0	0	0	0	0	0	0	0	0	0	0	0	0	0	0	0	0	0	0	0	0	0	0	0	0	0	0	0	0	0.1527	0	0	0	0	0	0	0	0
Bacteria	Bacillota	Bacilli	Paenibacillales	Paenibacillaceae	Paenibacillus	NA	0	0	0	0	0	0	0	0	0	0	0	0	0	0	0	0	0	0	0	0	0	0	0	0	0	0	0	0	0	0	0	0	0	0.0502807	0	0.0323593	0	0	0	0	0	0	0
Bacteria	Bacillota	Bacilli	Paenibacillales	Paenibacillaceae	Paenibacillus	NA	0	0	0	0	0	0	0	0	0	0	0	0	0	0	0	0	0	0	0	0	0	0	0	0	0	0	0	0	0	0	0	0	0	0	0.109944	0	0	0	0	0	0	0	0
Bacteria	Bacillota	Bacilli	Paenibacillales	Paenibacillaceae	Paenibacillus	NA	0	0	0	0	0	0	0	0	0	0	0	0	0	0	0	0	0	0	0	0	0	0	0	0	0	0	0	0	0	0	0	0	0	0.0125702	0	0.00647186	0	0	0	0	0	0	0
Bacteria	Bacillota	Bacilli	Paenibacillales	Paenibacillaceae	Paenibacillus	NA	0	0	0	0	0	0	0	0	0	0	0	0	0	0	0	0	0	0	0	0	0	0	0	0	0	0	0	0	0.0102627	0.0152742	0	0	0	0.0879913	0	0.097078	0	0	0	0	0	0	0
Bacteria	Bacillota	Bacilli	Paenibacillales	Paenibacillaceae	Paenibacillus	NA	0	0	0.406009	0	0	0	0	0	0	0	0	0	0	0	0	0	0	0	0	0	0	0	0	0	0	0	0	0	0	0	0	0	0	0	0	0	0	0	0	0	0	0	0
						NA	0	0	0.406009	0	0	0	0	0	0	0	0	0	0	0	0	0.0338192	0	0.554722	0.408136	0.156855	0.258598	0.262668	0	0.0307819	0	0	0	0.0453221	0.0102627	0.0152742	0	0.0365171	0	1.03914	0.891766	1.29761	0	0	0	0	0	0	0
					Paenibacillus		0	0	0.426309	0	0	0	0	0	0	0	0	0	0	0	0.918897	0.101458	0	0.554722	0.421302	0.156855	0.258598	0.262668	0.26362	0.16759	0	0	0	0.0874069	0.0102627	0.0152742	0.0187441	0.0365171	0	1.03914	0.891766	1.29761	0	0	0	0	0	0	0
Bacteria	Bacillota	Bacilli	Paenibacillales	Paenibacillaceae	NA	NA	0	0	0	0	0	0	0	0	0	0	0	0	0	0	0	0	0	0	0	0	0	0	0	0	0	0	0	0	0	0	0	0	0	0	0	0.0226515	0	0	0	0	0	0	0
						NA	0	0	0	0	0	0	0	0	0	0	0	0	0	0	0	0	0	0	0	0	0	0	0	0	0	0	0	0	0	0	0	0	0	0	0	0.0226515	0	0	0	0	0	0	0
					NA		0	0	0	0	0	0	0	0	0	0	0	0	0	0	0	0	0	0	0	0	0	0	0	0	0	0	0	0	0	0	0	0	0	0	0	0.0226515	0	0	0	0	0	0	0
				Paenibacillaceae			0	0	0.426309	0	0	0	0	0	0	0	0	0	0	0	0.918897	0.101458	0	0.554722	0.421302	0.156855	0.258598	0.262668	0.26362	0.16759	0	0	0	0.0874069	0.0102627	0.0152742	0.0562324	0.0365171	0	1.25283	1.1483	1.42381	0	0	0	0	0	0	0
			Paenibacillales				0	0	0.426309	0	0	0	0	0	0	0	0	0	0	0	0.918897	0.101458	0	0.554722	0.421302	0.156855	0.258598	0.262668	0.26362	0.16759	0	0	0	0.0874069	0.0102627	0.0152742	0.0562324	0.0365171	0	1.25283	1.1483	1.42381	0	0	0	0	0	0	0
Bacteria	Bacillota	Bacilli	RF39	Incertae_Sedis	Incertae_Sedis	uncultured_Firmicutes	0	0	0	0	0	0	0	0	0	0	0	0	0	0	0	0.402449	3.13034	0	0	0.0766844	0	0	0	0.543813	0	0	0	0.0291356	0.00684182	0	0	0.0527469	0.0261986	1.20674	0.207672	0.433615	0	0	0	0	0	0	0
						uncultured_Firmicutes	0	0	0	0	0	0	0	0	0	0	0	0	0	0	0	0.402449	3.13034	0	0	0.0766844	0	0	0	0.543813	0	0	0	0.0291356	0.00684182	0	0	0.0527469	0.0261986	1.20674	0.207672	0.433615	0	0	0	0	0	0	0
					Incertae_Sedis		0	0	0	0	0	0	0	0	0	0	0	0	0	0	0	0.402449	3.13034	0	0	0.0766844	0	0	0	0.543813	0	0	0	0.0291356	0.00684182	0	0	0.0527469	0.0261986	1.20674	0.207672	0.433615	0	0	0	0	0	0	0
				Incertae_Sedis			0	0	0	0	0	0	0	0	0	0	0	0	0	0	0	0.402449	3.13034	0	0	0.0766844	0	0	0	0.543813	0	0	0	0.0291356	0.00684182	0	0	0.0527469	0.0261986	1.20674	0.207672	0.433615	0	0	0	0	0	0	0
			RF39				0	0	0	0	0	0	0	0	0	0	0	0	0	0	0	0.402449	3.13034	0	0	0.0766844	0	0	0	0.543813	0	0	0	0.0291356	0.00684182	0	0	0.0527469	0.0261986	1.20674	0.207672	0.433615	0	0	0	0	0	0	0
Bacteria	Bacillota	Bacilli	Staphylococcales	Staphylococcaceae	Mammaliicoccus	NA	0	0	0	0.181015	0.217888	0.206892	0.0690131	0.0705163	0.078634	1.29027	1.03815	1.64784	0	0	0	0	0	0	0	0	0	0	0	0	0	0	0	0	0	0	0	0	0	0	0	0	0	0	0	0	0	0	0
						NA	0	0	0	0.181015	0.217888	0.206892	0.0690131	0.0705163	0.078634	1.29027	1.03815	1.64784	0	0	0	0	0	0	0	0	0	0	0	0	0	0	0	0	0	0	0	0	0	0	0	0	0	0	0	0	0	0	0
					Mammaliicoccus		0	0	0	0.181015	0.217888	0.206892	0.0690131	0.0705163	0.078634	1.29027	1.03815	1.64784	0	0	0	0	0	0	0	0	0	0	0	0	0	0	0	0	0	0	0	0	0	0	0	0	0	0	0	0	0	0	0
Bacteria	Bacillota	Bacilli	Staphylococcales	Staphylococcaceae	Staphylococcus	NA	0	0	0	0	0	0	0	0	0	0	0	0	0	0	0	0	0	0	0	0	0	0	0	0	0	0	0	0	0	0	0	0	0	0	0	0	0	0	0	0	0	0	0
						NA	0	0	0	0	0	0	0	0	0	0	0	0	0	0	0	0	0	0	0	0	0	0	0	0	0	0	0	0	0	0	0	0	0	0	0	0	0	0	0	0	0	0	0
					Staphylococcus		0	0	0	0	0	0	0	0	0	0	0	0	0	0	0	0	0	0	0	0	0	0	0	0	0	0	0	0	0	0	0	0	0	0	0	0	0	0	0	0	0	0	0
				Staphylococcaceae			0	0	0	0.181015	0.217888	0.206892	0.0690131	0.0705163	0.078634	1.29027	1.03815	1.64784	0	0	0	0	0	0	0	0	0	0	0	0	0	0	0	0	0	0	0	0	0	0	0	0	0	0	0	0	0	0	0
			Staphylococcales				0	0	0	0.181015	0.217888	0.206892	0.0690131	0.0705163	0.078634	1.29027	1.03815	1.64784	0	0	0	0	0	0	0	0	0	0	0	0	0	0	0	0	0	0	0	0	0	0	0	0	0	0	0	0	0	0	0
		Bacilli					65.0639	57.539	53.4714	26.9501	53.9687	40.1565	56.2645	11.2904	13.8958	80.9181	79.2499	70.524	14.0073	14.1192	2.8366	4.63661	8.58471	5.16528	12.4087	2.02517	6.09646	5.71661	1.58572	4.14871	95.3104	92.4797	95.0865	2.27582	0.667077	0.591874	7.32896	4.80402	2.96044	7.76418	6.32177	3.70191	0	0	0	0.387835	1.42904	0.190808	0.472084
Bacteria	Bacillota	Clostridia	Christensenellales	Christensenellaceae	Christensenellaceae_R-7_group	uncultured_bacterium	0	0	0	0	0	0	0	0	0	0	0	0	0	0	0	0	0	0	0	0	0	0	0	0	0	0	0	0	0	0	0.206186	0.823663	0.18994	0	2.1439	0	0	0	0	0	0	0	0
Bacteria	Bacillota	Clostridia	Christensenellales	Christensenellaceae	Christensenellaceae_R-7_group	uncultured_bacterium	0	0	0	0	0	0	0	0	0	0	0	0	0	0	0	0	0	0	0	0	0	0	0	0	0	0	0	0	0	0	0	0.00811491	0	0	0	0	0	0	0	0	0	0	0
Bacteria	Bacillota	Clostridia	Christensenellales	Christensenellaceae	Christensenellaceae_R-7_group	uncultured_bacterium	0	0	0	0	0	0	0	0	0	0	0	0	0	0	0	0	0	0	0	0	0	0	0	0	0	0	0	4.29589	0.519978	0.649152	0.688847	0.848008	3.47131	0	0.574151	0	0	0	0	0	0	0	0
						uncultured_bacterium	0	0	0	0	0	0	0	0	0	0	0	0	0	0	0	0	0	0	0	0	0	0	0	0	0	0	0	4.29589	0.519978	0.649152	0.895033	1.67979	3.66125	0	2.71806	0	0	0	0	0	0	0	0
Bacteria	Bacillota	Clostridia	Christensenellales	Christensenellaceae	Christensenellaceae_R-7_group	NA	0	0	0	0	0	0	0	0	0	0	0	0	0	0	0	0	0	0	0	0	0	0	0	0	0	0	0	0	0	0	0.998126	0.746571	1.99109	0	0	0	0	0	0	0	0	0	0
						NA	0	0	0	0	0	0	0	0	0	0	0	0	0	0	0	0	0	0	0	0	0	0	0	0	0	0	0	0	0	0	0.998126	0.746571	1.99109	0	0	0	0	0	0	0	0	0	0
					Christensenellaceae_R-7_group		0	0	0	0	0	0	0	0	0	0	0	0	0	0	0	0	0	0	0	0	0	0	0	0	0	0	0	4.29589	0.519978	0.649152	1.89316	2.42636	5.65234	0	2.71806	0	0	0	0	0	0	0	0
				Christensenellaceae			0	0	0	0	0	0	0	0	0	0	0	0	0	0	0	0	0	0	0	0	0	0	0	0	0	0	0	4.29589	0.519978	0.649152	1.89316	2.42636	5.65234	0	2.71806	0	0	0	0	0	0	0	0
			Christensenellales				0	0	0	0	0	0	0	0	0	0	0	0	0	0	0	0	0	0	0	0	0	0	0	0	0	0	0	4.29589	0.519978	0.649152	1.89316	2.42636	5.65234	0	2.71806	0	0	0	0	0	0	0	0
Bacteria	Bacillota	Clostridia	Clostridia_vadinBB60_group	Incertae_Sedis	Incertae_Sedis	uncultured_bacterium	0	0	0	0	0	0	0	0	0	0	0	0	0	0	0	0	0	0	0	0	0	0	0	0	0	0	0	0	0	0	0.131209	0	0	0	0	0	0	0	0	0	0	0	0
						uncultured_bacterium	0	0	0	0	0	0	0	0	0	0	0	0	0	0	0	0	0	0	0	0	0	0	0	0	0	0	0	0	0	0	0.131209	0	0	0	0	0	0	0	0	0	0	0	0
Bacteria	Bacillota	Clostridia	Clostridia_vadinBB60_group	Incertae_Sedis	Incertae_Sedis	NA	0	0	0	0	0	0	0	0	0	0	0	0	0	0	0	0	0	0	0	0	0	0	0	0	0	0	0	0	0	0	0.178069	0	0	0	0	0	0	0	0	0	0	0	0
Bacteria	Bacillota	Clostridia	Clostridia_vadinBB60_group	Incertae_Sedis	Incertae_Sedis	NA	0	0	0	0	0	0	0	0	0	0	0	0	0	0	0	0	0	0	0	0	0	0	0	0	0	0	0	0	0	0	0.374883	0	0.0720461	0	0.0305399	0	0	0	0	0	0	0	0
						NA	0	0	0	0	0	0	0	0	0	0	0	0	0	0	0	0	0	0	0	0	0	0	0	0	0	0	0	0	0	0	0.552952	0	0.0720461	0	0.0305399	0	0	0	0	0	0	0	0
					Incertae_Sedis		0	0	0	0	0	0	0	0	0	0	0	0	0	0	0	0	0	0	0	0	0	0	0	0	0	0	0	0	0	0	0.684161	0	0.0720461	0	0.0305399	0	0	0	0	0	0	0	0
				Incertae_Sedis			0	0	0	0	0	0	0	0	0	0	0	0	0	0	0	0	0	0	0	0	0	0	0	0	0	0	0	0	0	0	0.684161	0	0.0720461	0	0.0305399	0	0	0	0	0	0	0	0
			Clostridia_vadinBB60_group				0	0	0	0	0	0	0	0	0	0	0	0	0	0	0	0	0	0	0	0	0	0	0	0	0	0	0	0	0	0	0.684161	0	0.0720461	0	0.0305399	0	0	0	0	0	0	0	0
Bacteria	Bacillota	Clostridia	Lachnospirales	Lachnospiraceae	Anaerocolumna	Clostridium_sp.	0	0	0	0	0	0	0	0	0	0	0	0	0	0	0	0	0	3.49202	0	0.0557705	6.84639	0	0.0599137	0.0513031	0	0	0	0	0	0	0	0	0	0	0	0	0	0	0	0	0	0	0
Bacteria	Bacillota	Clostridia	Lachnospirales	Lachnospiraceae	Anaerocolumna	Clostridium_sp.	0	0	0	0	0	0	0	0	0	0	0	0	0	0	0	0	0	0.659301	0	0	1.22834	0	0	0	0	0	0	0	0	0	0	0	0	0	0	0	0	0	0	0	0	0	0
						Clostridium_sp.	0	0	0	0	0	0	0	0	0	0	0	0	0	0	0	0	0	4.15132	0	0.0557705	8.07473	0	0.0599137	0.0513031	0	0	0	0	0	0	0	0	0	0	0	0	0	0	0	0	0	0	0
Bacteria	Bacillota	Clostridia	Lachnospirales	Lachnospiraceae	Anaerocolumna	uncultured_bacterium	0	0	0	0	0	0	0	0	0	0	0	0	0	0	0	0	0	0	0	0	0	0	0	0	0	0	0	0	0	0	0	0	0	0	0	0.39802	0	0	0	0	0	0	0
Bacteria	Bacillota	Clostridia	Lachnospirales	Lachnospiraceae	Anaerocolumna	uncultured_bacterium	0	0	0	0	0	0	0	0	0	0	0	0	0	0	0	0	0.0284576	0	0	0	0	0	0	0	0	0	0	0	0	0	0	1.31867	0	0	0	0	0	0	0	0	0	0	0
						uncultured_bacterium	0	0	0	0	0	0	0	0	0	0	0	0	0	0	0	0	0.0284576	0	0	0	0	0	0	0	0	0	0	0	0	0	0	1.31867	0	0	0	0.39802	0	0	0	0	0	0	0
					Anaerocolumna		0	0	0	0	0	0	0	0	0	0	0	0	0	0	0	0	0.0284576	4.15132	0	0.0557705	8.07473	0	0.0599137	0.0513031	0	0	0	0	0	0	0	1.31867	0	0	0	0.39802	0	0	0	0	0	0	0
Bacteria	Bacillota	Clostridia	Lachnospirales	Lachnospiraceae	Faecalicatena	uncultured_bacterium	0	0	0	0	0	0	0	0	0	0	0	0	0	0	0	0	0	0.100032	0.177737	0.0871414	0	0.0716367	0	0	0	0	0	0	0	0	0	0	0	0	0	0	0	0	0	0	0	0	0
						uncultured_bacterium	0	0	0	0	0	0	0	0	0	0	0	0	0	0	0	0	0	0.100032	0.177737	0.0871414	0	0.0716367	0	0	0	0	0	0	0	0	0	0	0	0	0	0	0	0	0	0	0	0	0
Bacteria	Bacillota	Clostridia	Lachnospirales	Lachnospiraceae	Faecalicatena	NA	0	0	0	0	0	0	0	0	0	0	0	0	0	0	0	0.0608746	0.645039	0.923021	1.05326	0.306738	0.963279	0.759349	0.0679022	0.143649	0	0	0	0	0.0478927	0	0	0	0	0	0	0	0	0	0	0.245944	0.346433	0.179905	0
						NA	0	0	0	0	0	0	0	0	0	0	0	0	0	0	0	0.0608746	0.645039	0.923021	1.05326	0.306738	0.963279	0.759349	0.0679022	0.143649	0	0	0	0	0.0478927	0	0	0	0	0	0	0	0	0	0	0.245944	0.346433	0.179905	0
					Faecalicatena		0	0	0	0	0	0	0	0	0	0	0	0	0	0	0	0.0608746	0.645039	1.02305	1.23099	0.393879	0.963279	0.830985	0.0679022	0.143649	0	0	0	0	0.0478927	0	0	0	0	0	0	0	0	0	0	0.245944	0.346433	0.179905	0
Bacteria	Bacillota	Clostridia	Lachnospirales	Lachnospiraceae	Incertae_Sedis	NA	0	0	0	0	0	0	0	0	0	0	0	0	0	0	0	0	0	0	0	0	0	0	0	0	0	0	0	0	0	0	0	0	0	0	0	0	0	0	0	0	0	0	0
						NA	0	0	0	0	0	0	0	0	0	0	0	0	0	0	0	0	0	0	0	0	0	0	0	0	0	0	0	0	0	0	0	0	0	0	0	0	0	0	0	0	0	0	0
					Incertae_Sedis		0	0	0	0	0	0	0	0	0	0	0	0	0	0	0	0	0	0	0	0	0	0	0	0	0	0	0	0	0	0	0	0	0	0	0	0	0	0	0	0	0	0	0
Bacteria	Bacillota	Clostridia	Lachnospirales	Lachnospiraceae	Lachnoclostridium	Clostridium_sp.	0	0	0	0	0	0	0	0	0	0	0	0	0	0	0.559329	8.74226	6.89622	7.74792	7.96524	3.52748	9.01215	12.1066	10.6527	1.17997	0	0	0	0.349628	0.434455	13.72	0	0	0	0	0	0	0	0	0	0	0	0	0
Bacteria	Bacillota	Clostridia	Lachnospirales	Lachnospiraceae	Lachnoclostridium	Clostridium_sp.	0	0	0	0	0	0	0	0	0	0	0	0	0	0	0	0	0	0.218251	0.250148	0	0	0.262668	0	0	0	0	0	0	0.116311	0	0.112465	4.49566	0.347131	0.620129	3.7442	0	0	0	0	0	0	0	0
						Clostridium_sp.	0	0	0	0	0	0	0	0	0	0	0	0	0	0	0.559329	8.74226	6.89622	7.96617	8.21539	3.52748	9.01215	12.3693	10.6527	1.17997	0	0	0	0.349628	0.550766	13.72	0.112465	4.49566	0.347131	0.620129	3.7442	0	0	0	0	0	0	0	0
Bacteria	Bacillota	Clostridia	Lachnospirales	Lachnospiraceae	Lachnoclostridium	NA	0	0	0	0	0	0	0	0	0	0	0	0	0	0	0	0	0	0	0	0	0	0	0	0	0	0	0	0	0	0	0	0	0	0.00419006	0	0	0	0	0	0	0	0	0
Bacteria	Bacillota	Clostridia	Lachnospirales	Lachnospiraceae	Lachnoclostridium	NA	0	0	0	0	0	0	0	0	0	0	0	0	0	0	0	0	0	0	0	0.0975984	0	0	0	0	0	0	0	0	0	0	0	0	0	0	0	0	0	0	0	0	0	0	0
Bacteria	Bacillota	Clostridia	Lachnospirales	Lachnospiraceae	Lachnoclostridium	NA	0	0	0	0	0	0	0	0	0	0	0	0	0	0	0	0	0.782584	6.0201	6.10888	1.80208	7.11146	9.07875	5.46014	0	0	0	0	0	0.506294	12.5554	0	0	0	0	0	0	0	0	0	0.184458	0	0	0
Bacteria	Bacillota	Clostridia	Lachnospirales	Lachnospiraceae	Lachnoclostridium	NA	0	0	0	0	0	0	0	0	0	0	0	0	0	0	0	0	0	0	0.0987427	0	0	0	0	0	0	0	0	0	0	0	0	0	0	0	0	0	0	0	0	0	0	0	0.204267
Bacteria	Bacillota	Clostridia	Lachnospirales	Lachnospiraceae	Lachnoclostridium	NA	0	0	0	0	0	0	0	0	0	0	0	0	0	0	0	0	0	0	0	0	0	0	0	0	0	0	0	0	0	0	15.0797	6.3134	11.5077	5.49736	0	1.13258	0	0	0	0	0.7903	0	0
Bacteria	Bacillota	Clostridia	Lachnospirales	Lachnospiraceae	Lachnoclostridium	NA	0	0	0	0	0	0	0	0	0	0	0	0	0	0	0	0	0	0.309189	0.329142	0	0.161624	0.171928	0	0	0	0	0	0	0	0	0	0	0	0	0	0	0	0	0	0	0	0	0
						NA	0	0	0	0	0	0	0	0	0	0	0	0	0	0	0	0	0.782584	6.32929	6.53677	1.89968	7.27308	9.25068	5.46014	0	0	0	0	0	0.506294	12.5554	15.0797	6.3134	11.5077	5.50155	0	1.13258	0	0	0	0.184458	0.7903	0	0.204267
					Lachnoclostridium		0	0	0	0	0	0	0	0	0	0	0	0	0	0	0.559329	8.74226	7.67881	14.2955	14.7522	5.42717	16.2852	21.6199	16.1128	1.17997	0	0	0	0.349628	1.05706	26.2754	15.1921	10.8091	11.8549	6.12168	3.7442	1.13258	0	0	0	0.184458	0.7903	0	0.204267
Bacteria	Bacillota	Clostridia	Lachnospirales	Lachnospiraceae	Lachnotalea	uncultured_bacterium	0	0	0	0	0	0	0	0	0	0	0	0	0	0	0	0	0.445836	1.22766	1.94852	0.501935	0.956814	1.5378	0	0.0273617	0	0	0	0	0	0	0.0796626	0.0608618	0	0	0	0	0	0	0	0	0	0.0272584	0
						uncultured_bacterium	0	0	0	0	0	0	0	0	0	0	0	0	0	0	0	0	0.445836	1.22766	1.94852	0.501935	0.956814	1.5378	0	0.0273617	0	0	0	0	0	0	0.0796626	0.0608618	0	0	0	0	0	0	0	0	0	0.0272584	0
					Lachnotalea		0	0	0	0	0	0	0	0	0	0	0	0	0	0	0	0	0.445836	1.22766	1.94852	0.501935	0.956814	1.5378	0	0.0273617	0	0	0	0	0	0	0.0796626	0.0608618	0	0	0	0	0	0	0	0	0	0.0272584	0
Bacteria	Bacillota	Clostridia	Lachnospirales	Lachnospiraceae	Natranaerovirga	Natranaerovirga_pectinivora	0	0	0	0	0	0	0	0	0	0	0	0	0	0	0	0	0	0	0	0	0	0	0	0	0	0	0	0	0	0	0	0	0	0	0.0488639	0	0	0	0	0	0	0	0
						Natranaerovirga_pectinivora	0	0	0	0	0	0	0	0	0	0	0	0	0	0	0	0	0	0	0	0	0	0	0	0	0	0	0	0	0	0	0	0	0	0	0.0488639	0	0	0	0	0	0	0	0
					Natranaerovirga		0	0	0	0	0	0	0	0	0	0	0	0	0	0	0	0	0	0	0	0	0	0	0	0	0	0	0	0	0	0	0	0	0	0	0.0488639	0	0	0	0	0	0	0	0
Bacteria	Bacillota	Clostridia	Lachnospirales	Lachnospiraceae	Robinsoniella	Robinsoniella_peoriensis	0	0	0	0	0	0	0	0	0	0	0	0	0	0	0	0	0	0.83663	0	0	0	0	0	0	0	0	0	0	0	0	0	0	0	0	0	0	0	0	0	0	0	0	0
						Robinsoniella_peoriensis	0	0	0	0	0	0	0	0	0	0	0	0	0	0	0	0	0	0.83663	0	0	0	0	0	0	0	0	0	0	0	0	0	0	0	0	0	0	0	0	0	0	0	0	0
					Robinsoniella		0	0	0	0	0	0	0	0	0	0	0	0	0	0	0	0	0	0.83663	0	0	0	0	0	0	0	0	0	0	0	0	0	0	0	0	0	0	0	0	0	0	0	0	0
Bacteria	Bacillota	Clostridia	Lachnospirales	Lachnospiraceae	Tyzzerella	bacterium_NLAE-zl-C441	0	0	0	0	0	0	0	0	0	0	0	0	0	0	0	0.0236734	0	0.177329	0.348891	0.212625	0.174554	0.391614	0.0279597	0	0	0	0	0	0	0	0	0	0	0	0	0	0	0	0	0	0	0	0
Bacteria	Bacillota	Clostridia	Lachnospirales	Lachnospiraceae	Tyzzerella	bacterium_NLAE-zl-C441	0	0	0	0	0	0	0	0	0	0	0	0	0	0	0	0	0	0	0	0	0	0	0	0	0	0	0	0	0	0	0	0.0811491	0	0	0	0	0	0	0	0	0	0	0
Bacteria	Bacillota	Clostridia	Lachnospirales	Lachnospiraceae	Tyzzerella	bacterium_NLAE-zl-C441	0	0	0	0	0	0	0	0	0	0	0	0	0	0	0	0	0	0	0.0987427	0	0	0	0	0	0	0	0	0	0	0	0.0984067	0	0	0	0.928414	0	0	0	0	0	0	0	0
						bacterium_NLAE-zl-C441	0	0	0	0	0	0	0	0	0	0	0	0	0	0	0	0.0236734	0	0.177329	0.447633	0.212625	0.174554	0.391614	0.0279597	0	0	0	0	0	0	0	0.0984067	0.0811491	0	0	0.928414	0	0	0	0	0	0	0	0
Bacteria	Bacillota	Clostridia	Lachnospirales	Lachnospiraceae	Tyzzerella	uncultured_bacterium	0	0	0	0	0	0	0	0	0	0	0	0	0	0	0	0	0	0	0	0	0	0	0	0	0	0	0	0	0	0	0	0	0	0	0	0	0	0	0	0	0	0	0
						uncultured_bacterium	0	0	0	0	0	0	0	0	0	0	0	0	0	0	0	0	0	0	0	0	0	0	0	0	0	0	0	0	0	0	0	0	0	0	0	0	0	0	0	0	0	0	0
					Tyzzerella		0	0	0	0	0	0	0	0	0	0	0	0	0	0	0	0.0236734	0	0.177329	0.447633	0.212625	0.174554	0.391614	0.0279597	0	0	0	0	0	0	0	0.0984067	0.0811491	0	0	0.928414	0	0	0	0	0	0	0	0
Bacteria	Bacillota	Clostridia	Lachnospirales	Lachnospiraceae	NA	NA	0	0	0	0	0	0	0	0	0	0	0	0	0	0	0	0	0	0	0	0	0	0	0	0	0	0	0	0	0	0	0	0	0	0.00419006	0	0	0	0	0	0	0	0	0
Bacteria	Bacillota	Clostridia	Lachnospirales	Lachnospiraceae	NA	NA	0	0	0	0	0	0	0	0	0	0	0	0	0	0	0	0	0	0	0	0	0	0	0	0	0	0	0	0	0	0	0	0	0	0.0209503	0	0	0	0	0	0	0	0	0
Bacteria	Bacillota	Clostridia	Lachnospirales	Lachnospiraceae	NA	NA	0	0	0	0	0	0	0	0	0	0	0	0	0	0	0	0	0	0	0	0	0	0	0	0	0	0	0	0	0	0	0	0	0	0.00419006	0	0	0	0	0	0	0	0	0
Bacteria	Bacillota	Clostridia	Lachnospirales	Lachnospiraceae	NA	NA	0	0	0	0	0	0	0	0	0	0	0	0	0	0	0	0	0	0	0	0	0	0	0	0	0	0	0	0	0	0	0	0	0	0.00419006	0	0	0	0	0	0	0	0	0
Bacteria	Bacillota	Clostridia	Lachnospirales	Lachnospiraceae	NA	NA	0	0	0	0	0	0	0	0	0	0	0	0	0	0	0	0.321282	0.450579	0.218251	0	0.352051	0.323248	0	0	0.32834	0	0	0	0.223373	0	0.21002	0.656045	0.454435	0.288184	0.829632	0.647447	1.15199	0	0	0	0	0	0	0
Bacteria	Bacillota	Clostridia	Lachnospirales	Lachnospiraceae	NA	NA	0	0	0	0	0	0	0	0	0	0	0	0	0	0	0	0.777842	1.19996	0.936662	0.888684	1.12238	0.78226	0.625627	0.0758907	0.923456	0	0	0	0.640984	0.578134	0.633878	2.05248	1.42011	0.792507	2.67326	1.81407	3.23593	0	0	0	0	0	0	0
Bacteria	Bacillota	Clostridia	Lachnospirales	Lachnospiraceae	NA	NA	0	0	0	0	0	0	0	0	0	0	0	0	0	0	0	0.111603	0.156517	1.45956	1.8037	0.589076	1.10551	1.6763	0.063908	0.547233	0	0	0	0	0	0	0	0	0	0	0	0	0	0	0	0	0	0	0
Bacteria	Bacillota	Clostridia	Lachnospirales	Lachnospiraceae	NA	NA	0	0	0	0	0	0	0	0	0	0	0	0	0	0	0	0	0	0.245533	0.421302	0.212625	0.193949	0.234013	0	0.136808	0	0	0	0	0	0	0	0	0	0	0	0	0	0	0	0	0	0	0
Bacteria	Bacillota	Clostridia	Lachnospirales	Lachnospiraceae	NA	NA	0	0	0	0	0	0	0	0	0	0	0	0	0	0	0	0	0	0	0	0	0	0	0	0	0	0	0	0.0453221	0.0273673	0.0725523	0.0187441	0.044632	0	0	0	0	0	0	0	0	0	0	0
Bacteria	Bacillota	Clostridia	Lachnospirales	Lachnospiraceae	NA	NA	0	0	0	0	0	0	0	0	0	0	0	0	0	0	0	0	0	0	0	0	0	0	0	0.389904	0	0	0	0	0	0	0	0	0	0	0	0	0	0	0	0	0	0	0
Bacteria	Bacillota	Clostridia	Lachnospirales	Lachnospiraceae	NA	NA	0	0	0	0	0	0	0	0	0	0	0	0	0	0	0	25.0228	15.5805	0.882099	0.408136	11.7641	0.161624	0.286547	0	50.4275	0	0	0	0.812561	1.11864	0.255842	0.721649	1.42417	1.15929	5.07835	4.11678	5.01893	0	0	0	27.9525	16.3365	12.7242	14.049
Bacteria	Bacillota	Clostridia	Lachnospirales	Lachnospiraceae	NA	NA	0	0	0	0	0	0	0	0	0	0	0	0	0	0	0	0	0	0.0727504	0	0	0	0.176704	0	0	0	0	0	0	0	0	0	0	0	0	0	0	0	0	0	0	0	0	0
Bacteria	Bacillota	Clostridia	Lachnospirales	Lachnospiraceae	NA	NA	0	0	0	0	0	0	0	0	0	0	0	0	0	0	0	0	0	0.0772973	0	0	0	0	0	0	0	0	0	0	0	0	0	0	0	0	0	0	0	0	0	0	0	0	0
Bacteria	Bacillota	Clostridia	Lachnospirales	Lachnospiraceae	NA	NA	0	0	0	0	0	0	0	0	0	0	0	0	0	0	0	0	0	0	0	0	0	0	0	0	0	0	0	0	0.0513136	0.0610967	0	0	0	0	0	0	0	0	0	0	0	0	0
Bacteria	Bacillota	Clostridia	Lachnospirales	Lachnospiraceae	NA	NA	0	0	0	0	0	0	0	0	0	0	0	0	0	0	0	0	0	0.468331	1.75104	0	0.536592	0	0	0	0	0	0	0	0	0	0	0	0	0	0	0	0	0	0	0	0	0	0
Bacteria	Bacillota	Clostridia	Lachnospirales	Lachnospiraceae	NA	NA	0	0	0	0	0	0	0	0	0	0	0	0	0	0	0	0	0	0	0	0	0	0	0	0	0	0	0	0	0	0	0.0702905	0	0	0	0	0	0	0	0	0	0	0	0
Bacteria	Bacillota	Clostridia	Lachnospirales	Lachnospiraceae	NA	NA	0	0	0	0	0	0	0	0	0	0	0	0	0	0	0	0	0	0.168235	0.585873	0	0	0	0	0	0	0	0	0	0	0	0	0	0	0	0	0	0	0	0	0	0	0	0
						NA	0	0	0	0	0	0	0	0	0	0	0	0	0	0	0	26.2336	17.3876	4.52871	5.85873	14.0402	3.10318	2.99919	0.139799	52.7533	0	0	0	1.72224	1.77545	1.23339	3.51921	3.34334	2.23998	8.61477	6.5783	9.40685	0	0	0	27.9525	16.3365	12.7242	14.049
					NA		0	0	0	0	0	0	0	0	0	0	0	0	0	0	0	26.2336	17.3876	4.52871	5.85873	14.0402	3.10318	2.99919	0.139799	52.7533	0	0	0	1.72224	1.77545	1.23339	3.51921	3.34334	2.23998	8.61477	6.5783	9.40685	0	0	0	27.9525	16.3365	12.7242	14.049
				Lachnospiraceae			0	0	0	0	0	0	0	0	0	0	0	0	0	0	0.559329	35.0604	26.1857	26.2402	24.238	20.6316	29.5578	27.3795	16.4084	54.1556	0	0	0	2.07187	2.88041	27.5088	18.8894	15.6131	14.0948	14.7364	11.2998	10.9374	0	0	0	28.3829	17.4732	12.9314	14.2533
			Lachnospirales				0	0	0	0	0	0	0	0	0	0	0	0	0	0	0.559329	35.0604	26.1857	26.2402	24.238	20.6316	29.5578	27.3795	16.4084	54.1556	0	0	0	2.07187	2.88041	27.5088	18.8894	15.6131	14.0948	14.7364	11.2998	10.9374	0	0	0	28.3829	17.4732	12.9314	14.2533
Bacteria	Bacillota	Clostridia	Oscillospirales	Oscillospiraceae	Incertae_Sedis	uncultured_bacterium	0	0	0	0	0	0	0	0	0	0	0	0	0	0	0	0	0	0.150048	0	0	0.594776	0	0	0	0	0	0	0	0	0	0	0	0	0	0	0	0	0	0	0	0	0	0
						uncultured_bacterium	0	0	0	0	0	0	0	0	0	0	0	0	0	0	0	0	0	0.150048	0	0	0.594776	0	0	0	0	0	0	0	0	0	0	0	0	0	0	0	0	0	0	0	0	0	0
					Incertae_Sedis		0	0	0	0	0	0	0	0	0	0	0	0	0	0	0	0	0	0.150048	0	0	0.594776	0	0	0	0	0	0	0	0	0	0	0	0	0	0	0	0	0	0	0	0	0	0
Bacteria	Bacillota	Clostridia	Oscillospirales	Oscillospiraceae	Ruminiclostridium	uncultured_bacterium	0	0	0	0	0	0	0	0	0	0	0	0	0	0	0	2.17796	1.96357	16.3552	12.4284	7.21531	11.2038	15.7028	0	0	0	0	0	0	0.0171045	0.00381854	0.103093	0.0365171	0	0.0209503	0.0671879	0.0226515	0	0	0	0	0	0	0
						uncultured_bacterium	0	0	0	0	0	0	0	0	0	0	0	0	0	0	0	2.17796	1.96357	16.3552	12.4284	7.21531	11.2038	15.7028	0	0	0	0	0	0	0.0171045	0.00381854	0.103093	0.0365171	0	0.0209503	0.0671879	0.0226515	0	0	0	0	0	0	0
					Ruminiclostridium		0	0	0	0	0	0	0	0	0	0	0	0	0	0	0	2.17796	1.96357	16.3552	12.4284	7.21531	11.2038	15.7028	0	0	0	0	0	0	0.0171045	0.00381854	0.103093	0.0365171	0	0.0209503	0.0671879	0.0226515	0	0	0	0	0	0	0
Bacteria	Bacillota	Clostridia	Oscillospirales	Oscillospiraceae	NA	NA	0	0	0	0	0	0	0	0	0	0	0	0	0	0	0	0	0	0	0	0	0	0	0	0	0	0	0	0	0	0.042004	0	0	0	0	0	0	0	0	0	0	0	0	0
Bacteria	Bacillota	Clostridia	Oscillospirales	Oscillospiraceae	NA	NA	0	0	0	0	0	0	0	0	0	0	0	0	0	0	0	0	0	0	0	0	0	0	0	0	0	0	0	0	0.07526	0	1.209	0.677595	0.766309	0	0	0	0	0	0	0	0	0	0
						NA	0	0	0	0	0	0	0	0	0	0	0	0	0	0	0	0	0	0	0	0	0	0	0	0	0	0	0	0	0.07526	0.042004	1.209	0.677595	0.766309	0	0	0	0	0	0	0	0	0	0
					NA		0	0	0	0	0	0	0	0	0	0	0	0	0	0	0	0	0	0	0	0	0	0	0	0	0	0	0	0	0.07526	0.042004	1.209	0.677595	0.766309	0	0	0	0	0	0	0	0	0	0
				Oscillospiraceae			0	0	0	0	0	0	0	0	0	0	0	0	0	0	0	2.17796	1.96357	16.5053	12.4284	7.21531	11.7986	15.7028	0	0	0	0	0	0	0.0923645	0.0458225	1.31209	0.714112	0.766309	0.0209503	0.0671879	0.0226515	0	0	0	0	0	0	0
Bacteria	Bacillota	Clostridia	Oscillospirales	Ruminococcaceae	Acutalibacter	Neglecta_sp.	0	0	0	0	0	0	0	0	0	0	0	0	0	0	0	0	0	0	0	0	0	0	0	0	0	0	0	0	0	0	0	0.0121724	0	0	0	0	0	0	0	0	0	0	0
						Neglecta_sp.	0	0	0	0	0	0	0	0	0	0	0	0	0	0	0	0	0	0	0	0	0	0	0	0	0	0	0	0	0	0	0	0.0121724	0	0	0	0	0	0	0	0	0	0	0
Bacteria	Bacillota	Clostridia	Oscillospirales	Ruminococcaceae	Acutalibacter	NA	0	0	0	0	0	0	0	0	0	0	0	0	0	0	0	0	0	0	0	0	0	0	0	0	0	0	0	0	0.465244	0.122193	0.206186	0	0	0	0	0	0	0	0	0	0	0	0
Bacteria	Bacillota	Clostridia	Oscillospirales	Ruminococcaceae	Acutalibacter	NA	0	0	0	0	0	0	0	0	0	0	0	0	0	0	0	0	0	0	0	0	0	0	0	0	0	0	0	0	0	0	0.196813	0.352998	0	0	0	0	0	0	0	0	0	0	0
Bacteria	Bacillota	Clostridia	Oscillospirales	Ruminococcaceae	Acutalibacter	NA	0	0	0	0	0	0	0	0	0	0	0	0	0	0	0	0	0	0	0	0	0	0	0	0	0	0	0	0	0	0	0	0.296194	0.0196489	0	0.18324	0	0	0	0	0	0	0	0
						NA	0	0	0	0	0	0	0	0	0	0	0	0	0	0	0	0	0	0	0	0	0	0	0	0	0	0	0	0	0.465244	0.122193	0.402999	0.649193	0.0196489	0	0.18324	0	0	0	0	0	0	0	0
					Acutalibacter		0	0	0	0	0	0	0	0	0	0	0	0	0	0	0	0	0	0	0	0	0	0	0	0	0	0	0	0	0.465244	0.122193	0.402999	0.661365	0.0196489	0	0.18324	0	0	0	0	0	0	0	0
Bacteria	Bacillota	Clostridia	Oscillospirales	Ruminococcaceae	Candidatus_Soleaferrea	uncultured_Clostridiales	0	0	0	0	0	0	0	0	0	0	0	0	0	0	0	0	0	0	0	0	0	0	0	0	0	0	0	0	0	0	0.107779	0.121724	0	0	0	0	0	0	0	0	0	0	0
						uncultured_Clostridiales	0	0	0	0	0	0	0	0	0	0	0	0	0	0	0	0	0	0	0	0	0	0	0	0	0	0	0	0	0	0	0.107779	0.121724	0	0	0	0	0	0	0	0	0	0	0
Bacteria	Bacillota	Clostridia	Oscillospirales	Ruminococcaceae	Candidatus_Soleaferrea	uncultured_Firmicutes	0	0	0	0	0	0	0	0	0	0	0	0	0	0	0	0	0	0.045469	0	0.0174283	0.0323248	0	0	0	0	0	0	0	0.0513136	0	0.641987	0.117666	0.314383	0	0.305399	0.0323593	0	0	0	0	0	0	0
						uncultured_Firmicutes	0	0	0	0	0	0	0	0	0	0	0	0	0	0	0	0	0	0.045469	0	0.0174283	0.0323248	0	0	0	0	0	0	0	0.0513136	0	0.641987	0.117666	0.314383	0	0.305399	0.0323593	0	0	0	0	0	0	0
					Candidatus_Soleaferrea		0	0	0	0	0	0	0	0	0	0	0	0	0	0	0	0	0	0.045469	0	0.0174283	0.0323248	0	0	0	0	0	0	0	0.0513136	0	0.749766	0.23939	0.314383	0	0.305399	0.0323593	0	0	0	0	0	0	0
Bacteria	Bacillota	Clostridia	Oscillospirales	Ruminococcaceae	Hydrogenoanaerobacterium	uncultured_bacterium	0	0	0	0	0	0	0	0	0	0	0	0	0	0	0	0	0	0	0	0	0	0	0	0	0	0	0	0	0	0	0.103093	0	0	0.238833	0	0	0	0	0	0	0	0	0
						uncultured_bacterium	0	0	0	0	0	0	0	0	0	0	0	0	0	0	0	0	0	0	0	0	0	0	0	0	0	0	0	0	0	0	0.103093	0	0	0.238833	0	0	0	0	0	0	0	0	0
					Hydrogenoanaerobacterium		0	0	0	0	0	0	0	0	0	0	0	0	0	0	0	0	0	0	0	0	0	0	0	0	0	0	0	0	0	0	0.103093	0	0	0.238833	0	0	0	0	0	0	0	0	0
Bacteria	Bacillota	Clostridia	Oscillospirales	Ruminococcaceae	Incertae_Sedis	NA	0	0	0	0	0	0	0	0	0	0	0	0	0	0	0	0	0.0237147	0	0	0	0	0	0	0	0	0	0	0	0	0.0190927	0.145267	0.267792	0.0458475	0	0.732959	0.443323	0	0	0	1.13986	1.19086	0.714169	1.0168
						NA	0	0	0	0	0	0	0	0	0	0	0	0	0	0	0	0	0.0237147	0	0	0	0	0	0	0	0	0	0	0	0	0.0190927	0.145267	0.267792	0.0458475	0	0.732959	0.443323	0	0	0	1.13986	1.19086	0.714169	1.0168
					Incertae_Sedis		0	0	0	0	0	0	0	0	0	0	0	0	0	0	0	0	0.0237147	0	0	0	0	0	0	0	0	0	0	0	0	0.0190927	0.145267	0.267792	0.0458475	0	0.732959	0.443323	0	0	0	1.13986	1.19086	0.714169	1.0168
Bacteria	Bacillota	Clostridia	Oscillospirales	Ruminococcaceae	Ruminococcus	NA	0	0	0	0	0	0	0	0	0	0	0	0	0	0	0	0	0	0	0	0	0	0	0	0	0	0	0	0.0323729	0	0.042004	0	0.0162298	0	0	0	0	0	0	0	0	0	0	0
						NA	0	0	0	0	0	0	0	0	0	0	0	0	0	0	0	0	0	0	0	0	0	0	0	0	0	0	0	0.0323729	0	0.042004	0	0.0162298	0	0	0	0	0	0	0	0	0	0	0
					Ruminococcus		0	0	0	0	0	0	0	0	0	0	0	0	0	0	0	0	0	0	0	0	0	0	0	0	0	0	0	0.0323729	0	0.042004	0	0.0162298	0	0	0	0	0	0	0	0	0	0	0
Bacteria	Bacillota	Clostridia	Oscillospirales	Ruminococcaceae	NA	NA	0	0	0	0	0	0	0	0	0	0	0	0	0	0	0	0	0	0	0	0	0	0	0	0	0	0	0	0.178051	0.0615764	0.0763709	0	0.0284022	0	0.0628509	0.0732959	0.0226515	0	0	0	0	0	0	0
Bacteria	Bacillota	Clostridia	Oscillospirales	Ruminococcaceae	NA	NA	0	0	0	0	0	0	0	0	0	0	0	0	0	0	0	0	0	0	0	0	0	0	0	0	0	0	0	0	0	0	0.140581	0.0689767	0.117894	0	0.0549719	0	0	0	0	0	0	0	0
Bacteria	Bacillota	Clostridia	Oscillospirales	Ruminococcaceae	NA	NA	0	0	0	0	0	0	0	0	0	0	0	0	0	0	0	0	0	0	0	0	0	0	0	0	0	0	0	0.187763	0	0	0.2015	0.154183	0.0785958	0	0	0	0	0	0	0	0	0	0
						NA	0	0	0	0	0	0	0	0	0	0	0	0	0	0	0	0	0	0	0	0	0	0	0	0	0	0	0	0.365814	0.0615764	0.0763709	0.342081	0.251562	0.196489	0.0628509	0.128268	0.0226515	0	0	0	0	0	0	0
					NA		0	0	0	0	0	0	0	0	0	0	0	0	0	0	0	0	0	0	0	0	0	0	0	0	0	0	0	0.365814	0.0615764	0.0763709	0.342081	0.251562	0.196489	0.0628509	0.128268	0.0226515	0	0	0	0	0	0	0
				Ruminococcaceae			0	0	0	0	0	0	0	0	0	0	0	0	0	0	0	0	0.0237147	0.045469	0	0.0174283	0.0323248	0	0	0	0	0	0	0.398187	0.578134	0.259661	1.74321	1.43634	0.576369	0.301684	1.34987	0.498333	0	0	0	1.13986	1.19086	0.714169	1.0168
Bacteria	Bacillota	Clostridia	Oscillospirales	UCG-010	Incertae_Sedis	uncultured_Firmicutes	0	0	0	0	0	0	0	0	0	0	0	0	0	0	0	0	0	0	0	0	0	0	0	0	0	0	0	0	0	0	0.431115	0.0121724	0	0	0	0	0	0	0	0	0	0	0
						uncultured_Firmicutes	0	0	0	0	0	0	0	0	0	0	0	0	0	0	0	0	0	0	0	0	0	0	0	0	0	0	0	0	0	0	0.431115	0.0121724	0	0	0	0	0	0	0	0	0	0	0
					Incertae_Sedis		0	0	0	0	0	0	0	0	0	0	0	0	0	0	0	0	0	0	0	0	0	0	0	0	0	0	0	0	0	0	0.431115	0.0121724	0	0	0	0	0	0	0	0	0	0	0
				UCG-010			0	0	0	0	0	0	0	0	0	0	0	0	0	0	0	0	0	0	0	0	0	0	0	0	0	0	0	0	0	0	0.431115	0.0121724	0	0	0	0	0	0	0	0	0	0	0
			Oscillospirales				0	0	0	0	0	0	0	0	0	0	0	0	0	0	0	2.17796	1.98729	16.5507	12.4284	7.23274	11.8309	15.7028	0	0	0	0	0	0.398187	0.670498	0.305483	3.48641	2.16262	1.34268	0.322635	1.41705	0.520985	0	0	0	1.13986	1.19086	0.714169	1.0168
Bacteria	Bacillota	Clostridia	Peptostreptococcales-Tissierellales	Anaerovoracaceae	Anaerovorax	uncultured_Anaerovorax	0	0	0	0	0	0	0	0	0	0	0	0	0	0	0	0.0338192	0	0.700223	1.77737	0.651818	0.76933	0.807106	0	0	0	0	0	1.80641	1.23153	1.03483	3.91284	3.5949	2.7312	6.50717	4.01295	2.77643	0	0	0	0.184458	0	0.26168	0.0998638
						uncultured_Anaerovorax	0	0	0	0	0	0	0	0	0	0	0	0	0	0	0	0.0338192	0	0.700223	1.77737	0.651818	0.76933	0.807106	0	0	0	0	0	1.80641	1.23153	1.03483	3.91284	3.5949	2.7312	6.50717	4.01295	2.77643	0	0	0	0.184458	0	0.26168	0.0998638
					Anaerovorax		0	0	0	0	0	0	0	0	0	0	0	0	0	0	0	0.0338192	0	0.700223	1.77737	0.651818	0.76933	0.807106	0	0	0	0	0	1.80641	1.23153	1.03483	3.91284	3.5949	2.7312	6.50717	4.01295	2.77643	0	0	0	0.184458	0	0.26168	0.0998638
				Anaerovoracaceae			0	0	0	0	0	0	0	0	0	0	0	0	0	0	0	0.0338192	0	0.700223	1.77737	0.651818	0.76933	0.807106	0	0	0	0	0	1.80641	1.23153	1.03483	3.91284	3.5949	2.7312	6.50717	4.01295	2.77643	0	0	0	0.184458	0	0.26168	0.0998638
Bacteria	Bacillota	Clostridia	Peptostreptococcales-Tissierellales	Family_XI	Helcococcus	Helcococcus_sueciensis	0	0	0	0	0	0	0	0.0430933	0.190968	0	0	0	0	0	0	0	0	0	0	0	0	0	0	0	0	0	0	0	0	0	0	0	0	0	0	0	0	0	0	0	0	0	0
						Helcococcus_sueciensis	0	0	0	0	0	0	0	0.0430933	0.190968	0	0	0	0	0	0	0	0	0	0	0	0	0	0	0	0	0	0	0	0	0	0	0	0	0	0	0	0	0	0	0	0	0	0
					Helcococcus		0	0	0	0	0	0	0	0.0430933	0.190968	0	0	0	0	0	0	0	0	0	0	0	0	0	0	0	0	0	0	0	0	0	0	0	0	0	0	0	0	0	0	0	0	0	0
Bacteria	Bacillota	Clostridia	Peptostreptococcales-Tissierellales	Family_XI	Tissierella	uncultured_Firmicutes	0	0	0	0	0	0	0	0	0	0	0	0	0	0	0	0	0	0	0	0	0	0	0	0	0	0	0	0	0	0	0	0	0	0	0	0	0	0	0	0	0	0	0
						uncultured_Firmicutes	0	0	0	0	0	0	0	0	0	0	0	0	0	0	0	0	0	0	0	0	0	0	0	0	0	0	0	0	0	0	0	0	0	0	0	0	0	0	0	0	0	0	0
Bacteria	Bacillota	Clostridia	Peptostreptococcales-Tissierellales	Family_XI	Tissierella	NA	0	0	0	0	0	0	0	0	0.0224669	0	0	0	0	0	0	0	0	0	0	0	0	0	0	0	0	0	0	0	0	0	0	0	0	0	0	0	0	0	0	0	0	0	0
						NA	0	0	0	0	0	0	0	0	0.0224669	0	0	0	0	0	0	0	0	0	0	0	0	0	0	0	0	0	0	0	0	0	0	0	0	0	0	0	0	0	0	0	0	0	0
					Tissierella		0	0	0	0	0	0	0	0	0.0224669	0	0	0	0	0	0	0	0	0	0	0	0	0	0	0	0	0	0	0	0	0	0	0	0	0	0	0	0	0	0	0	0	0	0
				Family_XI			0	0	0	0	0	0	0	0.0430933	0.213435	0	0	0	0	0	0	0	0	0	0	0	0	0	0	0	0	0	0	0	0	0	0	0	0	0	0	0	0	0	0	0	0	0	0
Bacteria	Bacillota	Clostridia	Peptostreptococcales-Tissierellales	Natronincolaceae	Alkaliphilus	Alkaliphilus_oremlandii	0	0	0	0	0	0	0	0	0	0.0261038	0	0	0	0	0	0	0	0	0	0	0	0	0	0	0	0	0	0	0	0	0	0	0	0	0	0	0	0	0	0	0	0	0
						Alkaliphilus_oremlandii	0	0	0	0	0	0	0	0	0	0.0261038	0	0	0	0	0	0	0	0	0	0	0	0	0	0	0	0	0	0	0	0	0	0	0	0	0	0	0	0	0	0	0	0	0
Bacteria	Bacillota	Clostridia	Peptostreptococcales-Tissierellales	Natronincolaceae	Alkaliphilus	NA	0	0	0	0	0	0	0	0	0	0	0	0	0	0	0	0	0	0	0	0	0	0	0	0	0	0	0	0.00971188	0	0.00763709	0	0	0	0	0	0	0	0	0	0	0	0	0
						NA	0	0	0	0	0	0	0	0	0	0	0	0	0	0	0	0	0	0	0	0	0	0	0	0	0	0	0	0.00971188	0	0.00763709	0	0	0	0	0	0	0	0	0	0	0	0	0
					Alkaliphilus		0	0	0	0	0	0	0	0	0	0.0261038	0	0	0	0	0	0	0	0	0	0	0	0	0	0	0	0	0	0.00971188	0	0.00763709	0	0	0	0	0	0	0	0	0	0	0	0	0
				Natronincolaceae			0	0	0	0	0	0	0	0	0	0.0261038	0	0	0	0	0	0	0	0	0	0	0	0	0	0	0	0	0	0.00971188	0	0.00763709	0	0	0	0	0	0	0	0	0	0	0	0	0
Bacteria	Bacillota	Clostridia	Peptostreptococcales-Tissierellales	Peptostreptococcaceae	Clostridioides	Clostridioides_mangenotii	0	0	0	0	0	0	0	0	0	0	0	0	0	0	0	0	0	0	0	0	0	0	0	0	0	0	0	0	0	0	0	0	0	0	0	0	0	0	0	0.0567564	0	0	0
						Clostridioides_mangenotii	0	0	0	0	0	0	0	0	0	0	0	0	0	0	0	0	0	0	0	0	0	0	0	0	0	0	0	0	0	0	0	0	0	0	0	0	0	0	0	0.0567564	0	0	0
Bacteria	Bacillota	Clostridia	Peptostreptococcales-Tissierellales	Peptostreptococcaceae	Clostridioides	uncultured_bacterium	0	0	0	0	0	0	0	0	0	0	0	0	0	0	0	0	0	0	0	0	0	0	0	0	0	0	0	0	0	0	0	0	0	0	0	0	0	0	0	0	0	0	0
						uncultured_bacterium	0	0	0	0	0	0	0	0	0	0	0	0	0	0	0	0	0	0	0	0	0	0	0	0	0	0	0	0	0	0	0	0	0	0	0	0	0	0	0	0	0	0	0
					Clostridioides		0	0	0	0	0	0	0	0	0	0	0	0	0	0	0	0	0	0	0	0	0	0	0	0	0	0	0	0	0	0	0	0	0	0	0	0	0	0	0	0.0567564	0	0	0
				Peptostreptococcaceae			0	0	0	0	0	0	0	0	0	0	0	0	0	0	0	0	0	0	0	0	0	0	0	0	0	0	0	0	0	0	0	0	0	0	0	0	0	0	0	0.0567564	0	0	0
Bacteria	Bacillota	Clostridia	Peptostreptococcales-Tissierellales	Sedimentibacteraceae	Sedimentibacter	uncultured_bacterium	0	0	0	0	0	0	0	0	0	0	0	0	0	0	0	0	0	0	0	0	0	0	0	0	0	0	0	0	0	0	1.32615	0	0.674614	0.481857	0	0.152089	0	0	0	0	0	0	0
Bacteria	Bacillota	Clostridia	Peptostreptococcales-Tissierellales	Sedimentibacteraceae	Sedimentibacter	uncultured_bacterium	0	0	0	0	0	0	0	0	0	0	0	0	0	0	0	0	0	0	0	0	0	0	0	0	0	0	0	0	0	0	0.281162	0	0	0	0	0	0	0	0	0	0	0	0
						uncultured_bacterium	0	0	0	0	0	0	0	0	0	0	0	0	0	0	0	0	0	0	0	0	0	0	0	0	0	0	0	0	0	0	1.60731	0	0.674614	0.481857	0	0.152089	0	0	0	0	0	0	0
Bacteria	Bacillota	Clostridia	Peptostreptococcales-Tissierellales	Sedimentibacteraceae	Sedimentibacter	NA	0	0	0	0	0	0	0	0	0	0	0	0	0	0	0	0	0	0	0	0	0.0711146	0	0	0	0	0	0	0	0	0.0190927	0	0	0	0	0	0	0	0	0	0	0	0	0
Bacteria	Bacillota	Clostridia	Peptostreptococcales-Tissierellales	Sedimentibacteraceae	Sedimentibacter	NA	0	0	0	0	0	0	0	0	0	0	0	0	0	0	0	0	0	0	0.0394971	0.0836558	0	0.0525335	0	0	0	0	0	0.271933	0.578134	0	5.12652	0.41386	2.63296	1.91486	0.641339	0.77986	0	0	0	0.122972	0	0	0
						NA	0	0	0	0	0	0	0	0	0	0	0	0	0	0	0	0	0	0	0.0394971	0.0836558	0.0711146	0.0525335	0	0	0	0	0	0.271933	0.578134	0.0190927	5.12652	0.41386	2.63296	1.91486	0.641339	0.77986	0	0	0	0.122972	0	0	0
					Sedimentibacter		0	0	0	0	0	0	0	0	0	0	0	0	0	0	0	0	0	0	0.0394971	0.0836558	0.0711146	0.0525335	0	0	0	0	0	0.271933	0.578134	0.0190927	6.73383	0.41386	3.30757	2.39671	0.641339	0.931948	0	0	0	0.122972	0	0	0
				Sedimentibacteraceae			0	0	0	0	0	0	0	0	0	0	0	0	0	0	0	0	0	0	0.0394971	0.0836558	0.0711146	0.0525335	0	0	0	0	0	0.271933	0.578134	0.0190927	6.73383	0.41386	3.30757	2.39671	0.641339	0.931948	0	0	0	0.122972	0	0	0
			Peptostreptococcales-Tissierellales				0	0	0	0	0	0	0	0.0430933	0.213435	0.0261038	0	0	0	0	0	0.0338192	0	0.700223	1.81687	0.735474	0.840445	0.85964	0	0	0	0	0	2.08805	1.80966	1.06155	10.6467	4.00876	6.03877	8.90388	4.65429	3.70838	0	0	0	0.364187	0	0.26168	0.0998638
		Clostridia					0	0	0	0	0	0	0	0.0430933	0.213435	0.0261038	0	0	0	0	0.559329	37.2721	28.173	43.4911	38.4833	28.5998	42.2291	43.9419	16.4084	54.1556	0	0	0	8.854	5.88054	29.525	35.5998	24.2108	27.2007	23.963	20.1197	15.1668	0	0	0	29.887	18.6641	13.9072	15.37
Bacteria	Bacillota	Negativicutes	Veillonellales-Selenomonadales	Sporomusaceae	Sporomusa	NA	0	0	0	0	0	0	0	0	0	0	0	0	0	0	0	0	0	0	0	0	0	0	0	0	0	0	0	0	0	0	0	0.0121724	0	0	0	0	0	0	0	0	0	0	0
Bacteria	Bacillota	Negativicutes	Veillonellales-Selenomonadales	Sporomusaceae	Sporomusa	NA	0	0	0	0	0	0	0	0	0	0	0	0	0	0	0	0.040583	0.123316	0.39558	3.29801	0.359023	2.88337	2.91322	0.367471	0	0	0	0	2.79702	7.12917	6.77028	6.54639	8.06216	22.1509	1.28635	7.40288	5.26486	0	0	0	1.56553	2.84724	10.1783	0.7399
						NA	0	0	0	0	0	0	0	0	0	0	0	0	0	0	0	0.040583	0.123316	0.39558	3.29801	0.359023	2.88337	2.91322	0.367471	0	0	0	0	2.79702	7.12917	6.77028	6.54639	8.07433	22.1509	1.28635	7.40288	5.26486	0	0	0	1.56553	2.84724	10.1783	0.7399
					Sporomusa		0	0	0	0	0	0	0	0	0	0	0	0	0	0	0	0.040583	0.123316	0.39558	3.29801	0.359023	2.88337	2.91322	0.367471	0	0	0	0	2.79702	7.12917	6.77028	6.54639	8.07433	22.1509	1.28635	7.40288	5.26486	0	0	0	1.56553	2.84724	10.1783	0.7399
Bacteria	Bacillota	Negativicutes	Veillonellales-Selenomonadales	Sporomusaceae	NA	NA	0	0	0	0	0	0	0	0	0	0	0	0	0	0	0	0	0	0.0591097	0.0460799	0.10457	0.0581846	0.138498	0.0838792	0	0	0	0	0.365814	0.167625	0.240568	0.285848	0.235332	0.288184	0	0.378695	0.320357	0	0	0	0	0.0703692	0	0
Bacteria	Bacillota	Negativicutes	Veillonellales-Selenomonadales	Sporomusaceae	NA	NA	0	0	0	0	0	0	0	0	0	0	0	0	0	0	0	0.0202915	0.213432	0	0	0	0	0	0	0	0	0	0	0.498543	0	0	0.29522	0	0	0.163412	0.299291	0.349481	0	0	0	0.0425673	0	0	0
						NA	0	0	0	0	0	0	0	0	0	0	0	0	0	0	0	0.0202915	0.213432	0.0591097	0.0460799	0.10457	0.0581846	0.138498	0.0838792	0	0	0	0	0.864357	0.167625	0.240568	0.581068	0.235332	0.288184	0.163412	0.677987	0.669838	0	0	0	0.0425673	0.0703692	0	0
					NA		0	0	0	0	0	0	0	0	0	0	0	0	0	0	0	0.0202915	0.213432	0.0591097	0.0460799	0.10457	0.0581846	0.138498	0.0838792	0	0	0	0	0.864357	0.167625	0.240568	0.581068	0.235332	0.288184	0.163412	0.677987	0.669838	0	0	0	0.0425673	0.0703692	0	0
				Sporomusaceae			0	0	0	0	0	0	0	0	0	0	0	0	0	0	0	0.0608746	0.336748	0.45469	3.34409	0.463592	2.94156	3.05172	0.45135	0	0	0	0	3.66138	7.2968	7.01084	7.12746	8.30966	22.4391	1.44976	8.08087	5.9347	0	0	0	1.6081	2.91761	10.1783	0.7399
Bacteria	Bacillota	Negativicutes	Veillonellales-Selenomonadales	Veillonellaceae	Veillonella	NA	0	0	0	0	0	0	0	0	0	0	0	0	0	0	0	0	0	0	0	0	0	0	0	0	0	0.023092	0.0304558	0	0	0	0	0	0	0	0	0	0	0	0	0	0	0	0
						NA	0	0	0	0	0	0	0	0	0	0	0	0	0	0	0	0	0	0	0	0	0	0	0	0	0	0.023092	0.0304558	0	0	0	0	0	0	0	0	0	0	0	0	0	0	0	0
					Veillonella		0	0	0	0	0	0	0	0	0	0	0	0	0	0	0	0	0	0	0	0	0	0	0	0	0	0.023092	0.0304558	0	0	0	0	0	0	0	0	0	0	0	0	0	0	0	0
				Veillonellaceae			0	0	0	0	0	0	0	0	0	0	0	0	0	0	0	0	0	0	0	0	0	0	0	0	0	0.023092	0.0304558	0	0	0	0	0	0	0	0	0	0	0	0	0	0	0	0
			Veillonellales-Selenomonadales				0	0	0	0	0	0	0	0	0	0	0	0	0	0	0	0.0608746	0.336748	0.45469	3.34409	0.463592	2.94156	3.05172	0.45135	0	0	0.023092	0.0304558	3.66138	7.2968	7.01084	7.12746	8.30966	22.4391	1.44976	8.08087	5.9347	0	0	0	1.6081	2.91761	10.1783	0.7399
		Negativicutes					0	0	0	0	0	0	0	0	0	0	0	0	0	0	0	0.0608746	0.336748	0.45469	3.34409	0.463592	2.94156	3.05172	0.45135	0	0	0.023092	0.0304558	3.66138	7.2968	7.01084	7.12746	8.30966	22.4391	1.44976	8.08087	5.9347	0	0	0	1.6081	2.91761	10.1783	0.7399
	Bacillota						65.0639	57.539	53.4714	26.9501	53.9687	40.1565	56.2645	11.3335	14.1092	80.9442	79.2499	70.524	14.0073	14.1192	3.39592	41.9696	37.0945	49.1111	54.2361	31.0886	51.2671	52.7103	18.4454	58.3043	95.3104	92.5028	95.1169	14.7912	13.8444	37.1277	50.0562	37.3245	52.6002	33.1769	34.5224	24.8034	0	0	0	31.8829	23.0107	24.2763	16.5819
Bacteria	Bacteroidota	Bacteroidia	Bacteroidales	Dysgonomonadaceae	Dysgonomonas	Dysgonomonas_alginatilytica	0	0	0	0	0	0	0	0	0	0	0	0	0	0	0	0	0	0	0	0	0	0	0	0	0	0	0	2.19489	69.2563	41.099	0.0749766	7.9729	0	0.209503	0.195456	0.414199	0	0	0	0	0.0487171	0	0.0726282
						Dysgonomonas_alginatilytica	0	0	0	0	0	0	0	0	0	0	0	0	0	0	0	0	0	0	0	0	0	0	0	0	0	0	0	2.19489	69.2563	41.099	0.0749766	7.9729	0	0.209503	0.195456	0.414199	0	0	0	0	0.0487171	0	0.0726282
					Dysgonomonas		0	0	0	0	0	0	0	0	0	0	0	0	0	0	0	0	0	0	0	0	0	0	0	0	0	0	0	2.19489	69.2563	41.099	0.0749766	7.9729	0	0.209503	0.195456	0.414199	0	0	0	0	0.0487171	0	0.0726282
				Dysgonomonadaceae			0	0	0	0	0	0	0	0	0	0	0	0	0	0	0	0	0	0	0	0	0	0	0	0	0	0	0	2.19489	69.2563	41.099	0.0749766	7.9729	0	0.209503	0.195456	0.414199	0	0	0	0	0.0487171	0	0.0726282
Bacteria	Bacteroidota	Bacteroidia	Bacteroidales	Prevotellaceae	Segatella	Prevotella_paludivivens	0	0	0	0	0	0	0	0	0	0	0	0	0	0	0	0	0	0	0	0	0	0	0	0	0.0194995	0.023092	0	0	0	0	0	0	0	0	0	0	0	0	0	0	0	0	0
						Prevotella_paludivivens	0	0	0	0	0	0	0	0	0	0	0	0	0	0	0	0	0	0	0	0	0	0	0	0	0.0194995	0.023092	0	0	0	0	0	0	0	0	0	0	0	0	0	0	0	0	0
					Segatella		0	0	0	0	0	0	0	0	0	0	0	0	0	0	0	0	0	0	0	0	0	0	0	0	0.0194995	0.023092	0	0	0	0	0	0	0	0	0	0	0	0	0	0	0	0	0
				Prevotellaceae			0	0	0	0	0	0	0	0	0	0	0	0	0	0	0	0	0	0	0	0	0	0	0	0	0.0194995	0.023092	0	0	0	0	0	0	0	0	0	0	0	0	0	0	0	0	0
			Bacteroidales				0	0	0	0	0	0	0	0	0	0	0	0	0	0	0	0	0	0	0	0	0	0	0	0	0.0194995	0.023092	0	2.19489	69.2563	41.099	0.0749766	7.9729	0	0.209503	0.195456	0.414199	0	0	0	0	0.0487171	0	0.0726282
Bacteria	Bacteroidota	Bacteroidia	Chitinophagales	Chitinophagaceae	Incertae_Sedis	Bacteroidetes_bacterium	0	0	0	0	0	0	0	0	0	0	0	0	0	0	0	0	0	0	0	0	0	0	0	0	0	0	0	0.178051	0	0.0305483	0	0	0	0	0	0	0	0	0	0	0	0	0
Bacteria	Bacteroidota	Bacteroidia	Chitinophagales	Chitinophagaceae	Incertae_Sedis	Bacteroidetes_bacterium	0	0	0	0	0	0	0	0	0	0	0	0	0	0	0	0	0	0	0	0	0	0	0	0	0	0	0	0	0	0	0.0234302	0	0	0	0	0	0	0	0	0	0	0	0
						Bacteroidetes_bacterium	0	0	0	0	0	0	0	0	0	0	0	0	0	0	0	0	0	0	0	0	0	0	0	0	0	0	0	0.178051	0	0.0305483	0.0234302	0	0	0	0	0	0	0	0	0	0	0	0
					Incertae_Sedis		0	0	0	0	0	0	0	0	0	0	0	0	0	0	0	0	0	0	0	0	0	0	0	0	0	0	0	0.178051	0	0.0305483	0.0234302	0	0	0	0	0	0	0	0	0	0	0	0
Bacteria	Bacteroidota	Bacteroidia	Chitinophagales	Chitinophagaceae	Puia	metagenome	0	0	0	0	0	0	0	0	0	0	0	0	0	0	0.159808	0	0	0	0	0	0	0	0	0	0	0	0	0	0	0	0	0	0	0	0	0	0	0	0	0	0	0	0
						metagenome	0	0	0	0	0	0	0	0	0	0	0	0	0	0	0.159808	0	0	0	0	0	0	0	0	0	0	0	0	0	0	0	0	0	0	0	0	0	0	0	0	0	0	0	0
					Puia		0	0	0	0	0	0	0	0	0	0	0	0	0	0	0.159808	0	0	0	0	0	0	0	0	0	0	0	0	0	0	0	0	0	0	0	0	0	0	0	0	0	0	0	0
				Chitinophagaceae			0	0	0	0	0	0	0	0	0	0	0	0	0	0	0.159808	0	0	0	0	0	0	0	0	0	0	0	0	0.178051	0	0.0305483	0.0234302	0	0	0	0	0	0	0	0	0	0	0	0
			Chitinophagales				0	0	0	0	0	0	0	0	0	0	0	0	0	0	0.159808	0	0	0	0	0	0	0	0	0	0	0	0	0.178051	0	0.0305483	0.0234302	0	0	0	0	0	0	0	0	0	0	0	0
Bacteria	Bacteroidota	Bacteroidia	Cytophagales	Cytophagaceae	Cytophaga	uncultured_bacterium	0	0	0	0	0	0	0	0	0	0	0	0	0	0	0	0	0	0	0	0	0	0	0	0	0	0	0	0	0	0	0	0	0	1.58384	0.836795	0.414199	0	0	0	0	0	0	0
						uncultured_bacterium	0	0	0	0	0	0	0	0	0	0	0	0	0	0	0	0	0	0	0	0	0	0	0	0	0	0	0	0	0	0	0	0	0	1.58384	0.836795	0.414199	0	0	0	0	0	0	0
					Cytophaga		0	0	0	0	0	0	0	0	0	0	0	0	0	0	0	0	0	0	0	0	0	0	0	0	0	0	0	0	0	0	0	0	0	1.58384	0.836795	0.414199	0	0	0	0	0	0	0
				Cytophagaceae			0	0	0	0	0	0	0	0	0	0	0	0	0	0	0	0	0	0	0	0	0	0	0	0	0	0	0	0	0	0	0	0	0	1.58384	0.836795	0.414199	0	0	0	0	0	0	0
Bacteria	Bacteroidota	Bacteroidia	Cytophagales	Hymenobacteraceae	Hymenobacter	uncultured_bacterium	0	0	0	0	0	0	0	0	0	0	0	0	0	0.518135	0	0	0	0	0	0	0	0	0	0	0	0	0	0	0	0	0	0	0	0	0	0	0	0	0	0	0	0	0
						uncultured_bacterium	0	0	0	0	0	0	0	0	0	0	0	0	0	0.518135	0	0	0	0	0	0	0	0	0	0	0	0	0	0	0	0	0	0	0	0	0	0	0	0	0	0	0	0	0
					Hymenobacter		0	0	0	0	0	0	0	0	0	0	0	0	0	0.518135	0	0	0	0	0	0	0	0	0	0	0	0	0	0	0	0	0	0	0	0	0	0	0	0	0	0	0	0	0
				Hymenobacteraceae			0	0	0	0	0	0	0	0	0	0	0	0	0	0.518135	0	0	0	0	0	0	0	0	0	0	0	0	0	0	0	0	0	0	0	0	0	0	0	0	0	0	0	0	0
			Cytophagales				0	0	0	0	0	0	0	0	0	0	0	0	0	0.518135	0	0	0	0	0	0	0	0	0	0	0	0	0	0	0	0	0	0	0	1.58384	0.836795	0.414199	0	0	0	0	0	0	0
Bacteria	Bacteroidota	Bacteroidia	Flavobacteriales	Flavobacteriaceae	Flavobacterium	Flavobacterium_ceti	0	0	0	0	0.0311268	0	0	0	0	0	0	0	0	0	0	0	0	0	0	0	0	0	0	0	0	0	0	0	0	0	0	0	0	0	0	0	0	0	0	0	0	0.049065	4.6709
						Flavobacterium_ceti	0	0	0	0	0.0311268	0	0	0	0	0	0	0	0	0	0	0	0	0	0	0	0	0	0	0	0	0	0	0	0	0	0	0	0	0	0	0	0	0	0	0	0	0.049065	4.6709
Bacteria	Bacteroidota	Bacteroidia	Flavobacteriales	Flavobacteriaceae	Flavobacterium	uncultured_bacterium	0	0	0	0	0	0	0	0	0	0	0	0	0.852619	0	0	0	0	0	0	0	0	0	0	0	0	0	0	0.0226611	0	0	0	0	0	0	0	0	0	0	0	0	0	0	0.154335
						uncultured_bacterium	0	0	0	0	0	0	0	0	0	0	0	0	0.852619	0	0	0	0	0	0	0	0	0	0	0	0	0	0	0.0226611	0	0	0	0	0	0	0	0	0	0	0	0	0	0	0.154335
					Flavobacterium		0	0	0	0	0.0311268	0	0	0	0	0	0	0	0.852619	0	0	0	0	0	0	0	0	0	0	0	0	0	0	0.0226611	0	0	0	0	0	0	0	0	0	0	0	0	0	0.049065	4.82524
				Flavobacteriaceae			0	0	0	0	0.0311268	0	0	0	0	0	0	0	0.852619	0	0	0	0	0	0	0	0	0	0	0	0	0	0	0.0226611	0	0	0	0	0	0	0	0	0	0	0	0	0	0.049065	4.82524
Bacteria	Bacteroidota	Bacteroidia	Flavobacteriales	Weeksellaceae	Chryseobacterium	NA	0.413223	0.17331	0.304507	0	0	0	0	0	0	0	0	0	0	0	0	0	0	0	0	0	0	0	0	0	0	0	0	0	0	0	0	0	0	0	0	0	0	0	0	0	0	0	0
						NA	0.413223	0.17331	0.304507	0	0	0	0	0	0	0	0	0	0	0	0	0	0	0	0	0	0	0	0	0	0	0	0	0	0	0	0	0	0	0	0	0	0	0	0	0	0	0	0
					Chryseobacterium		0.413223	0.17331	0.304507	0	0	0	0	0	0	0	0	0	0	0	0	0	0	0	0	0	0	0	0	0	0	0	0	0	0	0	0	0	0	0	0	0	0	0	0	0	0	0	0
Bacteria	Bacteroidota	Bacteroidia	Flavobacteriales	Weeksellaceae	Empedobacter	NA	0	0.0577701	0	0	0	0	0	0	0	0	0	0	0	0	0	0	0	0	0	0	0	0	0	0	0	0	0	0	0	0	0	0	0	0	0	0	0	0	0	0	0	0	0
						NA	0	0.0577701	0	0	0	0	0	0	0	0	0	0	0	0	0	0	0	0	0	0	0	0	0	0	0	0	0	0	0	0	0	0	0	0	0	0	0	0	0	0	0	0	0
					Empedobacter		0	0.0577701	0	0	0	0	0	0	0	0	0	0	0	0	0	0	0	0	0	0	0	0	0	0	0	0	0	0	0	0	0	0	0	0	0	0	0	0	0	0	0	0	0
Bacteria	Bacteroidota	Bacteroidia	Flavobacteriales	Weeksellaceae	Moheibacter	Empedobacter_sp.	0	0	0	0	0	0	0	0	0	0	0	0	0	0	0	0	0	0	0	0	0	0	0	0	0	0	0	0.0161865	0	0	0	0	0	0	0	0	0	0	0	0	0	0	0.0499319
						Empedobacter_sp.	0	0	0	0	0	0	0	0	0	0	0	0	0	0	0	0	0	0	0	0	0	0	0	0	0	0	0	0.0161865	0	0	0	0	0	0	0	0	0	0	0	0	0	0	0.0499319
					Moheibacter		0	0	0	0	0	0	0	0	0	0	0	0	0	0	0	0	0	0	0	0	0	0	0	0	0	0	0	0.0161865	0	0	0	0	0	0	0	0	0	0	0	0	0	0	0.0499319
				Weeksellaceae			0.413223	0.23108	0.304507	0	0	0	0	0	0	0	0	0	0	0	0	0	0	0	0	0	0	0	0	0	0	0	0	0.0161865	0	0	0	0	0	0	0	0	0	0	0	0	0	0	0.0499319
			Flavobacteriales				0.413223	0.23108	0.304507	0	0.0311268	0	0	0	0	0	0	0	0.852619	0	0	0	0	0	0	0	0	0	0	0	0	0	0	0.0388475	0	0	0	0	0	0	0	0	0	0	0	0	0	0.049065	4.87517
Bacteria	Bacteroidota	Bacteroidia	Sphingobacteriales	Sphingobacteriaceae	Incertae_Sedis	uncultured_compost	0	0	0	0	0	0	0	0	0.129184	0	0	0	1.46163	5.18135	0	0	0	0	0	0	0	0	0	0	0	0	0	0	0	0	0	0	0	0	0	0	0	0	0	0	0	0	0
						uncultured_compost	0	0	0	0	0	0	0	0	0.129184	0	0	0	1.46163	5.18135	0	0	0	0	0	0	0	0	0	0	0	0	0	0	0	0	0	0	0	0	0	0	0	0	0	0	0	0	0
					Incertae_Sedis		0	0	0	0	0	0	0	0	0.129184	0	0	0	1.46163	5.18135	0	0	0	0	0	0	0	0	0	0	0	0	0	0	0	0	0	0	0	0	0	0	0	0	0	0	0	0	0
Bacteria	Bacteroidota	Bacteroidia	Sphingobacteriales	Sphingobacteriaceae	Parapedobacter	uncultured_Sphingobacteriaceae	0	0	0	0	0	0	0	0	0	0	0	0	0	0	0	0	0	0	0	0	0	0	0	0	0	0	0	0	0	0	0	0	0	0	0	0	0	0	0	0	0	0	0
						uncultured_Sphingobacteriaceae	0	0	0	0	0	0	0	0	0	0	0	0	0	0	0	0	0	0	0	0	0	0	0	0	0	0	0	0	0	0	0	0	0	0	0	0	0	0	0	0	0	0	0
					Parapedobacter		0	0	0	0	0	0	0	0	0	0	0	0	0	0	0	0	0	0	0	0	0	0	0	0	0	0	0	0	0	0	0	0	0	0	0	0	0	0	0	0	0	0	0
Bacteria	Bacteroidota	Bacteroidia	Sphingobacteriales	Sphingobacteriaceae	Pedobacter	NA	0	0	0	0	0	0	0	0	0	0	0	0	0	0.259067	0	0	0	0	0	0	0	0	0	0	0	0	0	0	0	0	0	0	0	0	0	0	0	0	0	0	0	0	0
Bacteria	Bacteroidota	Bacteroidia	Sphingobacteriales	Sphingobacteriaceae	Pedobacter	NA	0	0	0	0	0	0	0	0	0	0	0	0	0	0	0	0	0	0	0	0	0	0	0	0	0	0	0	0	0	0	0	0	0	0	0	0	0	0.0287439	0	0	0	0	0
						NA	0	0	0	0	0	0	0	0	0	0	0	0	0	0.259067	0	0	0	0	0	0	0	0	0	0	0	0	0	0	0	0	0	0	0	0	0	0	0	0.0287439	0	0	0	0	0
					Pedobacter		0	0	0	0	0	0	0	0	0	0	0	0	0	0.259067	0	0	0	0	0	0	0	0	0	0	0	0	0	0	0	0	0	0	0	0	0	0	0	0.0287439	0	0	0	0	0
Bacteria	Bacteroidota	Bacteroidia	Sphingobacteriales	Sphingobacteriaceae	Pseudopedobacter	uncultured_bacterium	0	0	0	0	0	0	0	0	0	0	0	0	0	0	0	0	0	0	0	0	0	0	0	0	0	0	0	0	0	0	0	0	0	0	0	0	0	0	0	0	0	0	0
						uncultured_bacterium	0	0	0	0	0	0	0	0	0	0	0	0	0	0	0	0	0	0	0	0	0	0	0	0	0	0	0	0	0	0	0	0	0	0	0	0	0	0	0	0	0	0	0
					Pseudopedobacter		0	0	0	0	0	0	0	0	0	0	0	0	0	0	0	0	0	0	0	0	0	0	0	0	0	0	0	0	0	0	0	0	0	0	0	0	0	0	0	0	0	0	0
Bacteria	Bacteroidota	Bacteroidia	Sphingobacteriales	Sphingobacteriaceae	Sphingobacterium	Sphingobacterium_chuzhouense	0	0	0	0	0	0	0	0	0	0	0	0	0	0	0	0	0	0	0	0	0	0	0	0	0	0	0	0	0	0	0	0	0	0	0	0.0226515	0	0	0	0	0.0270651	0	0.24512
Bacteria	Bacteroidota	Bacteroidia	Sphingobacteriales	Sphingobacteriaceae	Sphingobacterium	Sphingobacterium_chuzhouense	0	0	0	0.0294675	0	0.0581884	0.0250957	0.454439	1.34239	0.104415	0	0	0	0	0	0	0	0	0	0	0	0	0	0	0	0	0	0.0906442	0	0	0.0234302	0	0	0	0	0	0	0	0	0	0	0	0.630958
Bacteria	Bacteroidota	Bacteroidia	Sphingobacteriales	Sphingobacteriaceae	Sphingobacterium	Sphingobacterium_chuzhouense	0	0	0	0	0.114132	0	0	0	0.320153	0	0	0	0	0	0	0	0	0	0	0	0	0	0	0	0	0	0	0	0	0	0	0	0	0	0	0	0	0	0	0	0	0	0
Bacteria	Bacteroidota	Bacteroidia	Sphingobacteriales	Sphingobacteriaceae	Sphingobacterium	Sphingobacterium_chuzhouense	0	0	0	0	0	0	0	0	0	0	0	0	0	0	0	0	0	0	0	0	0	0	0	0	0	0	0	0	0	0	0	0	0	0	0	0	0	0	0	0	0	0	0
						Sphingobacterium_chuzhouense	0	0	0	0.0294675	0.114132	0.0581884	0.0250957	0.454439	1.66255	0.104415	0	0	0	0	0	0	0	0	0	0	0	0	0	0	0	0	0	0.0906442	0	0	0.0234302	0	0	0	0	0.0226515	0	0	0	0	0.0270651	0	0.876078
Bacteria	Bacteroidota	Bacteroidia	Sphingobacteriales	Sphingobacteriaceae	Sphingobacterium	Sphingobacterium_mizutaii	0	0	0	0	0.0726292	0	0	0.0235054	0.129184	0	0	0	0	0	0	0	0	0	0	0	0	0	0	0	0	0	0	0.197475	0.0171045	0.0763709	0	0	0	0.067041	0.164916	0.0582468	0	0	0	0	0	0.0763234	0.37222
						Sphingobacterium_mizutaii	0	0	0	0	0.0726292	0	0	0.0235054	0.129184	0	0	0	0	0	0	0	0	0	0	0	0	0	0	0	0	0	0	0.197475	0.0171045	0.0763709	0	0	0	0.067041	0.164916	0.0582468	0	0	0	0	0	0.0763234	0.37222
Bacteria	Bacteroidota	Bacteroidia	Sphingobacteriales	Sphingobacteriaceae	Sphingobacterium	Sphingobacterium_paucimobilis	0	0	0	0	0	0	0	0	0	0	0	0	0	0	0	0	0	0	0	0	0	0	0	0	0	0	0	0	0	0	0	0	0	0	0	0	0	0	0	0	0	0	0.0635497
						Sphingobacterium_paucimobilis	0	0	0	0	0	0	0	0	0	0	0	0	0	0	0	0	0	0	0	0	0	0	0	0	0	0	0	0	0	0	0	0	0	0	0	0	0	0	0	0	0	0	0.0635497
Bacteria	Bacteroidota	Bacteroidia	Sphingobacteriales	Sphingobacteriaceae	Sphingobacterium	Sphingobacterium_tabacisoli	0	0	0	0	0	0	0	0	0	0	0	0	0	0	0	0	0	0	0	0	0	0	0	0	0	0	0	0	0	0	0	0	0	0.0251404	0	0	0	0	0	0.0378376	0.156977	0.245325	0.113482
						Sphingobacterium_tabacisoli	0	0	0	0	0	0	0	0	0	0	0	0	0	0	0	0	0	0	0	0	0	0	0	0	0	0	0	0	0	0	0	0	0	0.0251404	0	0	0	0	0	0.0378376	0.156977	0.245325	0.113482
Bacteria	Bacteroidota	Bacteroidia	Sphingobacteriales	Sphingobacteriaceae	Sphingobacterium	Sphingobacterium_thalpophilum	0	0	0	0	0	0	0	0	0	0.0372912	0	0	0	0	0	0	0	0	0	0	0	0	0	0	0	0	0	0	0	0	0	0	0	0	0	0	0	0	0	0	0	0	0
						Sphingobacterium_thalpophilum	0	0	0	0	0	0	0	0	0	0.0372912	0	0	0	0	0	0	0	0	0	0	0	0	0	0	0	0	0	0	0	0	0	0	0	0	0	0	0	0	0	0	0	0	0
Bacteria	Bacteroidota	Bacteroidia	Sphingobacteriales	Sphingobacteriaceae	Sphingobacterium	bacterium	0	0	0	0	0	0	0	0	0	0	0	0	0.852619	0	0.19976	0	0	0	0	0	0	0	0	0	0	0	0	0	0	0	0	0	0	0	0	0	0	0	0	0	0	0	0
						bacterium	0	0	0	0	0	0	0	0	0	0	0	0	0.852619	0	0.19976	0	0	0	0	0	0	0	0	0	0	0	0	0	0	0	0	0	0	0	0	0	0	0	0	0	0	0	0
Bacteria	Bacteroidota	Bacteroidia	Sphingobacteriales	Sphingobacteriaceae	Sphingobacterium	NA	0	0	0	0	0	0	0	0	0	0	0	0	0	0	0	0	0	0	0	0	0	0	0	0	0	0	0	0.0129492	0	0	0	0	0	0	0	0	0	0	0	0	0	0	0
Bacteria	Bacteroidota	Bacteroidia	Sphingobacteriales	Sphingobacteriaceae	Sphingobacterium	NA	0	0	0	0	0.0622536	0	0	0	0	0	0	0	0	0	0	0	0	0	0	0	0	0	0	0	0	0	0	0	0	0	0	0	0	0	0	0	0	0	0	0	0	0	0
Bacteria	Bacteroidota	Bacteroidia	Sphingobacteriales	Sphingobacteriaceae	Sphingobacterium	NA	0	0	0	0	0	0	0	0	0	0	0	0	0	0	0	0	0	0	0	0	0	0	0	0	0	0	0	0.0485594	0	0	0	0	0	0	0	0	0	0	0	0	0	0	0.0453926
						NA	0	0	0	0	0.0622536	0	0	0	0	0	0	0	0	0	0	0	0	0	0	0	0	0	0	0	0	0	0	0.0615086	0	0	0	0	0	0	0	0	0	0	0	0	0	0	0.0453926
					Sphingobacterium		0	0	0	0.0294675	0.249014	0.0581884	0.0250957	0.477944	1.79173	0.141706	0	0	0.852619	0	0.19976	0	0	0	0	0	0	0	0	0	0	0	0	0.349628	0.0171045	0.0763709	0.0234302	0	0	0.0921813	0.164916	0.0808983	0	0	0	0.0378376	0.184042	0.321649	1.47072
				Sphingobacteriaceae			0	0	0	0.0294675	0.249014	0.0581884	0.0250957	0.477944	1.92092	0.141706	0	0	2.31425	5.44041	0.19976	0	0	0	0	0	0	0	0	0	0	0	0	0.349628	0.0171045	0.0763709	0.0234302	0	0	0.0921813	0.164916	0.0808983	0	0.0287439	0	0.0378376	0.184042	0.321649	1.47072
			Sphingobacteriales				0	0	0	0.0294675	0.249014	0.0581884	0.0250957	0.477944	1.92092	0.141706	0	0	2.31425	5.44041	0.19976	0	0	0	0	0	0	0	0	0	0	0	0	0.349628	0.0171045	0.0763709	0.0234302	0	0	0.0921813	0.164916	0.0808983	0	0.0287439	0	0.0378376	0.184042	0.321649	1.47072
		Bacteroidia					0.413223	0.23108	0.304507	0.0294675	0.280141	0.0581884	0.0250957	0.477944	1.92092	0.141706	0	0	3.16687	5.95855	0.359569	0	0	0	0	0	0	0	0	0	0.0194995	0.023092	0	2.76141	69.2734	41.2059	0.121837	7.9729	0	1.88553	1.19717	0.909297	0	0.0287439	0	0.0378376	0.23276	0.370714	6.41852
	Bacteroidota						0.413223	0.23108	0.304507	0.0294675	0.280141	0.0581884	0.0250957	0.477944	1.92092	0.141706	0	0	3.16687	5.95855	0.359569	0	0	0	0	0	0	0	0	0	0.0194995	0.023092	0	2.76141	69.2734	41.2059	0.121837	7.9729	0	1.88553	1.19717	0.909297	0	0.0287439	0	0.0378376	0.23276	0.370714	6.41852
Bacteria	Chloroflexota	Chloroflexia	Thermomicrobiales	JG30-KF-CM45	Incertae_Sedis	bacterium_QTYC46b	0	0	0	0	0	0	0	0	0	0	0	0	0	0	0	0	0	0	0	0	0	0	0	0	0	0	0	0	0	0	0	0	0	0	0	0	0	0	0	0	0	0	0
						bacterium_QTYC46b	0	0	0	0	0	0	0	0	0	0	0	0	0	0	0	0	0	0	0	0	0	0	0	0	0	0	0	0	0	0	0	0	0	0	0	0	0	0	0	0	0	0	0
Bacteria	Chloroflexota	Chloroflexia	Thermomicrobiales	JG30-KF-CM45	Incertae_Sedis	uncultured_bacterium	0	0	0	0	0	0	0	0	0	0	0	0	0	0	0	0	0	0	0	0	0	0	0	0	0	0	0	0	0	0	0	0	0	0.0963714	0.0549719	0.158561	0	0	0	0	0	0	0
Bacteria	Chloroflexota	Chloroflexia	Thermomicrobiales	JG30-KF-CM45	Incertae_Sedis	uncultured_bacterium	0	0	0	0	0	0	0	0	0	0	0	0	0	0	0.119856	0	0	0	0	0	0	0	0	0	0	0	0	0	0	0	0	0	0	0	0	0	0	0	0	0	0	0	0
						uncultured_bacterium	0	0	0	0	0	0	0	0	0	0	0	0	0	0	0.119856	0	0	0	0	0	0	0	0	0	0	0	0	0	0	0	0	0	0	0.0963714	0.0549719	0.158561	0	0	0	0	0	0	0
Bacteria	Chloroflexota	Chloroflexia	Thermomicrobiales	JG30-KF-CM45	Incertae_Sedis	NA	0	0	0	0	0	0	0	0	0	0	0	0	0	0	0	0	0	0	0	0	0	0	0	0	0	0	0	0	0	0	0	0	0	0	0	0	0	0	0	0.0189188	0	0	0
						NA	0	0	0	0	0	0	0	0	0	0	0	0	0	0	0	0	0	0	0	0	0	0	0	0	0	0	0	0	0	0	0	0	0	0	0	0	0	0	0	0.0189188	0	0	0
					Incertae_Sedis		0	0	0	0	0	0	0	0	0	0	0	0	0	0	0.119856	0	0	0	0	0	0	0	0	0	0	0	0	0	0	0	0	0	0	0.0963714	0.0549719	0.158561	0	0	0	0.0189188	0	0	0
				JG30-KF-CM45			0	0	0	0	0	0	0	0	0	0	0	0	0	0	0.119856	0	0	0	0	0	0	0	0	0	0	0	0	0	0	0	0	0	0	0.0963714	0.0549719	0.158561	0	0	0	0.0189188	0	0	0
			Thermomicrobiales				0	0	0	0	0	0	0	0	0	0	0	0	0	0	0.119856	0	0	0	0	0	0	0	0	0	0	0	0	0	0	0	0	0	0	0.0963714	0.0549719	0.158561	0	0	0	0.0189188	0	0	0
		Chloroflexia					0	0	0	0	0	0	0	0	0	0	0	0	0	0	0.119856	0	0	0	0	0	0	0	0	0	0	0	0	0	0	0	0	0	0	0.0963714	0.0549719	0.158561	0	0	0	0.0189188	0	0	0
	Chloroflexota						0	0	0	0	0	0	0	0	0	0	0	0	0	0	0.119856	0	0	0	0	0	0	0	0	0	0	0	0	0	0	0	0	0	0	0.0963714	0.0549719	0.158561	0	0	0	0.0189188	0	0	0
Bacteria	Dependentiae	Babeliae	Babeliales	Babeliaceae	Candidatus_Babela	Candidatus_Babela	0	0	0	0	0	0	0	0	0	0	0	0	0	0	0	0.108221	0.11383	0.0500159	0.0789941	0	0.0517197	0.085964	0.58316	0.253095	0	0	0	0	0	0	0	0	0	0	0	0	0	0	0	0	0	0	0
						Candidatus_Babela	0	0	0	0	0	0	0	0	0	0	0	0	0	0	0	0.108221	0.11383	0.0500159	0.0789941	0	0.0517197	0.085964	0.58316	0.253095	0	0	0	0	0	0	0	0	0	0	0	0	0	0	0	0	0	0	0
					Candidatus_Babela		0	0	0	0	0	0	0	0	0	0	0	0	0	0	0	0.108221	0.11383	0.0500159	0.0789941	0	0.0517197	0.085964	0.58316	0.253095	0	0	0	0	0	0	0	0	0	0	0	0	0	0	0	0	0	0	0
				Babeliaceae			0	0	0	0	0	0	0	0	0	0	0	0	0	0	0	0.108221	0.11383	0.0500159	0.0789941	0	0.0517197	0.085964	0.58316	0.253095	0	0	0	0	0	0	0	0	0	0	0	0	0	0	0	0	0	0	0
			Babeliales				0	0	0	0	0	0	0	0	0	0	0	0	0	0	0	0.108221	0.11383	0.0500159	0.0789941	0	0.0517197	0.085964	0.58316	0.253095	0	0	0	0	0	0	0	0	0	0	0	0	0	0	0	0	0	0	0
		Babeliae					0	0	0	0	0	0	0	0	0	0	0	0	0	0	0	0.108221	0.11383	0.0500159	0.0789941	0	0.0517197	0.085964	0.58316	0.253095	0	0	0	0	0	0	0	0	0	0	0	0	0	0	0	0	0	0	0
	Dependentiae						0	0	0	0	0	0	0	0	0	0	0	0	0	0	0	0.108221	0.11383	0.0500159	0.0789941	0	0.0517197	0.085964	0.58316	0.253095	0	0	0	0	0	0	0	0	0	0	0	0	0	0	0	0	0	0	0
Bacteria	Patescibacteria	Saccharimonadia	Saccharimonadales	Saccharimonadaceae	TM7a	uncultured_bacterium	0	0	0	0	0	0	0	0	0	0	0	0	0	0	0	0	0	0	0	0	0	0	0	0	0	0	0	0	0	0	0	0	0	0	0	0	0	0.0718597	0	0	0	0	0
						uncultured_bacterium	0	0	0	0	0	0	0	0	0	0	0	0	0	0	0	0	0	0	0	0	0	0	0	0	0	0	0	0	0	0	0	0	0	0	0	0	0	0.0718597	0	0	0	0	0
					TM7a		0	0	0	0	0	0	0	0	0	0	0	0	0	0	0	0	0	0	0	0	0	0	0	0	0	0	0	0	0	0	0	0	0	0	0	0	0	0.0718597	0	0	0	0	0
				Saccharimonadaceae			0	0	0	0	0	0	0	0	0	0	0	0	0	0	0	0	0	0	0	0	0	0	0	0	0	0	0	0	0	0	0	0	0	0	0	0	0	0.0718597	0	0	0	0	0
Bacteria	Patescibacteria	Saccharimonadia	Saccharimonadales	YM_S32_TM7_50_20	Incertae_Sedis	uncultured_bacterium	0	0	0	0	0	0	0	0	0	0	0	0	0	0	0	0	0	0	0	0	0	0	0	0	0	0	0	0	0	0	0	0	0	0	0	0	0	0.0215579	0	0	0	0	0
						uncultured_bacterium	0	0	0	0	0	0	0	0	0	0	0	0	0	0	0	0	0	0	0	0	0	0	0	0	0	0	0	0	0	0	0	0	0	0	0	0	0	0.0215579	0	0	0	0	0
					Incertae_Sedis		0	0	0	0	0	0	0	0	0	0	0	0	0	0	0	0	0	0	0	0	0	0	0	0	0	0	0	0	0	0	0	0	0	0	0	0	0	0.0215579	0	0	0	0	0
				YM_S32_TM7_50_20			0	0	0	0	0	0	0	0	0	0	0	0	0	0	0	0	0	0	0	0	0	0	0	0	0	0	0	0	0	0	0	0	0	0	0	0	0	0.0215579	0	0	0	0	0
			Saccharimonadales				0	0	0	0	0	0	0	0	0	0	0	0	0	0	0	0	0	0	0	0	0	0	0	0	0	0	0	0	0	0	0	0	0	0	0	0	0	0.0934176	0	0	0	0	0
		Saccharimonadia					0	0	0	0	0	0	0	0	0	0	0	0	0	0	0	0	0	0	0	0	0	0	0	0	0	0	0	0	0	0	0	0	0	0	0	0	0	0.0934176	0	0	0	0	0
	Patescibacteria						0	0	0	0	0	0	0	0	0	0	0	0	0	0	0	0	0	0	0	0	0	0	0	0	0	0	0	0	0	0	0	0	0	0	0	0	0	0.0934176	0	0	0	0	0
Bacteria	Pseudomonadota	Alphaproteobacteria	Acetobacterales	Acetobacteraceae	Acetobacter	NA	0	0	0	0	0	0	0	0	0	0	0	0	0	0	0	0	0	0	0	0	0	0	0	0	0.708482	0.942924	0.700484	0	0	0	0	0	0	0	0	0	0	0	0	0	0	0	0
Bacteria	Pseudomonadota	Alphaproteobacteria	Acetobacterales	Acetobacteraceae	Acetobacter	NA	0	0	0	0	0	0	0	0	0	0	0	0	0	0	1.07871	0	0	0	0	0	0	0	0.0199712	0	0	0	0	0	0	0	0	0	0	0	0	0	0	0	0	0	0	0	0
Bacteria	Pseudomonadota	Alphaproteobacteria	Acetobacterales	Acetobacteraceae	Acetobacter	NA	0	0.779896	0.832318	0	0	0	0	0	0	0	0	0	0	0	0	0	0	0	0	0	0	0	0	0	0.103997	0.207828	0.101519	0	0	0	0	0	0	0	0	0	0	0	0	0	0	0	0
Bacteria	Pseudomonadota	Alphaproteobacteria	Acetobacterales	Acetobacteraceae	Acetobacter	NA	0	0	0	0	0	0	0	0	0	0	0	0	0	0	0	0	0	0	0	0	0	0	0	0	2.23269	3.34834	2.18267	0	0	0	0	0	0	0	0	0	0	0	0	0	0	0	0
Bacteria	Pseudomonadota	Alphaproteobacteria	Acetobacterales	Acetobacteraceae	Acetobacter	NA	0.601052	0	0	0	0	0	0	0	0	0	0	0	0	0	0	0	0	0	0	0	0	0	0	0	0.773481	1.15075	0.839227	0	0	0	0	0	0	0	0	0	0	0	0	0	0	0	0
Bacteria	Pseudomonadota	Alphaproteobacteria	Acetobacterales	Acetobacteraceae	Acetobacter	NA	0	0	0	0	0	0	0	0	0	0	0	0	0	0	0	0	0	0	0	0	0	0	0	0	0.107247	0.130855	0	0	0	0	0	0	0	0	0	0	0	0	0	0	0	0	0
						NA	0.601052	0.779896	0.832318	0	0	0	0	0	0	0	0	0	0	0	1.07871	0	0	0	0	0	0	0	0.0199712	0	3.9259	5.7807	3.8239	0	0	0	0	0	0	0	0	0	0	0	0	0	0	0	0
					Acetobacter		0.601052	0.779896	0.832318	0	0	0	0	0	0	0	0	0	0	0	1.07871	0	0	0	0	0	0	0	0.0199712	0	3.9259	5.7807	3.8239	0	0	0	0	0	0	0	0	0	0	0	0	0	0	0	0
Bacteria	Pseudomonadota	Alphaproteobacteria	Acetobacterales	Acetobacteraceae	Bombella	NA	0	0	0	0	0	0	0	0	0	0	0	0	0	0	0	0	0	0	0	0	0	0	0	0	0	0	0	0	0	0	0	0	0	0	0	0	0	0	0	0	0	0	0
						NA	0	0	0	0	0	0	0	0	0	0	0	0	0	0	0	0	0	0	0	0	0	0	0	0	0	0	0	0	0	0	0	0	0	0	0	0	0	0	0	0	0	0	0
					Bombella		0	0	0	0	0	0	0	0	0	0	0	0	0	0	0	0	0	0	0	0	0	0	0	0	0	0	0	0	0	0	0	0	0	0	0	0	0	0	0	0	0	0	0
Bacteria	Pseudomonadota	Alphaproteobacteria	Acetobacterales	Acetobacteraceae	Gluconacetobacter	NA	0	0	0	0	0	0	0	0	0	0	0	0	0	0	20.9349	0.0574926	0	0	0	0	0	0.0620851	0.151781	0	0	0	0	0	0	0	0	0	0	0	0	0	0	0	0	0	0	0	0
Bacteria	Pseudomonadota	Alphaproteobacteria	Acetobacterales	Acetobacteraceae	Gluconacetobacter	NA	0	0	0	0	0	0	0	0	0	0	0	0	0	0	6.8318	0	0	0	0.0592456	0	0	0	0	0	0	0	0	0	0	0	0	0	0	0	0	0	0	0	0	0	0	0	0
						NA	0	0	0	0	0	0	0	0	0	0	0	0	0	0	27.7667	0.0574926	0	0	0.0592456	0	0	0.0620851	0.151781	0	0	0	0	0	0	0	0	0	0	0	0	0	0	0	0	0	0	0	0
					Gluconacetobacter		0	0	0	0	0	0	0	0	0	0	0	0	0	0	27.7667	0.0574926	0	0	0.0592456	0	0	0.0620851	0.151781	0	0	0	0	0	0	0	0	0	0	0	0	0	0	0	0	0	0	0	0
Bacteria	Pseudomonadota	Alphaproteobacteria	Acetobacterales	Acetobacteraceae	Gluconobacter	NA	0	0	0	0	0	0	0	0	0	0	0	0	9.1352	4.01554	1.15861	0	0	0	0	0	0	0	0	0	0	0	0	0	0	0	0	0	0	0	0	0	0	0	0	0	0	0	0
Bacteria	Pseudomonadota	Alphaproteobacteria	Acetobacterales	Acetobacteraceae	Gluconobacter	NA	0	0	0	0	0	0	0	0	0	0	0	0	4.5067	2.20207	0	0	0	0	0	0	0	0	0	0	0	0	0	0	0	0	0	0	0	0	0	0	0	0	0	0	0	0	0
Bacteria	Pseudomonadota	Alphaproteobacteria	Acetobacterales	Acetobacteraceae	Gluconobacter	NA	0	0	0	0	0	0	0	0	0	0	0	0	0	0	2.47703	0	0	0	0	0	0	0	0	0	0	0	0	0	0	0	0	0	0	0	0	0	0	0	0	0	0	0	0
Bacteria	Pseudomonadota	Alphaproteobacteria	Acetobacterales	Acetobacteraceae	Gluconobacter	NA	1.16454	0.635471	4.28339	0	0	0	0	0	0	0	0	0	0	0	0	0	0	0	0	0	0	0	0	0	0	0	0	0	0	0	0	0	0	0	0	0	0	0	0	0	0	0	0
						NA	1.16454	0.635471	4.28339	0	0	0	0	0	0	0	0	0	13.6419	6.21762	3.63564	0	0	0	0	0	0	0	0	0	0	0	0	0	0	0	0	0	0	0	0	0	0	0	0	0	0	0	0
					Gluconobacter		1.16454	0.635471	4.28339	0	0	0	0	0	0	0	0	0	13.6419	6.21762	3.63564	0	0	0	0	0	0	0	0	0	0	0	0	0	0	0	0	0	0	0	0	0	0	0	0	0	0	0	0
Bacteria	Pseudomonadota	Alphaproteobacteria	Acetobacterales	Acetobacteraceae	Incertae_Sedis	metagenome	0	0	0	0	0	0	0	0	0	0	0	0	0	0	0.399521	0	0	0	0	0	0	0	0	0	0	0	0	0	0	0	0	0	0	0	0	0	0	0	0	0	0	0	0
						metagenome	0	0	0	0	0	0	0	0	0	0	0	0	0	0	0.399521	0	0	0	0	0	0	0	0	0	0	0	0	0	0	0	0	0	0	0	0	0	0	0	0	0	0	0	0
					Incertae_Sedis		0	0	0	0	0	0	0	0	0	0	0	0	0	0	0.399521	0	0	0	0	0	0	0	0	0	0	0	0	0	0	0	0	0	0	0	0	0	0	0	0	0	0	0	0
Bacteria	Pseudomonadota	Alphaproteobacteria	Acetobacterales	Acetobacteraceae	Komagataeibacter	NA	0	0	0	0	0	0	0	0	0	0	0	0	0	0	0.119856	0	0	0	0	0	0	0	0	0	0	0	0	0	0	0	0	0	0	0	0	0	0	0	0	0	0	0	0
Bacteria	Pseudomonadota	Alphaproteobacteria	Acetobacterales	Acetobacteraceae	Komagataeibacter	NA	0	0	0	0	0	0	0	0	0	0	0	0	0	0	0.838993	0	0	0	0	0	0	0	0	0	0	0	0	0	0	0	0	0	0	0	0	0	0	0	0	0	0	0	0
Bacteria	Pseudomonadota	Alphaproteobacteria	Acetobacterales	Acetobacteraceae	Komagataeibacter	NA	0	0	0	0	0	0	0	0	0	0	0	0	3.28867	1.81347	0	0	0	0	0	0	0	0	0	0	0	0	0	0	0	0	0	0	0	0	0	0	0	0	0	0	0	0	0
						NA	0	0	0	0	0	0	0	0	0	0	0	0	3.28867	1.81347	0.958849	0	0	0	0	0	0	0	0	0	0	0	0	0	0	0	0	0	0	0	0	0	0	0	0	0	0	0	0
					Komagataeibacter		0	0	0	0	0	0	0	0	0	0	0	0	3.28867	1.81347	0.958849	0	0	0	0	0	0	0	0	0	0	0	0	0	0	0	0	0	0	0	0	0	0	0	0	0	0	0	0
Bacteria	Pseudomonadota	Alphaproteobacteria	Acetobacterales	Acetobacteraceae	Tanticharoenia	NA	0	0	0	0	0	0	0	0	0	0	0	0	0	0	2.35717	0	0	0	0	0	0	0	0	0	0	0	0	0	0	0	0	0	0	0	0	0	0	0	0	0	0	0	0
						NA	0	0	0	0	0	0	0	0	0	0	0	0	0	0	2.35717	0	0	0	0	0	0	0	0	0	0	0	0	0	0	0	0	0	0	0	0	0	0	0	0	0	0	0	0
					Tanticharoenia		0	0	0	0	0	0	0	0	0	0	0	0	0	0	2.35717	0	0	0	0	0	0	0	0	0	0	0	0	0	0	0	0	0	0	0	0	0	0	0	0	0	0	0	0
Bacteria	Pseudomonadota	Alphaproteobacteria	Acetobacterales	Acetobacteraceae	NA	NA	0	0	0	0	0	0	0	0	0	0	0	0	2.07065	0	2.27727	0	0	0	0	0	0	0	0	0	0	0	0	0	0	0	0	0	0	0	0	0	0	0	0	0	0	0	0
						NA	0	0	0	0	0	0	0	0	0	0	0	0	2.07065	0	2.27727	0	0	0	0	0	0	0	0	0	0	0	0	0	0	0	0	0	0	0	0	0	0	0	0	0	0	0	0
					NA		0	0	0	0	0	0	0	0	0	0	0	0	2.07065	0	2.27727	0	0	0	0	0	0	0	0	0	0	0	0	0	0	0	0	0	0	0	0	0	0	0	0	0	0	0	0
				Acetobacteraceae			1.76559	1.41537	5.11571	0	0	0	0	0	0	0	0	0	19.0012	8.03109	38.4738	0.0574926	0	0	0.0592456	0	0	0.0620851	0.171753	0	3.9259	5.7807	3.8239	0	0	0	0	0	0	0	0	0	0	0	0	0	0	0	0
			Acetobacterales				1.76559	1.41537	5.11571	0	0	0	0	0	0	0	0	0	19.0012	8.03109	38.4738	0.0574926	0	0	0.0592456	0	0	0.0620851	0.171753	0	3.9259	5.7807	3.8239	0	0	0	0	0	0	0	0	0	0	0	0	0	0	0	0
Bacteria	Pseudomonadota	Alphaproteobacteria	Caulobacterales	Caulobacteraceae	Brevundimonas	Brevundimonas_diminuta	0	0	0	0	0	0	0	0	0	0	0	0	0	0	0	0	0	0	0	0	0	0	0	0	0	0	0	0	0	0	0	0	0	0	0	0	0	0	0	0	0	0	0
						Brevundimonas_diminuta	0	0	0	0	0	0	0	0	0	0	0	0	0	0	0	0	0	0	0	0	0	0	0	0	0	0	0	0	0	0	0	0	0	0	0	0	0	0	0	0	0	0	0
Bacteria	Pseudomonadota	Alphaproteobacteria	Caulobacterales	Caulobacteraceae	Brevundimonas	NA	0	0	0	0	0	0	0	0	0	0	0	0	0	0	0	0	0	0	0	0	0	0	0	0	0	0	0	0.0258983	0	0	0	0	0	0	0	0	0	0	0	0	0.0216521	0	0
						NA	0	0	0	0	0	0	0	0	0	0	0	0	0	0	0	0	0	0	0	0	0	0	0	0	0	0	0	0.0258983	0	0	0	0	0	0	0	0	0	0	0	0	0.0216521	0	0
					Brevundimonas		0	0	0	0	0	0	0	0	0	0	0	0	0	0	0	0	0	0	0	0	0	0	0	0	0	0	0	0.0258983	0	0	0	0	0	0	0	0	0	0	0	0	0.0216521	0	0
				Caulobacteraceae			0	0	0	0	0	0	0	0	0	0	0	0	0	0	0	0	0	0	0	0	0	0	0	0	0	0	0	0.0258983	0	0	0	0	0	0	0	0	0	0	0	0	0.0216521	0	0
			Caulobacterales				0	0	0	0	0	0	0	0	0	0	0	0	0	0	0	0	0	0	0	0	0	0	0	0	0	0	0	0.0258983	0	0	0	0	0	0	0	0	0	0	0	0	0.0216521	0	0
Bacteria	Pseudomonadota	Alphaproteobacteria	Hyphomicrobiales	Devosiaceae	Devosia	NA	0	0	0	0	0	0	0	0	0	0	0	0	0	0	0	0	0	0	0	0	0	0	0	0	0	0	0	0	0	0	0	0	0	0	0	0.0129437	0	0	0	0	0	0	0
Bacteria	Pseudomonadota	Alphaproteobacteria	Hyphomicrobiales	Devosiaceae	Devosia	NA	0	0	0	0	0	0	0	0	0	0	0	0	0	0	0	0	0	0	0	0	0	0	0	0	0	0	0	0	0	0	0	0	0	0	0	0	0	0	0	0	0	0	0.0272356
Bacteria	Pseudomonadota	Alphaproteobacteria	Hyphomicrobiales	Devosiaceae	Devosia	NA	0	0	0	0	0	0	0	0	0	0	0	0	0	0	0	0	0	0	0	0	0	0	0	0	0	0	0	0.330204	0.03763	0.274935	0.0374883	0.0527469	0.0720461	0.0879913	0.0794039	0	0	0	0	0	0	0	0
						NA	0	0	0	0	0	0	0	0	0	0	0	0	0	0	0	0	0	0	0	0	0	0	0	0	0	0	0	0.330204	0.03763	0.274935	0.0374883	0.0527469	0.0720461	0.0879913	0.0794039	0.0129437	0	0	0	0	0	0	0.0272356
					Devosia		0	0	0	0	0	0	0	0	0	0	0	0	0	0	0	0	0	0	0	0	0	0	0	0	0	0	0	0.330204	0.03763	0.274935	0.0374883	0.0527469	0.0720461	0.0879913	0.0794039	0.0129437	0	0	0	0	0	0	0.0272356
Bacteria	Pseudomonadota	Alphaproteobacteria	Hyphomicrobiales	Devosiaceae	Pelagibacterium	uncultured_Alphaproteobacteria	0	0	0	0	0	0	0	0	0	0	0	0	0	0	0	0	0	0	0	0	0	0	0	0	0	0	0	0	0	0	0	0	0	0	0	0	0	0	0	0	0	0	0
						uncultured_Alphaproteobacteria	0	0	0	0	0	0	0	0	0	0	0	0	0	0	0	0	0	0	0	0	0	0	0	0	0	0	0	0	0	0	0	0	0	0	0	0	0	0	0	0	0	0	0
					Pelagibacterium		0	0	0	0	0	0	0	0	0	0	0	0	0	0	0	0	0	0	0	0	0	0	0	0	0	0	0	0	0	0	0	0	0	0	0	0	0	0	0	0	0	0	0
				Devosiaceae			0	0	0	0	0	0	0	0	0	0	0	0	0	0	0	0	0	0	0	0	0	0	0	0	0	0	0	0.330204	0.03763	0.274935	0.0374883	0.0527469	0.0720461	0.0879913	0.0794039	0.0129437	0	0	0	0	0	0	0.0272356
Bacteria	Pseudomonadota	Alphaproteobacteria	Hyphomicrobiales	Rhizobiaceae	Agrobacterium	NA	0	0	0	0	0	0	0	0	0	0	0	0	0	0	0	0	0	0	0	0	0	0	0	0	0	0	0	0	0	0	0	0	0	0	0	0	0.255807	0	0.0565091	0	0	0	0
Bacteria	Pseudomonadota	Alphaproteobacteria	Hyphomicrobiales	Rhizobiaceae	Agrobacterium	NA	0	0	0	0	0	0	0	0	0	0	0	0	3.28867	0	0	0	0	0	0	0	0	0	0	0	0	0	0	0	0	0	0	0	0	0	0	0	0	0	0	0	0	0	0
Bacteria	Pseudomonadota	Alphaproteobacteria	Hyphomicrobiales	Rhizobiaceae	Agrobacterium	NA	0	0	0	0	0	0	0	0	0	0	0	0	0	0	0	0	0	0	0	0	0	0	0	0	0	0	0	0	0	0	0	0	0	0	0	0	0.143252	0.122162	0.120082	0	0	0	0
						NA	0	0	0	0	0	0	0	0	0	0	0	0	3.28867	0	0	0	0	0	0	0	0	0	0	0	0	0	0	0	0	0	0	0	0	0	0	0	0.399059	0.122162	0.176591	0	0	0	0
					Agrobacterium		0	0	0	0	0	0	0	0	0	0	0	0	3.28867	0	0	0	0	0	0	0	0	0	0	0	0	0	0	0	0	0	0	0	0	0	0	0	0.399059	0.122162	0.176591	0	0	0	0
Bacteria	Pseudomonadota	Alphaproteobacteria	Hyphomicrobiales	Rhizobiaceae	Aminobacter	NA	0	0	0	0	0	0	0	0	0	0	0	0	0	0	0	0	0	0	0	0	0	0	0	0	0	0	0	0.0291356	0	0	0	0	0	0	0	0.0129437	0	0	0	0	0	0	0
						NA	0	0	0	0	0	0	0	0	0	0	0	0	0	0	0	0	0	0	0	0	0	0	0	0	0	0	0	0.0291356	0	0	0	0	0	0	0	0.0129437	0	0	0	0	0	0	0
					Aminobacter		0	0	0	0	0	0	0	0	0	0	0	0	0	0	0	0	0	0	0	0	0	0	0	0	0	0	0	0.0291356	0	0	0	0	0	0	0	0.0129437	0	0	0	0	0	0	0
Bacteria	Pseudomonadota	Alphaproteobacteria	Hyphomicrobiales	Rhizobiaceae	Aquamicrobium	NA	0	0	0	0	0	0	0	0	0	0	0	0	0	0	0	0	0	0	0	0	0	0	0	0	0	0	0	0	0	0	0	0	0	0	0	0	0	0	0	0	0	0	0
						NA	0	0	0	0	0	0	0	0	0	0	0	0	0	0	0	0	0	0	0	0	0	0	0	0	0	0	0	0	0	0	0	0	0	0	0	0	0	0	0	0	0	0	0
					Aquamicrobium		0	0	0	0	0	0	0	0	0	0	0	0	0	0	0	0	0	0	0	0	0	0	0	0	0	0	0	0	0	0	0	0	0	0	0	0	0	0	0	0	0	0	0
Bacteria	Pseudomonadota	Alphaproteobacteria	Hyphomicrobiales	Rhizobiaceae	Brucella	NA	0	0	0	0	0.0570658	0	0	0	0	0.0484785	0	0	0	0	0	0	0	0	0	0	0	0	0	0	0	0	0	0	0	0	0	0	0	0	0	0	0	0	0	0	0	0	0
						NA	0	0	0	0	0.0570658	0	0	0	0	0.0484785	0	0	0	0	0	0	0	0	0	0	0	0	0	0	0	0	0	0	0	0	0	0	0	0	0	0	0	0	0	0	0	0	0
					Brucella		0	0	0	0	0.0570658	0	0	0	0	0.0484785	0	0	0	0	0	0	0	0	0	0	0	0	0	0	0	0	0	0	0	0	0	0	0	0	0	0	0	0	0	0	0	0	0
Bacteria	Pseudomonadota	Alphaproteobacteria	Hyphomicrobiales	Rhizobiaceae	Paenochrobactrum	NA	0	0	0	0.0505157	0.160822	0	0	0	0.0168501	0.0596659	0	0	0	0	0	0	0	0	0	0	0	0	0	0	0	0	0	0	0	0	0	0	0	0	0	0	0	0	0	0	0	0	0
						NA	0	0	0	0.0505157	0.160822	0	0	0	0.0168501	0.0596659	0	0	0	0	0	0	0	0	0	0	0	0	0	0	0	0	0	0	0	0	0	0	0	0	0	0	0	0	0	0	0	0	0
					Paenochrobactrum		0	0	0	0.0505157	0.160822	0	0	0	0.0168501	0.0596659	0	0	0	0	0	0	0	0	0	0	0	0	0	0	0	0	0	0	0	0	0	0	0	0	0	0	0	0	0	0	0	0	0
Bacteria	Pseudomonadota	Alphaproteobacteria	Hyphomicrobiales	Rhizobiaceae	Phyllobacterium	NA	0	0	0	0	0	0	0	0	0	0	0	0	0	0	0	0	0	0	0	0	0	0	0	0	0	0	0	0	0	0	0	0	0	0	0	0	0	0.0359299	0	0	0	0	0
						NA	0	0	0	0	0	0	0	0	0	0	0	0	0	0	0	0	0	0	0	0	0	0	0	0	0	0	0	0	0	0	0	0	0	0	0	0	0	0.0359299	0	0	0	0	0
					Phyllobacterium		0	0	0	0	0	0	0	0	0	0	0	0	0	0	0	0	0	0	0	0	0	0	0	0	0	0	0	0	0	0	0	0	0	0	0	0	0	0.0359299	0	0	0	0	0
Bacteria	Pseudomonadota	Alphaproteobacteria	Hyphomicrobiales	Rhizobiaceae	Pseudochrobactrum	NA	0	0	0	0	0	0	0	0	0	0	0	0	0	0	0	0	0	0	0	0	0	0	0	0	0	0	0	0	0	0	0	0	0	0	0	0	0	0	0	0	0	0	0
						NA	0	0	0	0	0	0	0	0	0	0	0	0	0	0	0	0	0	0	0	0	0	0	0	0	0	0	0	0	0	0	0	0	0	0	0	0	0	0	0	0	0	0	0
					Pseudochrobactrum		0	0	0	0	0	0	0	0	0	0	0	0	0	0	0	0	0	0	0	0	0	0	0	0	0	0	0	0	0	0	0	0	0	0	0	0	0	0	0	0	0	0	0
Bacteria	Pseudomonadota	Alphaproteobacteria	Hyphomicrobiales	Rhizobiaceae	NA	NA	0	0	0	0	0	0	0	0	0	0	0	0	0	0	0	0	0	0	0	0	0	0	0	0	0	0	0	0	0	0	0	0	0	0	0	0	0	0.114976	0.0635728	0	0	0	0
						NA	0	0	0	0	0	0	0	0	0	0	0	0	0	0	0	0	0	0	0	0	0	0	0	0	0	0	0	0	0	0	0	0	0	0	0	0	0	0.114976	0.0635728	0	0	0	0
					NA		0	0	0	0	0	0	0	0	0	0	0	0	0	0	0	0	0	0	0	0	0	0	0	0	0	0	0	0	0	0	0	0	0	0	0	0	0	0.114976	0.0635728	0	0	0	0
				Rhizobiaceae			0	0	0	0.0505157	0.217888	0	0	0	0.0168501	0.108144	0	0	3.28867	0	0	0	0	0	0	0	0	0	0	0	0	0	0	0.0291356	0	0	0	0	0	0	0	0.0129437	0.399059	0.273067	0.240164	0	0	0	0
			Hyphomicrobiales				0	0	0	0.0505157	0.217888	0	0	0	0.0168501	0.108144	0	0	3.28867	0	0	0	0	0	0	0	0	0	0	0	0	0	0	0.35934	0.03763	0.274935	0.0374883	0.0527469	0.0720461	0.0879913	0.0794039	0.0258875	0.399059	0.273067	0.240164	0	0	0	0.0272356
Bacteria	Pseudomonadota	Alphaproteobacteria	Reyranellales	Reyranellaceae	Reyranella	NA	0	0	0	0	0	0	0	0	0	0	0	0.0462877	0	0	0	0	0	0	0	0	0	0	0	0	0	0	0	0	0	0	0	0	0	0	0	0	0	0	0	0	0	0	0
						NA	0	0	0	0	0	0	0	0	0	0	0	0.0462877	0	0	0	0	0	0	0	0	0	0	0	0	0	0	0	0	0	0	0	0	0	0	0	0	0	0	0	0	0	0	0
					Reyranella		0	0	0	0	0	0	0	0	0	0	0	0.0462877	0	0	0	0	0	0	0	0	0	0	0	0	0	0	0	0	0	0	0	0	0	0	0	0	0	0	0	0	0	0	0
				Reyranellaceae			0	0	0	0	0	0	0	0	0	0	0	0.0462877	0	0	0	0	0	0	0	0	0	0	0	0	0	0	0	0	0	0	0	0	0	0	0	0	0	0	0	0	0	0	0
			Reyranellales				0	0	0	0	0	0	0	0	0	0	0	0.0462877	0	0	0	0	0	0	0	0	0	0	0	0	0	0	0	0	0	0	0	0	0	0	0	0	0	0	0	0	0	0	0
Bacteria	Pseudomonadota	Alphaproteobacteria	Rhodobacterales	Paracoccaceae	Paracoccus	NA	0	0	0	0	0	0	0	0	0	0	0	0	0	0	0	0	0	0	0	0	0	0	0	0	0	0	0	0	0	0	0	0	0	0	0	0	0	0	0	0	0	0	0
Bacteria	Pseudomonadota	Alphaproteobacteria	Rhodobacterales	Paracoccaceae	Paracoccus	NA	0	0	0	0	0	0	0	0	0	0	0	0	0	0	0	0	0	0	0	0	0	0	0	0	0	0	0	0.148916	0	0.0954636	0	0	0	0.0125702	0	0	0	0	0	0	0	0.0817751	0.0499319
Bacteria	Pseudomonadota	Alphaproteobacteria	Rhodobacterales	Paracoccaceae	Paracoccus	NA	0	0	0	0.101031	0.108944	0	0	0.0705163	0.106718	0	0	0	0	0	0	0	0	0	0	0	0	0	0	0	0	0	0	0	0	0	0.0515464	0	0	0	0	0	0	0	0	0	0	0	0
Bacteria	Pseudomonadota	Alphaproteobacteria	Rhodobacterales	Paracoccaceae	Paracoccus	NA	0	0	0	0	0.140071	0	0	0	0	0.0410203	0	0	0	0	0	0	0	0	0	0	0	0	0	0	0	0	0	0	0	0	0	0	0	0	0	0	0	0	0	0	0	0	0
						NA	0	0	0	0.101031	0.249014	0	0	0.0705163	0.106718	0.0410203	0	0	0	0	0	0	0	0	0	0	0	0	0	0	0	0	0	0.148916	0	0.0954636	0.0515464	0	0	0.0125702	0	0	0	0	0	0	0	0.0817751	0.0499319
					Paracoccus		0	0	0	0.101031	0.249014	0	0	0.0705163	0.106718	0.0410203	0	0	0	0	0	0	0	0	0	0	0	0	0	0	0	0	0	0.148916	0	0.0954636	0.0515464	0	0	0.0125702	0	0	0	0	0	0	0	0.0817751	0.0499319
Bacteria	Pseudomonadota	Alphaproteobacteria	Rhodobacterales	Paracoccaceae	NA	NA	0	0	0	0	0	0	0	0	0	0	0	0	0	0	0	0	0	0	0	0	0	0	0	0	0	0	0	0	0	0	0	0	0	0	0.012216	0	0	0	0	0	0	0	0
						NA	0	0	0	0	0	0	0	0	0	0	0	0	0	0	0	0	0	0	0	0	0	0	0	0	0	0	0	0	0	0	0	0	0	0	0.012216	0	0	0	0	0	0	0	0
					NA		0	0	0	0	0	0	0	0	0	0	0	0	0	0	0	0	0	0	0	0	0	0	0	0	0	0	0	0	0	0	0	0	0	0	0.012216	0	0	0	0	0	0	0	0
				Paracoccaceae			0	0	0	0.101031	0.249014	0	0	0.0705163	0.106718	0.0410203	0	0	0	0	0	0	0	0	0	0	0	0	0	0	0	0	0	0.148916	0	0.0954636	0.0515464	0	0	0.0125702	0.012216	0	0	0	0	0	0	0.0817751	0.0499319
			Rhodobacterales				0	0	0	0.101031	0.249014	0	0	0.0705163	0.106718	0.0410203	0	0	0	0	0	0	0	0	0	0	0	0	0	0	0	0	0	0.148916	0	0.0954636	0.0515464	0	0	0.0125702	0.012216	0	0	0	0	0	0	0.0817751	0.0499319
Bacteria	Pseudomonadota	Alphaproteobacteria	Rickettsiales	Anaplasmataceae	Wolbachia	Wolbachia_endosymbiont	0	0	0	0	0	0	0	0	0	0	0	0	0	2.97927	0	0	0	0	0	0	0	0	0	0	0	0	0	0	0	0	0	0	0	0	0	0	0	0	0	0	0	0	0
						Wolbachia_endosymbiont	0	0	0	0	0	0	0	0	0	0	0	0	0	2.97927	0	0	0	0	0	0	0	0	0	0	0	0	0	0	0	0	0	0	0	0	0	0	0	0	0	0	0	0	0
Bacteria	Pseudomonadota	Alphaproteobacteria	Rickettsiales	Anaplasmataceae	Wolbachia	NA	0	0	0	0	0	0	0	0	0	0	0	0	0	0	0	0	0	0	0	0	0	0	0	0	0	0	0	0	0	0	0	0	0	0	0	0	0	0	0	0	0	0	0
						NA	0	0	0	0	0	0	0	0	0	0	0	0	0	0	0	0	0	0	0	0	0	0	0	0	0	0	0	0	0	0	0	0	0	0	0	0	0	0	0	0	0	0	0
					Wolbachia		0	0	0	0	0	0	0	0	0	0	0	0	0	2.97927	0	0	0	0	0	0	0	0	0	0	0	0	0	0	0	0	0	0	0	0	0	0	0	0	0	0	0	0	0
				Anaplasmataceae			0	0	0	0	0	0	0	0	0	0	0	0	0	2.97927	0	0	0	0	0	0	0	0	0	0	0	0	0	0	0	0	0	0	0	0	0	0	0	0	0	0	0	0	0
Bacteria	Pseudomonadota	Alphaproteobacteria	Rickettsiales	Rickettsiaceae	NA	NA	0	0	0	0	0	0	0	0	0	0	0	0	0.243605	0	0	0	0	0	0	0	0	0	0	0	0	0	0	0	0	0	0	0	0	0	0	0	0	0	0	0	0	0	0
						NA	0	0	0	0	0	0	0	0	0	0	0	0	0.243605	0	0	0	0	0	0	0	0	0	0	0	0	0	0	0	0	0	0	0	0	0	0	0	0	0	0	0	0	0	0
					NA		0	0	0	0	0	0	0	0	0	0	0	0	0.243605	0	0	0	0	0	0	0	0	0	0	0	0	0	0	0	0	0	0	0	0	0	0	0	0	0	0	0	0	0	0
				Rickettsiaceae			0	0	0	0	0	0	0	0	0	0	0	0	0.243605	0	0	0	0	0	0	0	0	0	0	0	0	0	0	0	0	0	0	0	0	0	0	0	0	0	0	0	0	0	0
			Rickettsiales				0	0	0	0	0	0	0	0	0	0	0	0	0.243605	2.97927	0	0	0	0	0	0	0	0	0	0	0	0	0	0	0	0	0	0	0	0	0	0	0	0	0	0	0	0	0
Bacteria	Pseudomonadota	Alphaproteobacteria	Sphingomonadales	Sphingomonadaceae	Novosphingobium	NA	0	0	0	0	0	0	0	0	0	0	0	0	0	0.518135	0	0	0	0	0	0	0	0	0	0	0	0	0	0	0	0	0	0	0	0	0	0	0	0	0	0	0	0	0
						NA	0	0	0	0	0	0	0	0	0	0	0	0	0	0.518135	0	0	0	0	0	0	0	0	0	0	0	0	0	0	0	0	0	0	0	0	0	0	0	0	0	0	0	0	0
					Novosphingobium		0	0	0	0	0	0	0	0	0	0	0	0	0	0.518135	0	0	0	0	0	0	0	0	0	0	0	0	0	0	0	0	0	0	0	0	0	0	0	0	0	0	0	0	0
Bacteria	Pseudomonadota	Alphaproteobacteria	Sphingomonadales	Sphingomonadaceae	Sphingomonas	NA	0	0	0	0	0	0	0	0	0	0	0	0	0	0	0.838993	0	0	0	0	0	0	0	0	0	0	0	0	0	0	0	0	0	0	0	0	0	0	0	0	0	0	0	0
Bacteria	Pseudomonadota	Alphaproteobacteria	Sphingomonadales	Sphingomonadaceae	Sphingomonas	NA	0	0.23108	0.121803	0	0	0	0	0	0	0	0	0	2.31425	0	0	0	0	0	0	0	0	0	0	0	0	0	0	0	0	0	0	0	0	0	0	0	0	0	0	0	0	0	0
						NA	0	0.23108	0.121803	0	0	0	0	0	0	0	0	0	2.31425	0	0.838993	0	0	0	0	0	0	0	0	0	0	0	0	0	0	0	0	0	0	0	0	0	0	0	0	0	0	0	0
					Sphingomonas		0	0.23108	0.121803	0	0	0	0	0	0	0	0	0	2.31425	0	0.838993	0	0	0	0	0	0	0	0	0	0	0	0	0	0	0	0	0	0	0	0	0	0	0	0	0	0	0	0
				Sphingomonadaceae			0	0.23108	0.121803	0	0	0	0	0	0	0	0	0	2.31425	0.518135	0.838993	0	0	0	0	0	0	0	0	0	0	0	0	0	0	0	0	0	0	0	0	0	0	0	0	0	0	0	0
			Sphingomonadales				0	0.23108	0.121803	0	0	0	0	0	0	0	0	0	2.31425	0.518135	0.838993	0	0	0	0	0	0	0	0	0	0	0	0	0	0	0	0	0	0	0	0	0	0	0	0	0	0	0	0
		Alphaproteobacteria					1.76559	1.64645	5.23752	0.151547	0.466902	0	0	0.0705163	0.123568	0.149165	0	0.0462877	24.8477	11.5285	39.3128	0.0574926	0	0	0.0592456	0	0	0.0620851	0.171753	0	3.9259	5.7807	3.8239	0.534153	0.03763	0.370399	0.0890347	0.0527469	0.0720461	0.100561	0.0916198	0.0258875	0.399059	0.273067	0.240164	0	0.0216521	0.0817751	0.0771675
Bacteria	Pseudomonadota	Gammaproteobacteria	Burkholderiales	Alcaligenaceae	Alcaligenes	NA	0	0	0	0.0631446	0.202324	0.051723	0	0.0430933	0.308919	0.268496	0	0.0648028	0	0	0	0	0	0	0	0	0	0	0	0	0	0	0	0	0	0	0	0	0	0	0	0	0	0	0	0	0	0	0
Bacteria	Pseudomonadota	Gammaproteobacteria	Burkholderiales	Alcaligenaceae	Alcaligenes	NA	0	0	0	0	0	0	0	0	0	0	0	0	0	0	0	0	0	0	0	0	0	0	0	0	0	0	0	0	0	0	0	0	0	0	0	0	0	0	0	0	0	0	0
						NA	0	0	0	0.0631446	0.202324	0.051723	0	0.0430933	0.308919	0.268496	0	0.0648028	0	0	0	0	0	0	0	0	0	0	0	0	0	0	0	0	0	0	0	0	0	0	0	0	0	0	0	0	0	0	0
					Alcaligenes		0	0	0	0.0631446	0.202324	0.051723	0	0.0430933	0.308919	0.268496	0	0.0648028	0	0	0	0	0	0	0	0	0	0	0	0	0	0	0	0	0	0	0	0	0	0	0	0	0	0	0	0	0	0	0
Bacteria	Pseudomonadota	Gammaproteobacteria	Burkholderiales	Alcaligenaceae	Paenalcaligenes	Paenalcaligenes_hominis	0	0	0	0	0	0	0	0	0	0	0	0	0	0	0	0	0	0	0	0	0	0	0	0	0	0	0	0	0	0	0	0	0	0	0	0	0	0	0	0	0	0	0
						Paenalcaligenes_hominis	0	0	0	0	0	0	0	0	0	0	0	0	0	0	0	0	0	0	0	0	0	0	0	0	0	0	0	0	0	0	0	0	0	0	0	0	0	0	0	0	0	0	0
					Paenalcaligenes		0	0	0	0	0	0	0	0	0	0	0	0	0	0	0	0	0	0	0	0	0	0	0	0	0	0	0	0	0	0	0	0	0	0	0	0	0	0	0	0	0	0	0
Bacteria	Pseudomonadota	Gammaproteobacteria	Burkholderiales	Alcaligenaceae	Pusillibacter	uncultured_bacterium	0	0	0	0	0	0	0	0	0	0	0	0	0	0	0	0	0	0	0	0	0	0	0	0	0	0	0	0	0	0	0	0	0	0	0	0	0	0	0	0	0	0	0
						uncultured_bacterium	0	0	0	0	0	0	0	0	0	0	0	0	0	0	0	0	0	0	0	0	0	0	0	0	0	0	0	0	0	0	0	0	0	0	0	0	0	0	0	0	0	0	0
					Pusillibacter		0	0	0	0	0	0	0	0	0	0	0	0	0	0	0	0	0	0	0	0	0	0	0	0	0	0	0	0	0	0	0	0	0	0	0	0	0	0	0	0	0	0	0
Bacteria	Pseudomonadota	Gammaproteobacteria	Burkholderiales	Alcaligenaceae	NA	NA	0	0	0	0	0	0	0	0	0	0.0484785	0	0	0	0	0	0	0	0	0	0	0	0	0	0	0	0	0	0	0	0	0	0	0	0	0	0	0	0	0	0	0	0	0
						NA	0	0	0	0	0	0	0	0	0	0.0484785	0	0	0	0	0	0	0	0	0	0	0	0	0	0	0	0	0	0	0	0	0	0	0	0	0	0	0	0	0	0	0	0	0
					NA		0	0	0	0	0	0	0	0	0	0.0484785	0	0	0	0	0	0	0	0	0	0	0	0	0	0	0	0	0	0	0	0	0	0	0	0	0	0	0	0	0	0	0	0	0
				Alcaligenaceae			0	0	0	0.0631446	0.202324	0.051723	0	0.0430933	0.308919	0.316975	0	0.0648028	0	0	0	0	0	0	0	0	0	0	0	0	0	0	0	0	0	0	0	0	0	0	0	0	0	0	0	0	0	0	0
Bacteria	Pseudomonadota	Gammaproteobacteria	Burkholderiales	Comamonadaceae	Delftia	NA	0	0	0	0	0	0	0	0	0	0	0	0	0	0	0.19976	0	0	0	0	0	0	0	0	0	0	0	0	0	0	0	0	0	0	0	0	0	0	0	0	0	0	0	0
						NA	0	0	0	0	0	0	0	0	0	0	0	0	0	0	0.19976	0	0	0	0	0	0	0	0	0	0	0	0	0	0	0	0	0	0	0	0	0	0	0	0	0	0	0	0
					Delftia		0	0	0	0	0	0	0	0	0	0	0	0	0	0	0.19976	0	0	0	0	0	0	0	0	0	0	0	0	0	0	0	0	0	0	0	0	0	0	0	0	0	0	0	0
Bacteria	Pseudomonadota	Gammaproteobacteria	Burkholderiales	Comamonadaceae	Polaromonas	NA	0	0	0	0	0	0	0	0	0	0	0	0	0	0	0	0	0	0	0	0	0	0	0	0	0	0	0	0	0	0	0	0	0	0	0	0	0.0613936	0	0	0	0	0	0
						NA	0	0	0	0	0	0	0	0	0	0	0	0	0	0	0	0	0	0	0	0	0	0	0	0	0	0	0	0	0	0	0	0	0	0	0	0	0.0613936	0	0	0	0	0	0
					Polaromonas		0	0	0	0	0	0	0	0	0	0	0	0	0	0	0	0	0	0	0	0	0	0	0	0	0	0	0	0	0	0	0	0	0	0	0	0	0.0613936	0	0	0	0	0	0
Bacteria	Pseudomonadota	Gammaproteobacteria	Burkholderiales	Comamonadaceae	NA	NA	0	0	0	0	0	0	0	0	0	0	0	0	0	0	0	0	0	0	0	0	0	0	0	0	0	0	0	0	0	0	0	0	0	0	0	0	0	0	0.0635728	0	0	0	0
						NA	0	0	0	0	0	0	0	0	0	0	0	0	0	0	0	0	0	0	0	0	0	0	0	0	0	0	0	0	0	0	0	0	0	0	0	0	0	0	0.0635728	0	0	0	0
					NA		0	0	0	0	0	0	0	0	0	0	0	0	0	0	0	0	0	0	0	0	0	0	0	0	0	0	0	0	0	0	0	0	0	0	0	0	0	0	0.0635728	0	0	0	0
				Comamonadaceae			0	0	0	0	0	0	0	0	0	0	0	0	0	0	0.19976	0	0	0	0	0	0	0	0	0	0	0	0	0	0	0	0	0	0	0	0	0	0.0613936	0	0.0635728	0	0	0	0
Bacteria	Pseudomonadota	Gammaproteobacteria	Burkholderiales	Oxalobacteraceae	Duganella	NA	0	0	0	0	0	0	0	0	0	0	0	0	0	0	0.519377	0	0	0	0	0	0	0	0	0	0	0	0	0	0	0	0	0	0	0	0	0	0	0	0	0	0	0	0
Bacteria	Pseudomonadota	Gammaproteobacteria	Burkholderiales	Oxalobacteraceae	Duganella	NA	0	0	0	0	0	0	0	0	0	0	0	0	1.82704	0	0	0	0	0	0	0	0	0	0	0	0	0	0	0	0	0	0	0	0	0	0	0	0	0	0	0	0	0	0
						NA	0	0	0	0	0	0	0	0	0	0	0	0	1.82704	0	0.519377	0	0	0	0	0	0	0	0	0	0	0	0	0	0	0	0	0	0	0	0	0	0	0	0	0	0	0	0
					Duganella		0	0	0	0	0	0	0	0	0	0	0	0	1.82704	0	0.519377	0	0	0	0	0	0	0	0	0	0	0	0	0	0	0	0	0	0	0	0	0	0	0	0	0	0	0	0
Bacteria	Pseudomonadota	Gammaproteobacteria	Burkholderiales	Oxalobacteraceae	Massilia	NA	0	0	0.121803	0	0	0	0	0	0	0	0	0	0	0	0	0	0	0	0	0	0	0	0	0	0	0	0	0	0	0	0	0	0	0	0	0	0	0	0	0	0	0	0
Bacteria	Pseudomonadota	Gammaproteobacteria	Burkholderiales	Oxalobacteraceae	Massilia	NA	0.375657	0	0	0	0	0	0	0	0	0	0	0	0	0	0	0	0	0	0	0	0	0	0	0	0	0	0	0	0	0	0	0	0	0	0	0	0	0	0	0	0	0	0
Bacteria	Pseudomonadota	Gammaproteobacteria	Burkholderiales	Oxalobacteraceae	Massilia	NA	0	0.751011	0	0	0	0	0	0	0	0	0	0	0	0	0	0	0	0	0	0	0	0	0	0	0	0	0	0	0	0	0	0	0	0	0	0	0	0	0	0	0	0	0
						NA	0.375657	0.751011	0.121803	0	0	0	0	0	0	0	0	0	0	0	0	0	0	0	0	0	0	0	0	0	0	0	0	0	0	0	0	0	0	0	0	0	0	0	0	0	0	0	0
					Massilia		0.375657	0.751011	0.121803	0	0	0	0	0	0	0	0	0	0	0	0	0	0	0	0	0	0	0	0	0	0	0	0	0	0	0	0	0	0	0	0	0	0	0	0	0	0	0	0
				Oxalobacteraceae			0.375657	0.751011	0.121803	0	0	0	0	0	0	0	0	0	1.82704	0	0.519377	0	0	0	0	0	0	0	0	0	0	0	0	0	0	0	0	0	0	0	0	0	0	0	0	0	0	0	0
			Burkholderiales				0.375657	0.751011	0.121803	0.0631446	0.202324	0.051723	0	0.0430933	0.308919	0.316975	0	0.0648028	1.82704	0	0.719137	0	0	0	0	0	0	0	0	0	0	0	0	0	0	0	0	0	0	0	0	0	0.0613936	0	0.0635728	0	0	0	0
Bacteria	Pseudomonadota	Gammaproteobacteria	Enterobacterales	Enterobacteriaceae	Citrobacter	NA	0	0	0	0	0	0	0	0	0	0	0	0	0	0	0	0	0	0	0	0	0	0	0	0	0	0	0	0	0	0	0	0	0	0	0	0	0	0	0	0	0.16239	0.16355	0
Bacteria	Pseudomonadota	Gammaproteobacteria	Enterobacterales	Enterobacteriaceae	Citrobacter	NA	0	0	0	0	0	0	0	0	0	0	0	0	0	0	0	0	0	0	0	0	0	0	0	0	0	0	0	0	0	0	0	0	0	0	0	0	0	0	0	0.770941	0	0.365262	0.626419
Bacteria	Pseudomonadota	Gammaproteobacteria	Enterobacterales	Enterobacteriaceae	Citrobacter	NA	0	0	0	0	0	0	0	0	0	0	0	0	0	0	0	2.95918	1.57465	0	3.22559	1.63826	2.26274	1.27036	0	1.97688	0	0	0	0	0	0	0	0	0	0	0	0	0	0	0	11.2378	5.42384	3.18923	12.4467
						NA	0	0	0	0	0	0	0	0	0	0	0	0	0	0	0	2.95918	1.57465	0	3.22559	1.63826	2.26274	1.27036	0	1.97688	0	0	0	0	0	0	0	0	0	0	0	0	0	0	0	12.0087	5.58623	3.71804	13.0731
					Citrobacter		0	0	0	0	0	0	0	0	0	0	0	0	0	0	0	2.95918	1.57465	0	3.22559	1.63826	2.26274	1.27036	0	1.97688	0	0	0	0	0	0	0	0	0	0	0	0	0	0	0	12.0087	5.58623	3.71804	13.0731
Bacteria	Pseudomonadota	Gammaproteobacteria	Enterobacterales	Enterobacteriaceae	Enterobacter	NA	0	0	1.07592	0	0	0	0	0	0	0	0	0	0	0	0	0	0	0	0	0	0	0	0	0	0	0	0	0	0	0	0	0	0	0	0	0	0	0	0	0	0	0	0
Bacteria	Pseudomonadota	Gammaproteobacteria	Enterobacterales	Enterobacteriaceae	Enterobacter	NA	0	0	0	0	0	0	0	0	0	0	0	0	0	0	0	0	0	0	0	0	0	0	0	0	0	0.269407	0.196271	0	0	0	0	0	0	0	0	0	0	0	0	0	0	0	0
Bacteria	Pseudomonadota	Gammaproteobacteria	Enterobacterales	Enterobacteriaceae	Enterobacter	NA	0	1.38648	2.78116	0	0	0	0	0	0	0	0	0	0	0	0	0	0	0	0	0	0	0	0	0	0	0.200131	0	0	0	0	0	0	0	0	0	0	0	0	0	0	0	0	0
Bacteria	Pseudomonadota	Gammaproteobacteria	Enterobacterales	Enterobacteriaceae	Enterobacter	NA	0	0	0	0	0	0	0	0	0	0	0	0	0	0	0	0	0	0	0	0	0	0	0	0	0	0.0923681	0	0	0	0	0	0	0	0	0	0	0.613936	0.265881	0.430882	0	0	0	0
Bacteria	Pseudomonadota	Gammaproteobacteria	Enterobacterales	Enterobacteriaceae	Enterobacter	NA	0	0	1.21803	0	0	0	0	0	0	0	0	0	0	0	0	0	0	0	0	0	0	0	0	0	0.259994	0.17319	0.294406	0	0	0	0	0	0	0	0	0	0	0	0	0	0	0	0
						NA	0	1.38648	5.07511	0	0	0	0	0	0	0	0	0	0	0	0	0	0	0	0	0	0	0	0	0	0.259994	0.735096	0.490677	0	0	0	0	0	0	0	0	0	0.613936	0.265881	0.430882	0	0	0	0
					Enterobacter		0	1.38648	5.07511	0	0	0	0	0	0	0	0	0	0	0	0	0	0	0	0	0	0	0	0	0	0.259994	0.735096	0.490677	0	0	0	0	0	0	0	0	0	0.613936	0.265881	0.430882	0	0	0	0
Bacteria	Pseudomonadota	Gammaproteobacteria	Enterobacterales	Enterobacteriaceae	Escherichia-Shigella	NA	0	0	0	0.433593	0.233451	0	0	0	0.134801	0.46614	0	0.194408	0	0	0	0	0	0	0	0	0	0	0	0	0.120247	0.165493	0.118439	0	0	0	0	0	0	0	0	0	0	0	0	0	0	0	0
						NA	0	0	0	0.433593	0.233451	0	0	0	0.134801	0.46614	0	0.194408	0	0	0	0	0	0	0	0	0	0	0	0	0.120247	0.165493	0.118439	0	0	0	0	0	0	0	0	0	0	0	0	0	0	0	0
					Escherichia-Shigella		0	0	0	0.433593	0.233451	0	0	0	0.134801	0.46614	0	0.194408	0	0	0	0	0	0	0	0	0	0	0	0	0.120247	0.165493	0.118439	0	0	0	0	0	0	0	0	0	0	0	0	0	0	0	0
Bacteria	Pseudomonadota	Gammaproteobacteria	Enterobacterales	Enterobacteriaceae	Klebsiella	NA	0	0	0	2.55525	0.389085	1.97841	1.34262	0	0.825657	0	0	0	0	0	0	0	0.104345	0	0	0.108055	0	0	0.331523	0	0.214495	0.169341	0	0	0	0	0	0	0	0	0	0	0	0	0	0	0	0	0
Bacteria	Pseudomonadota	Gammaproteobacteria	Enterobacterales	Enterobacteriaceae	Klebsiella	NA	0	0	0	0.311513	0	0.556022	0	0	0	0	0	0	0	0	0	0	0	0	0	0	0	0	0	0	0	0	0	0	0	0	0	0	0	0	0	0	0	0	0	0	0	0	0
Bacteria	Pseudomonadota	Gammaproteobacteria	Enterobacterales	Enterobacteriaceae	Klebsiella	NA	0	0	0	0.214692	0	0.297407	0	0	0	0	0	0	0	0	0	0	0	0	0	0	0	0	0	0	0	0	0	0	0	0	0	0	0	0	0	0	0	0	0	0	0	0	0
Bacteria	Pseudomonadota	Gammaproteobacteria	Enterobacterales	Enterobacteriaceae	Klebsiella	NA	0	0	0.385708	2.14692	0.363146	2.19176	2.05785	0	1.23568	0.134248	0	0	0	0	0	0	0.19446	0	0	0.132455	0	0	0.459339	0	0.0877478	0.227072	0.138743	0	0	0	0	0	0	0	0	0	0	0	0	0	0	0	0
Bacteria	Pseudomonadota	Gammaproteobacteria	Enterobacterales	Enterobacteriaceae	Klebsiella	NA	0	0	0	0	0	0.471973	0.708953	0	0.516738	0	0	0	0	0	0	0	0	0	0	0	0	0	0.179741	0	0	0	0	0	0	0	0	0	0	0	0	0	0	0	0	0	0	0	0
Bacteria	Pseudomonadota	Gammaproteobacteria	Enterobacterales	Enterobacteriaceae	Klebsiella	NA	0	0	0.284206	5.43885	0.176385	1.38359	1.36771	0	0.870591	0.0708532	0	0	0	0	0	0	0.16126	0	0	0.153369	0	0	0.391436	0	0	0.142401	0.152279	0	0	0	0	0	0	0	0	0	0	0	0	0	0	0	0
						NA	0	0	0.669915	10.6672	0.928616	6.87916	5.47713	0	3.44866	0.205101	0	0	0	0	0	0	0.460065	0	0	0.393879	0	0	1.36204	0	0.302242	0.538814	0.291022	0	0	0	0	0	0	0	0	0	0	0	0	0	0	0	0
					Klebsiella		0	0	0.669915	10.6672	0.928616	6.87916	5.47713	0	3.44866	0.205101	0	0	0	0	0	0	0.460065	0	0	0.393879	0	0	1.36204	0	0.302242	0.538814	0.291022	0	0	0	0	0	0	0	0	0	0	0	0	0	0	0	0
Bacteria	Pseudomonadota	Gammaproteobacteria	Enterobacterales	Enterobacteriaceae	Kosakonia	NA	0.864012	0.548816	0.588713	0	0	0	0	0	0	0	0	0	0	0	0	0	0	0	0	0	0	0	0	0	0	0	0	0	0	0	0	0	0	0	0	0	0	0	0	0	0	0	0
						NA	0.864012	0.548816	0.588713	0	0	0	0	0	0	0	0	0	0	0	0	0	0	0	0	0	0	0	0	0	0	0	0	0	0	0	0	0	0	0	0	0	0	0	0	0	0	0	0
					Kosakonia		0.864012	0.548816	0.588713	0	0	0	0	0	0	0	0	0	0	0	0	0	0	0	0	0	0	0	0	0	0	0	0	0	0	0	0	0	0	0	0	0	0	0	0	0	0	0	0
Bacteria	Pseudomonadota	Gammaproteobacteria	Enterobacterales	Enterobacteriaceae	NA	NA	0	0	0.568413	0	0	0	0	0	0	0	0	0	0	0	0	0	0	0	0	0	0	0	0	0	0	0	0	0	0	0	0	0	0	0	0	0	0	0	0	0	0	0	0
Bacteria	Pseudomonadota	Gammaproteobacteria	Enterobacterales	Enterobacteriaceae	NA	NA	0	0	0	0	0	0	0	0	0	0	0	0	0	0	0	0	0	0	0	0	0	0	0	0	0	0	0	0	0	0	0	0	0	0	0	0	0	0	0	0	0	0	0
Bacteria	Pseudomonadota	Gammaproteobacteria	Enterobacterales	Enterobacteriaceae	NA	NA	0	0	0	0	0	0	0	0	0	0	0	0	0	0	0	0	0	0	0	0	0	0	0	0	0	0	0	0	0	0	0	0.089264	0	0	0	0	0	0	0	0	0	0	0
Bacteria	Pseudomonadota	Gammaproteobacteria	Enterobacterales	Enterobacteriaceae	NA	NA	0	0	0	0.58935	0.47209	7.1895	12.5541	0.0744339	3.50483	0	0	0	0	0	0.559329	32.7336	29.9469	30.587	24.1393	9.55418	28.1161	21.9065	45.806	20.7538	0	0	0	14.4157	11.484	13.9415	34.6204	39.122	33.4294	42.9272	40.9235	49.7816	0	0	0	0.610131	0	0.468844	0.590104
Bacteria	Pseudomonadota	Gammaproteobacteria	Enterobacterales	Enterobacteriaceae	NA	NA	0	0	0	0	0	0	0	0	0	0	0	0	0	0	0	0	0	0	0	0	0	0	0	0	0	0	0	0	0	0	0	0	0	0	0	0	0	0	0	1.01689	0.89856	0.343455	0
Bacteria	Pseudomonadota	Gammaproteobacteria	Enterobacterales	Enterobacteriaceae	NA	NA	0	0	0	0	0	2.46977	4.26627	0	1.14581	0	0	0	0	0	0	11.2719	10.259	10.6852	8.5972	3.24166	9.56814	7.45976	15.4737	7.21664	0	0	0	4.81062	4.08114	5.10157	12.1603	13.0528	11.678	15.0297	14.3904	17.0048	0	0	0	0	0	0	0
Bacteria	Pseudomonadota	Gammaproteobacteria	Enterobacterales	Enterobacteriaceae	NA	NA	0	0	0	0.0926121	0	0.381457	0	0	0	0	0	0	0	0	0	0	0	0	0	0	0	0	0	0	0	0	0	0	0	0	0	0	0	0	0	0	0	0	0	0	0	0	0
Bacteria	Pseudomonadota	Gammaproteobacteria	Enterobacterales	Enterobacteriaceae	NA	NA	0	0	0	0	0	0	0	0	0	0	0	0	0	0	0	0	0	0	0	0	0	0	0	0	0	0	0	0	0	0	0	0	0	0	0	0	0	0	0	0	0	0	0
Bacteria	Pseudomonadota	Gammaproteobacteria	Enterobacterales	Enterobacteriaceae	NA	NA	0	0	0	0	0	0	0	0	0	0	0	0	0	0	0	0	0	0	0	0	0	0	0	0	0	0	0	0	0	0	0	0	0	0	0	0	5.61752	5.95717	6.29371	0	0	0	0
Bacteria	Pseudomonadota	Gammaproteobacteria	Enterobacterales	Enterobacteriaceae	NA	NA	0	0	0	0	0	0	0	0	0	0	0	0	0	0	0	0	0	0	0	0	0	0	0	0	0	0	0	0	0	0	0	0	0	0	0	0	15.5633	15.3349	17.6097	0.165539	0	0	0.0499319
Bacteria	Pseudomonadota	Gammaproteobacteria	Enterobacterales	Enterobacteriaceae	NA	NA	0	0	0.0812018	0	0	0	0	0	0	0	0	0	0	0	0	0	0	0	0	0	0	0	0	0	0.038999	0.0731247	0.0439917	0	0	0	0	0	0	0	0	0	0	0	0	0	0	0	0
Bacteria	Pseudomonadota	Gammaproteobacteria	Enterobacterales	Enterobacteriaceae	NA	NA	3.26822	3.81282	3.12627	0	0	0	0	0	0	0	0	0	0	0	0	0	0	0	0	0	0	0	0	0	0	0	0	0	0	0	0	0	0	0	0	0	0	0	0	0	0	0	0
Bacteria	Pseudomonadota	Gammaproteobacteria	Enterobacterales	Enterobacteriaceae	NA	NA	0	0	0	0	0	0	0	0	0	0	0	0	0	0	0	0	0	0	0	0	0	0	0	0	0	0	0	0	0	0	0	0	0	0	0	0	36.7646	37.4102	40.8279	0	0	0	0
						NA	3.26822	3.81282	3.77588	0.681962	0.47209	10.0407	16.8204	0.0744339	4.65064	0	0	0	0	0	0.559329	44.0055	40.2058	41.2722	32.7365	12.7958	37.6843	29.3663	61.2798	27.9704	0.038999	0.0731247	0.0439917	19.2263	15.5651	19.0431	46.7807	52.2641	45.1074	57.9569	55.314	66.7864	57.9454	58.7022	64.7312	1.79256	0.89856	0.812299	0.640036
					NA		3.26822	3.81282	3.77588	0.681962	0.47209	10.0407	16.8204	0.0744339	4.65064	0	0	0	0	0	0.559329	44.0055	40.2058	41.2722	32.7365	12.7958	37.6843	29.3663	61.2798	27.9704	0.038999	0.0731247	0.0439917	19.2263	15.5651	19.0431	46.7807	52.2641	45.1074	57.9569	55.314	66.7864	57.9454	58.7022	64.7312	1.79256	0.89856	0.812299	0.640036
				Enterobacteriaceae			4.13223	5.74812	10.1096	11.7828	1.63416	16.9199	22.2975	0.0744339	8.2341	0.671241	0	0.194408	0	0	0.559329	46.9647	42.2406	41.2722	35.9621	14.828	39.947	30.6366	62.6418	29.9473	0.721482	1.51253	0.94413	19.2263	15.5651	19.0431	46.7807	52.2641	45.1074	57.9569	55.314	66.7864	58.5593	58.9681	65.1621	13.8013	6.48479	4.53034	13.7131
Bacteria	Pseudomonadota	Gammaproteobacteria	Enterobacterales	Erwiniaceae	Pantoea	NA	0	0	1.82704	0	0	0	0	0	0	0	0	0	0	0	0	0	0	0	0	0	0	0	0	0	0	0	0	0	0	0	0	0	0	0	0	0	0	0	0	0	0	0	0
Bacteria	Pseudomonadota	Gammaproteobacteria	Enterobacterales	Erwiniaceae	Pantoea	NA	2.10368	2.07972	1.58343	0	0	0	0	0	0	0	0	0	0	0	0	0	0	0	0	0	0	0	0	0	0	0	0	0	0	0	0	0	0	0	0	0	0	0	0	0	0	0	0
Bacteria	Pseudomonadota	Gammaproteobacteria	Enterobacterales	Erwiniaceae	Pantoea	NA	0	2.16638	2.57816	0	0	0	0	0	0	0	0	0	0	0	0	0	0	0	0	0	0	0	0	0	0	0	0	0	0	0	0	0	0	0	0	0	0	0	0	0	0	0	0
Bacteria	Pseudomonadota	Gammaproteobacteria	Enterobacterales	Erwiniaceae	Pantoea	NA	7.70098	5.57481	6.15104	0	0	0	0	0	0	0	0	0	9.74421	6.21762	1.43827	0	0	0	0	0	0	0	0	0	0	0	0	0	0	0	0	0	0	0	0	0	0.54231	0.62518	0.331991	0	0	0	0
Bacteria	Pseudomonadota	Gammaproteobacteria	Enterobacterales	Erwiniaceae	Pantoea	NA	2.59204	1.3576	1.36013	0	0	0	0	0	0	0	0	0	0	0	0	0	0	0	0	0	0	0	0	0	0	0	0	0	0	0	0	0	0	0	0	0	0	0	0	0	0	0	0
Bacteria	Pseudomonadota	Gammaproteobacteria	Enterobacterales	Erwiniaceae	Pantoea	NA	1.5402	2.13749	2.45635	0	0	0	0	0	0	0	0	0	0	0	0	0	0	0	0	0	0	0	0	0	0	0	0	0	0	0	0	0	0	0	0	0	0	0	0	0	0	0	0
Bacteria	Pseudomonadota	Gammaproteobacteria	Enterobacterales	Erwiniaceae	Pantoea	NA	5.29677	3.35066	4.08039	0	0	0	0	0	0	0	0	0	0	0	1.19856	0	0	0	0	0	0	0	0	0	0	0	0	0	0	0	0	0	0	0	0	0	0.13302	0.0934176	0.197782	0	0	0	0
						NA	19.2337	16.6667	20.0365	0	0	0	0	0	0	0	0	0	9.74421	6.21762	2.63684	0	0	0	0	0	0	0	0	0	0	0	0	0	0	0	0	0	0	0	0	0	0.67533	0.718597	0.529773	0	0	0	0
					Pantoea		19.2337	16.6667	20.0365	0	0	0	0	0	0	0	0	0	9.74421	6.21762	2.63684	0	0	0	0	0	0	0	0	0	0	0	0	0	0	0	0	0	0	0	0	0	0.67533	0.718597	0.529773	0	0	0	0
Bacteria	Pseudomonadota	Gammaproteobacteria	Enterobacterales	Erwiniaceae	Rosenbergiella	NA	0	0.0577701	0	0	0	0	0	0	0	0	0	0	0	0	0	0	0	0	0	0	0	0	0	0	0	0	0	0	0	0	0	0	0	0	0	0	0	0	0	0	0	0	0
Bacteria	Pseudomonadota	Gammaproteobacteria	Enterobacterales	Erwiniaceae	Rosenbergiella	NA	0	0.519931	0.182704	0	0	0	0	0	0	0	0	0	0	0	0	0	0	0	0	0	0	0	0	0	0	0	0	0	0	0	0	0	0	0	0	0	0	0	0	0	0	0	0
						NA	0	0.577701	0.182704	0	0	0	0	0	0	0	0	0	0	0	0	0	0	0	0	0	0	0	0	0	0	0	0	0	0	0	0	0	0	0	0	0	0	0	0	0	0	0	0
					Rosenbergiella		0	0.577701	0.182704	0	0	0	0	0	0	0	0	0	0	0	0	0	0	0	0	0	0	0	0	0	0	0	0	0	0	0	0	0	0	0	0	0	0	0	0	0	0	0	0
Bacteria	Pseudomonadota	Gammaproteobacteria	Enterobacterales	Erwiniaceae	Tatumella	uncultured_bacterium	0	0	0	0	0	0	0	0	0	0	0	0	2.19245	0	0	0	0	0	0	0	0	0	0	0	0	0	0	0	0	0	0	0	0	0	0	0	0	0	0	0	0	0	0
						uncultured_bacterium	0	0	0	0	0	0	0	0	0	0	0	0	2.19245	0	0	0	0	0	0	0	0	0	0	0	0	0	0	0	0	0	0	0	0	0	0	0	0	0	0	0	0	0	0
Bacteria	Pseudomonadota	Gammaproteobacteria	Enterobacterales	Erwiniaceae	Tatumella	NA	0	0	0	0	0	0	0	0	0	0	0	0	3.77588	4.14508	1.27847	0	0	0	0	0	0	0	0	0	0	0	0	0	0	0	0	0	0	0	0	0	0	0	0	0	0	0	0
						NA	0	0	0	0	0	0	0	0	0	0	0	0	3.77588	4.14508	1.27847	0	0	0	0	0	0	0	0	0	0	0	0	0	0	0	0	0	0	0	0	0	0	0	0	0	0	0	0
					Tatumella		0	0	0	0	0	0	0	0	0	0	0	0	5.96833	4.14508	1.27847	0	0	0	0	0	0	0	0	0	0	0	0	0	0	0	0	0	0	0	0	0	0	0	0	0	0	0	0
Bacteria	Pseudomonadota	Gammaproteobacteria	Enterobacterales	Erwiniaceae	NA	NA	0	1.03986	0	0	0	0	0	0	0	0	0	0	0	0	0	0	0	0	0	0	0	0	0	0	0	0	0	0	0	0	0	0	0	0	0	0	0	0	0	0	0	0	0
Bacteria	Pseudomonadota	Gammaproteobacteria	Enterobacterales	Erwiniaceae	NA	NA	0.676183	0	0	0	0	0	0	0	0	0	0	0	0	0	0	0	0	0	0	0	0	0	0	0	0	0	0	0	0	0	0	0	0	0	0	0	0	0	0.3108	0	0	0	0
Bacteria	Pseudomonadota	Gammaproteobacteria	Enterobacterales	Erwiniaceae	NA	NA	0	2.68631	1.84734	0	0	0	0	0	0	0	0	0	0	0	3.15621	0	0	0	0	0	0	0	0	0	0	0	0	0	0	0	0	0	0	0	0	0	0.501381	0.402414	0	0	0	0	0
Bacteria	Pseudomonadota	Gammaproteobacteria	Enterobacterales	Erwiniaceae	NA	NA	1.91585	5.48816	2.82176	0	0	0	0	0	0	0	0	0	0	0	0	0	0	0	0	0	0	0	0	0	0	0	0	0	0	0	0	0	0	0	0	0	0	0	0	0	0	0	0
						NA	2.59204	9.21433	4.6691	0	0	0	0	0	0	0	0	0	0	0	3.15621	0	0	0	0	0	0	0	0	0	0	0	0	0	0	0	0	0	0	0	0	0	0.501381	0.402414	0.3108	0	0	0	0
					NA		2.59204	9.21433	4.6691	0	0	0	0	0	0	0	0	0	0	0	3.15621	0	0	0	0	0	0	0	0	0	0	0	0	0	0	0	0	0	0	0	0	0	0.501381	0.402414	0.3108	0	0	0	0
				Erwiniaceae			21.8257	26.4587	24.8883	0	0	0	0	0	0	0	0	0	15.7125	10.3627	7.07151	0	0	0	0	0	0	0	0	0	0	0	0	0	0	0	0	0	0	0	0	0	1.17671	1.12101	0.840574	0	0	0	0
Bacteria	Pseudomonadota	Gammaproteobacteria	Enterobacterales	Morganellaceae	Morganella	NA	0	0	0	0	0	0	0	0.607224	0	0	0	0	0	0	0	0	0	0	0	0	0	0	0	0	0	0	0	0	0	0	0	0	0	0	0	0	0	0	0	0	0	0	0
Bacteria	Pseudomonadota	Gammaproteobacteria	Enterobacterales	Morganellaceae	Morganella	NA	0	0	0	0.0799832	0.140071	0.0581884	0.225861	73.7052	0	0.626492	0	0.342529	0	0	0	0.419358	0.583381	0.140954	0.151405	49.5033	0.142229	0.200583	0.994568	0.208633	0	0	0	61.7384	0.615764	0.851535	1.55108	1.11174	1.32958	3.72496	2.79135	2.99324	0	0	0	0	0	0	0
						NA	0	0	0	0.0799832	0.140071	0.0581884	0.225861	74.3125	0	0.626492	0	0.342529	0	0	0	0.419358	0.583381	0.140954	0.151405	49.5033	0.142229	0.200583	0.994568	0.208633	0	0	0	61.7384	0.615764	0.851535	1.55108	1.11174	1.32958	3.72496	2.79135	2.99324	0	0	0	0	0	0	0
					Morganella		0	0	0	0.0799832	0.140071	0.0581884	0.225861	74.3125	0	0.626492	0	0.342529	0	0	0	0.419358	0.583381	0.140954	0.151405	49.5033	0.142229	0.200583	0.994568	0.208633	0	0	0	61.7384	0.615764	0.851535	1.55108	1.11174	1.32958	3.72496	2.79135	2.99324	0	0	0	0	0	0	0
Bacteria	Pseudomonadota	Gammaproteobacteria	Enterobacterales	Morganellaceae	Proteus	NA	0	0	0	0	0	0	0	0	0	0	0.0346051	0	0	0	0	0	0	0	0	0	0	0	0	0	0	0	0	0	0	0	0	0	0	0	0	0	0	0	0	0	0	0	0
Bacteria	Pseudomonadota	Gammaproteobacteria	Enterobacterales	Morganellaceae	Proteus	NA	0	0	0	0.846138	0.321643	0	0	3.34561	11.1773	0.063395	0	2.6384	0	0	0	0	0	0	0	0	0	0	0	0	0	0	0	0	0	0	0	0	0	0	0	0	0	0	0	0	0	0	0
Bacteria	Pseudomonadota	Gammaproteobacteria	Enterobacterales	Morganellaceae	Proteus	NA	0	0	0	0.808251	0.249014	0.588349	0	2.86375	8.71153	0.0671241	0	2.41622	0	0	0	0	0	0	0	0	0	0	0	0	0	0	0	0	0	0	0	0	0	0	0	0	0	0	0	0	0	0	0
						NA	0	0	0	1.65439	0.570658	0.588349	0	6.20936	19.8888	0.130519	0.0346051	5.05462	0	0	0	0	0	0	0	0	0	0	0	0	0	0	0	0	0	0	0	0	0	0	0	0	0	0	0	0	0	0	0
					Proteus		0	0	0	1.65439	0.570658	0.588349	0	6.20936	19.8888	0.130519	0.0346051	5.05462	0	0	0	0	0	0	0	0	0	0	0	0	0	0	0	0	0	0	0	0	0	0	0	0	0	0	0	0	0	0	0
Bacteria	Pseudomonadota	Gammaproteobacteria	Enterobacterales	Morganellaceae	Providencia	Providencia_stuartii	0	0	0	2.02905	1.76904	3.07752	0	0	21.9052	0.432578	7.56986	4.36956	0	0	0	0	0.848985	0	0	0	0	0	0	0	0	0	0	0	0	0	0	0	0	0	0	0	0	0	0	0	0	0	0
						Providencia_stuartii	0	0	0	2.02905	1.76904	3.07752	0	0	21.9052	0.432578	7.56986	4.36956	0	0	0	0	0.848985	0	0	0	0	0	0	0	0	0	0	0	0	0	0	0	0	0	0	0	0	0	0	0	0	0	0
Bacteria	Pseudomonadota	Gammaproteobacteria	Enterobacterales	Morganellaceae	Providencia	NA	0	0	0	0	0	0.969807	3.11186	0	5.11121	0	0.947314	2.13849	0	0	0	1.14309	0.787327	0.982131	0.658285	0.32068	0.762865	1.63809	1.38201	1.19365	0	0	0	0	0.157362	0.465862	0	0	0	0	0.409235	0.349481	0	0	0	3.06011	1.81877	4.67208	2.4966
Bacteria	Pseudomonadota	Gammaproteobacteria	Enterobacterales	Morganellaceae	Providencia	NA	0	0	0	0	0	1.028	4.44821	0.27423	6.54347	0	0.973268	2.41622	0	0	0	1.48466	1.04345	1.58232	1.06642	0.411307	0.749935	2.35446	1.6656	1.61092	0	0	0	0.265458	0.215517	0.691156	0.440487	0.251562	0.307833	0.368725	0.482531	0.495098	0	0	0	4.19051	2.50081	5.80058	3.26373
						NA	0	0	0	0	0	1.9978	7.56007	0.27423	11.6547	0	1.92058	4.55471	0	0	0	2.62775	1.83077	2.56445	1.72471	0.731988	1.5128	3.99255	3.04761	2.80457	0	0	0	0.265458	0.372879	1.15702	0.440487	0.251562	0.307833	0.368725	0.891766	0.844578	0	0	0	7.25063	4.31958	10.4727	5.76033
					Providencia		0	0	0	2.02905	1.76904	5.07532	7.56007	0.27423	33.5599	0.432578	9.49044	8.92427	0	0	0	2.62775	2.67976	2.56445	1.72471	0.731988	1.5128	3.99255	3.04761	2.80457	0	0	0	0.265458	0.372879	1.15702	0.440487	0.251562	0.307833	0.368725	0.891766	0.844578	0	0	0	7.25063	4.31958	10.4727	5.76033
				Morganellaceae			0	0	0	3.76342	2.47977	5.72186	7.78593	80.7961	53.4487	1.18959	9.52505	14.3214	0	0	0	3.04711	3.26314	2.70541	1.87611	50.2353	1.65503	4.19313	4.04218	3.0132	0	0	0	62.0039	0.988643	2.00855	1.99157	1.3633	1.63741	4.09369	3.68312	3.83782	0	0	0	7.25063	4.31958	10.4727	5.76033
Bacteria	Pseudomonadota	Gammaproteobacteria	Enterobacterales	Yersiniaceae	Rahnella	Rahnella_aquatilis	0	0	0	0	0	0	0	0	0	0	0	0	0	0	0	0	0	0	0	0	0	0	0	0	0	0	0	0	0	0	0	0	0	0	0	0	1.43252	1.45875	0.995974	0	0	0	0
						Rahnella_aquatilis	0	0	0	0	0	0	0	0	0	0	0	0	0	0	0	0	0	0	0	0	0	0	0	0	0	0	0	0	0	0	0	0	0	0	0	0	1.43252	1.45875	0.995974	0	0	0	0
Bacteria	Pseudomonadota	Gammaproteobacteria	Enterobacterales	Yersiniaceae	Rahnella	NA	0	0	0	0	0	0	0	0	0	0	0	0	0	0	0	0	0	0	0	0	0	0	0	0	0	0	0	0	0	0	0	0	0	0	0	0	7.22398	6.91291	6.08886	0	0	0	0
Bacteria	Pseudomonadota	Gammaproteobacteria	Enterobacterales	Yersiniaceae	Rahnella	NA	0	0	0	0	0	0	0	0	0	0	0	0	2.92326	0	0	0	0	0	0	0	0	0	0	0	0	0	0	0	0	0	0	0	0	0	0	0	9.56717	9.44237	8.82955	0	0	0	0
						NA	0	0	0	0	0	0	0	0	0	0	0	0	2.92326	0	0	0	0	0	0	0	0	0	0	0	0	0	0	0	0	0	0	0	0	0	0	0	16.7912	16.3553	14.9184	0	0	0	0
					Rahnella		0	0	0	0	0	0	0	0	0	0	0	0	2.92326	0	0	0	0	0	0	0	0	0	0	0	0	0	0	0	0	0	0	0	0	0	0	0	18.2237	17.814	15.9144	0	0	0	0
Bacteria	Pseudomonadota	Gammaproteobacteria	Enterobacterales	Yersiniaceae	Rouxiella	uncultured_bacterium	0	0	0	0	0	0	0	0	0	0	0	0	0	3.36788	0	0	0	0	0	0	0	0	0	0	0	0	0	0	0	0	0	0	0	0	0	0	0	0	0	0	0	0	0
						uncultured_bacterium	0	0	0	0	0	0	0	0	0	0	0	0	0	3.36788	0	0	0	0	0	0	0	0	0	0	0	0	0	0	0	0	0	0	0	0	0	0	0	0	0	0	0	0	0
Bacteria	Pseudomonadota	Gammaproteobacteria	Enterobacterales	Yersiniaceae	Rouxiella	NA	0	0	0	0	0	0	0	0	0	0	0	0	4.26309	0	0	0	0	0	0	0	0	0	0	0	0	0	0	0	0	0	0	0	0	0	0	0	0	0	0	0	0	0	0
						NA	0	0	0	0	0	0	0	0	0	0	0	0	4.26309	0	0	0	0	0	0	0	0	0	0	0	0	0	0	0	0	0	0	0	0	0	0	0	0	0	0	0	0	0	0
					Rouxiella		0	0	0	0	0	0	0	0	0	0	0	0	4.26309	3.36788	0	0	0	0	0	0	0	0	0	0	0	0	0	0	0	0	0	0	0	0	0	0	0	0	0	0	0	0	0
Bacteria	Pseudomonadota	Gammaproteobacteria	Enterobacterales	Yersiniaceae	Serratia	NA	0.26296	0.548816	0.548112	0	0	0	0	0	0	0	0	0	0	0	0	0	0	0	0	0	0	0	0	0	0	0	0	0	0	0	0	0	0	0	0	0	0.532078	0.474274	0.324928	0	0	0	0
Bacteria	Pseudomonadota	Gammaproteobacteria	Enterobacterales	Yersiniaceae	Serratia	NA	0	0.808781	0.933821	0	0	0	0	0	0	0	0	0	0	0	0	0	0	0	0	0	0	0	0	0	0	0	0	0	0	0	0	0	0	0	0	0	0	0	0	0	0	0	0
Bacteria	Pseudomonadota	Gammaproteobacteria	Enterobacterales	Yersiniaceae	Serratia	NA	1.16454	0	1.03532	0	0	0	0	0	0	0	0	0	0	0	0	0	0	0	0	0	0	0	0	0	0	0	0	0	0	0	0	0	0	0	0	0	0	0	0	0	0	0	0
						NA	1.4275	1.3576	2.51726	0	0	0	0	0	0	0	0	0	0	0	0	0	0	0	0	0	0	0	0	0	0	0	0	0	0	0	0	0	0	0	0	0	0.532078	0.474274	0.324928	0	0	0	0
					Serratia		1.4275	1.3576	2.51726	0	0	0	0	0	0	0	0	0	0	0	0	0	0	0	0	0	0	0	0	0	0	0	0	0	0	0	0	0	0	0	0	0	0.532078	0.474274	0.324928	0	0	0	0
Bacteria	Pseudomonadota	Gammaproteobacteria	Enterobacterales	Yersiniaceae	NA	NA	0	0	0	0	0	0	0	0	0	0	0	0	0	0	0	0	0	0	0	0	0	0	0	0	0	0	0	0	0	0	0	0	0	0	0	0	0.337665	0	0	0	0	0	0
Bacteria	Pseudomonadota	Gammaproteobacteria	Enterobacterales	Yersiniaceae	NA	NA	0	0	0	0	0	0	0	0	0	0	0	0	0	0	0	0	0	0	0	0	0	0	0	0	0	0	0	0	0	0	0	0	0	0	0	0	0.266039	0	0	0	0	0	0
Bacteria	Pseudomonadota	Gammaproteobacteria	Enterobacterales	Yersiniaceae	NA	NA	0	0	0	0	0	0	0	0	0	0	0	0	6.45554	0	0	0	0	0	0	0	0	0	0	0	0	0	0	0	0	0	0	0	0	0	0	0	0	0	0	0	0	0	0
Bacteria	Pseudomonadota	Gammaproteobacteria	Enterobacterales	Yersiniaceae	NA	NA	0	0	0	0	0	0	0	0	0	0	0	0	0	6.34715	1.03875	0	0	0	0	0	0	0	0	0	0	0	0	0	0	0	0	0	0	0	0	0	0	0	0	0	0	0	0
Bacteria	Pseudomonadota	Gammaproteobacteria	Enterobacterales	Yersiniaceae	NA	NA	0	0	0	0	0	0	0	0	0	0	0	0	0	0	0	0	0	0	0	0	0	0	0	0	0	0	0	0	0	0	0	0	0	0	0	0	0	0.474274	0.261355	0	0	0	0
Bacteria	Pseudomonadota	Gammaproteobacteria	Enterobacterales	Yersiniaceae	NA	NA	1.38993	0	0.852619	0	0	0	0	0	0	0	0	0	0	0	0	0	0	0	0	0	0	0	0	0	0	0	0	0	0	0	0	0	0	0	0	0	0	0	0.098891	0	0	0	0
						NA	1.38993	0	0.852619	0	0	0	0	0	0	0	0	0	6.45554	6.34715	1.03875	0	0	0	0	0	0	0	0	0	0	0	0	0	0	0	0	0	0	0	0	0	0.603704	0.474274	0.360246	0	0	0	0
					NA		1.38993	0	0.852619	0	0	0	0	0	0	0	0	0	6.45554	6.34715	1.03875	0	0	0	0	0	0	0	0	0	0	0	0	0	0	0	0	0	0	0	0	0	0.603704	0.474274	0.360246	0	0	0	0
				Yersiniaceae			2.81743	1.3576	3.36987	0	0	0	0	0	0	0	0	0	13.6419	9.71503	1.03875	0	0	0	0	0	0	0	0	0	0	0	0	0	0	0	0	0	0	0	0	0	19.3595	18.7626	16.5996	0	0	0	0
			Enterobacterales				28.7754	33.5644	38.3678	15.5462	4.11392	22.6418	30.0834	80.8705	61.6828	1.86083	9.52505	14.5158	29.3544	20.0777	8.6696	50.0118	45.5037	43.9776	37.8382	65.0633	41.602	34.8297	66.684	32.9605	0.721482	1.51253	0.94413	81.2302	16.5538	21.0516	48.7723	53.6274	46.7448	62.0506	58.9971	70.6242	79.0955	78.8517	82.6022	21.0519	10.8044	15.003	19.4734
Bacteria	Pseudomonadota	Gammaproteobacteria	Lysobacterales	Lysobacteraceae	Stenotrophomonas	Stenotrophomonas_acidaminiphila	0	0	0	0	0.0570658	0	0	0	0	0.0223747	0	0	0	0	0	0	0	0	0	0	0	0	0	0	0	0	0	0	0	0	0	0	0	0	0	0	0	0	0	0	0	0	0
						Stenotrophomonas_acidaminiphila	0	0	0	0	0.0570658	0	0	0	0	0.0223747	0	0	0	0	0	0	0	0	0	0	0	0	0	0	0	0	0	0	0	0	0	0	0	0	0	0	0	0	0	0	0	0	0
Bacteria	Pseudomonadota	Gammaproteobacteria	Lysobacterales	Lysobacteraceae	Stenotrophomonas	Stenotrophomonas_nitritireducens	0	0	0	0	0	0	0	0	0	0	0	0	0	0	0	0	0	0	0	0	0	0	0	0	0	0	0	0	0	0	0	0	0	0	0	0	0	0	0	0	0	0	0
						Stenotrophomonas_nitritireducens	0	0	0	0	0	0	0	0	0	0	0	0	0	0	0	0	0	0	0	0	0	0	0	0	0	0	0	0	0	0	0	0	0	0	0	0	0	0	0	0	0	0	0
Bacteria	Pseudomonadota	Gammaproteobacteria	Lysobacterales	Lysobacteraceae	Stenotrophomonas	NA	0	0	0	0	0	0	0	0	0	0	0	0	0	0	0	0	0	0	0	0	0	0	0	0	0	0.0153947	0	0	0	0	0	0	0	0	0	0	0	0	0	0	0	0	0
Bacteria	Pseudomonadota	Gammaproteobacteria	Lysobacterales	Lysobacteraceae	Stenotrophomonas	NA	0	0.606586	0.385708	0	0	0	0	0	0	0	0	0	0	0	0	0	0	0	0	0	0	0	0	0	0	0	0.0169199	0	0	0	0	0	0	0	0	0	0.0409291	0.0862317	0.105955	0	0	0	0
Bacteria	Pseudomonadota	Gammaproteobacteria	Lysobacterales	Lysobacteraceae	Stenotrophomonas	NA	0	0.519931	0.588713	0	0	0	0	0	0	0	0	0	0	0	0	0	0	0	0	0	0	0	0	0	0	0	0	0	0	0	0	0	0	0	0	0	0	0	0	0	0	0	0
Bacteria	Pseudomonadota	Gammaproteobacteria	Lysobacterales	Lysobacteraceae	Stenotrophomonas	NA	0.338092	0	0	0	0	0	0	0	0	0	0	0	0	0	0	0	0	0	0	0	0	0	0	0	0	0	0	0	0	0	0	0	0	0	0	0	0	0	0	0	0	0	0
						NA	0.338092	1.12652	0.974421	0	0	0	0	0	0	0	0	0	0	0	0	0	0	0	0	0	0	0	0	0	0	0.0153947	0.0169199	0	0	0	0	0	0	0	0	0	0.0409291	0.0862317	0.105955	0	0	0	0
					Stenotrophomonas		0.338092	1.12652	0.974421	0	0.0570658	0	0	0	0	0.0223747	0	0	0	0	0	0	0	0	0	0	0	0	0	0	0	0.0153947	0.0169199	0	0	0	0	0	0	0	0	0	0.0409291	0.0862317	0.105955	0	0	0	0
Bacteria	Pseudomonadota	Gammaproteobacteria	Lysobacterales	Lysobacteraceae	Xanthomonas	NA	0	0	0	0	0	0	0	0	0	0	0	0	0	0	0.319616	0	0	0	0	0	0	0	0	0	0	0	0	0	0	0	0	0	0	0	0	0	0	0	0	0	0	0	0
						NA	0	0	0	0	0	0	0	0	0	0	0	0	0	0	0.319616	0	0	0	0	0	0	0	0	0	0	0	0	0	0	0	0	0	0	0	0	0	0	0	0	0	0	0	0
					Xanthomonas		0	0	0	0	0	0	0	0	0	0	0	0	0	0	0.319616	0	0	0	0	0	0	0	0	0	0	0	0	0	0	0	0	0	0	0	0	0	0	0	0	0	0	0	0
				Lysobacteraceae			0.338092	1.12652	0.974421	0	0.0570658	0	0	0	0	0.0223747	0	0	0	0	0.319616	0	0	0	0	0	0	0	0	0	0	0.0153947	0.0169199	0	0	0	0	0	0	0	0	0	0.0409291	0.0862317	0.105955	0	0	0	0
Bacteria	Pseudomonadota	Gammaproteobacteria	Lysobacterales	Rhodanobacteraceae	Frateuria	Frateuria_aurantia	0	0	0	0	0	0	0	0	0	0	0	0	0	0	12.1454	0.101458	0	0.0545628	0.0263314	0	0	0.109843	0.0439367	0.0410425	0	0	0	0	0	0	0	0	0	0	0	0	0	0	0	0	0	0	0
Bacteria	Pseudomonadota	Gammaproteobacteria	Lysobacterales	Rhodanobacteraceae	Frateuria	Frateuria_aurantia	0	0	0	0	0	0	0	0	0	0	0	0	0	0.906736	0	0	0	0	0	0	0	0	0	0	0	0	0	0	0	0	0	0	0	0	0	0	0	0	0	0	0	0	0
						Frateuria_aurantia	0	0	0	0	0	0	0	0	0	0	0	0	0	0.906736	12.1454	0.101458	0	0.0545628	0.0263314	0	0	0.109843	0.0439367	0.0410425	0	0	0	0	0	0	0	0	0	0	0	0	0	0	0	0	0	0	0
					Frateuria		0	0	0	0	0	0	0	0	0	0	0	0	0	0.906736	12.1454	0.101458	0	0.0545628	0.0263314	0	0	0.109843	0.0439367	0.0410425	0	0	0	0	0	0	0	0	0	0	0	0	0	0	0	0	0	0	0
				Rhodanobacteraceae			0	0	0	0	0	0	0	0	0	0	0	0	0	0.906736	12.1454	0.101458	0	0.0545628	0.0263314	0	0	0.109843	0.0439367	0.0410425	0	0	0	0	0	0	0	0	0	0	0	0	0	0	0	0	0	0	0
			Lysobacterales				0.338092	1.12652	0.974421	0	0.0570658	0	0	0	0	0.0223747	0	0	0	0.906736	12.465	0.101458	0	0.0545628	0.0263314	0	0	0.109843	0.0439367	0.0410425	0	0.0153947	0.0169199	0	0	0	0	0	0	0	0	0	0.0409291	0.0862317	0.105955	0	0	0	0
Bacteria	Pseudomonadota	Gammaproteobacteria	Pseudomonadales	Halomonadaceae	Halotalea	Halotalea_alkalilenta	0	0	0	0	0	0	0	0	0	0	0	0	0.609013	0	0	0	0	0	0	0	0	0	0	0	0	0	0	0	0	0	0	0	0	0	0	0	0	0	0	0	0	0	0
						Halotalea_alkalilenta	0	0	0	0	0	0	0	0	0	0	0	0	0.609013	0	0	0	0	0	0	0	0	0	0	0	0	0	0	0	0	0	0	0	0	0	0	0	0	0	0	0	0	0	0
					Halotalea		0	0	0	0	0	0	0	0	0	0	0	0	0.609013	0	0	0	0	0	0	0	0	0	0	0	0	0	0	0	0	0	0	0	0	0	0	0	0	0	0	0	0	0	0
				Halomonadaceae			0	0	0	0	0	0	0	0	0	0	0	0	0.609013	0	0	0	0	0	0	0	0	0	0	0	0	0	0	0	0	0	0	0	0	0	0	0	0	0	0	0	0	0	0
Bacteria	Pseudomonadota	Gammaproteobacteria	Pseudomonadales	Moraxellaceae	Acinetobacter	Acinetobacter_baumannii	0	0	0	0	0	0	0	0	0	0	0	0	0	0	0	0	0	0	0	0	0	0	0	0	0	0.0423354	0.0439917	0	0	0	0	0	0	0	0	0	0	0	0	0	0	0	0
						Acinetobacter_baumannii	0	0	0	0	0	0	0	0	0	0	0	0	0	0	0	0	0	0	0	0	0	0	0	0	0	0.0423354	0.0439917	0	0	0	0	0	0	0	0	0	0	0	0	0	0	0	0
Bacteria	Pseudomonadota	Gammaproteobacteria	Pseudomonadales	Moraxellaceae	Acinetobacter	Acinetobacter_baylyi	0	0	0.426309	0	0	0	0	0	0	0	0	0	0	0	0	0	0	0	0	0	0	0	0	0	0	0	0	0	0	0	0	0	0	0	0	0	0	0	0	0	0	0	0
						Acinetobacter_baylyi	0	0	0.426309	0	0	0	0	0	0	0	0	0	0	0	0	0	0	0	0	0	0	0	0	0	0	0	0	0	0	0	0	0	0	0	0	0	0	0	0	0	0	0	0
Bacteria	Pseudomonadota	Gammaproteobacteria	Pseudomonadales	Moraxellaceae	Acinetobacter	Acinetobacter_soli	0	0.28885	0.527812	0	0	0	0	0	0	0	0	0	0	0	0	0	0	0	0	0	0	0	0	0	0	0	0	0	0	0	0	0	0	0	0	0	0	0	0	0	0	0	0
						Acinetobacter_soli	0	0.28885	0.527812	0	0	0	0	0	0	0	0	0	0	0	0	0	0	0	0	0	0	0	0	0	0	0	0	0	0	0	0	0	0	0	0	0	0	0	0	0	0	0	0
Bacteria	Pseudomonadota	Gammaproteobacteria	Pseudomonadales	Moraxellaceae	Acinetobacter	NA	0	0	0	0	0	0	0	0	0	0	0	0	0	0	0	0	0	0	0	0	0	0	0	0	0	0	0	0	0	0	0	0	0	0	0	0	0	0	0	0	0	0	0
Bacteria	Pseudomonadota	Gammaproteobacteria	Pseudomonadales	Moraxellaceae	Acinetobacter	NA	0	0.28885	0	0	0	0	0	0	0	0	0	0	0	0	0	0	0	0	0	0	0	0	0	0	0	0	0	0	0	0	0	0	0	0	0	0	0	0	0	0	0	0	0
						NA	0	0.28885	0	0	0	0	0	0	0	0	0	0	0	0	0	0	0	0	0	0	0	0	0	0	0	0	0	0	0	0	0	0	0	0	0	0	0	0	0	0	0	0	0
					Acinetobacter		0	0.577701	0.954121	0	0	0	0	0	0	0	0	0	0	0	0	0	0	0	0	0	0	0	0	0	0	0.0423354	0.0439917	0	0	0	0	0	0	0	0	0	0	0	0	0	0	0	0
Bacteria	Pseudomonadota	Gammaproteobacteria	Pseudomonadales	Moraxellaceae	Enhydrobacter	NA	0	0	0	0	0	0	0	0	0	0	0	0	0	0	0	0	0	0	0	0	0	0	0	0	0	0	0	0	0	0	0	0	0	0	0	0	0.0204645	0	0	0	0	0	0
						NA	0	0	0	0	0	0	0	0	0	0	0	0	0	0	0	0	0	0	0	0	0	0	0	0	0	0	0	0	0	0	0	0	0	0	0	0	0.0204645	0	0	0	0	0	0
					Enhydrobacter		0	0	0	0	0	0	0	0	0	0	0	0	0	0	0	0	0	0	0	0	0	0	0	0	0	0	0	0	0	0	0	0	0	0	0	0	0.0204645	0	0	0	0	0	0
Bacteria	Pseudomonadota	Gammaproteobacteria	Pseudomonadales	Moraxellaceae	NA	NA	0.26296	3.52397	0	0	0	0	0	0	0	0	0	0	0	0	0	0	0	0	0	0	0	0	0	0	0	0	0	0	0	0	0	0	0	0	0	0	0	0	0	0	0	0	0
						NA	0.26296	3.52397	0	0	0	0	0	0	0	0	0	0	0	0	0	0	0	0	0	0	0	0	0	0	0	0	0	0	0	0	0	0	0	0	0	0	0	0	0	0	0	0	0
					NA		0.26296	3.52397	0	0	0	0	0	0	0	0	0	0	0	0	0	0	0	0	0	0	0	0	0	0	0	0	0	0	0	0	0	0	0	0	0	0	0	0	0	0	0	0	0
				Moraxellaceae			0.26296	4.10168	0.954121	0	0	0	0	0	0	0	0	0	0	0	0	0	0	0	0	0	0	0	0	0	0	0.0423354	0.0439917	0	0	0	0	0	0	0	0	0	0.0204645	0	0	0	0	0	0
Bacteria	Pseudomonadota	Gammaproteobacteria	Pseudomonadales	Pseudomonadaceae	Pseudomonas	Pseudomonas_denitrificans	0	0	0	0	0	0	0	0	0	0	0	0	0	0	0	0	0	0	0	0	0	0	0	0	0	0	0	0	0	0	0	0	0	0	0	0	0	0	0	0	0	0	0
						Pseudomonas_denitrificans	0	0	0	0	0	0	0	0	0	0	0	0	0	0	0	0	0	0	0	0	0	0	0	0	0	0	0	0	0	0	0	0	0	0	0	0	0	0	0	0	0	0	0
Bacteria	Pseudomonadota	Gammaproteobacteria	Pseudomonadales	Pseudomonadaceae	Pseudomonas	Pseudomonas_formosensis	0	0	0	0	0.0155634	0	0	0.054846	0.303303	0	0	0	0.730816	0	0	0	0	0	0	0	0	0	0	0	0	0	0	0	0	0	0	0	0	0	0	0	0	0	0	0	0	0	0
						Pseudomonas_formosensis	0	0	0	0	0.0155634	0	0	0.054846	0.303303	0	0	0	0.730816	0	0	0	0	0	0	0	0	0	0	0	0	0	0	0	0	0	0	0	0	0	0	0	0	0	0	0	0	0	0
Bacteria	Pseudomonadota	Gammaproteobacteria	Pseudomonadales	Pseudomonadaceae	Pseudomonas	Pseudomonas_rhizosphaerae	0	0.491046	0.568413	0	0	0	0	0	0	0	0	0	0	0	0	0	0	0	0	0	0	0	0	0	0	0	0	0	0	0	0	0	0	0	0	0	0	0	0	0	0	0	0
						Pseudomonas_rhizosphaerae	0	0.491046	0.568413	0	0	0	0	0	0	0	0	0	0	0	0	0	0	0	0	0	0	0	0	0	0	0	0	0	0	0	0	0	0	0	0	0	0	0	0	0	0	0	0
Bacteria	Pseudomonadota	Gammaproteobacteria	Pseudomonadales	Pseudomonadaceae	Pseudomonas	Pseudomonas_tolaasii	0	0	0	0	0	0	0	0	0	0	0	0	0	0	0.159808	0	0	0	0	0	0	0	0	0	0	0	0	0	0	0	0	0	0	0	0	0	0	0	0	0	0	0	0
						Pseudomonas_tolaasii	0	0	0	0	0	0	0	0	0	0	0	0	0	0	0.159808	0	0	0	0	0	0	0	0	0	0	0	0	0	0	0	0	0	0	0	0	0	0	0	0	0	0	0	0
Bacteria	Pseudomonadota	Gammaproteobacteria	Pseudomonadales	Pseudomonadaceae	Pseudomonas	NA	0	0	0	0	0	0	0	0	0	0	0	0	0	0	0	0	0	0	0	0	0	0	0	0	0	0	0	0	0	0	0	0	0	0	0	0	0	0	0	0	0	0	0
Bacteria	Pseudomonadota	Gammaproteobacteria	Pseudomonadales	Pseudomonadaceae	Pseudomonas	NA	0	0	0	0	0	0	0	0	0	0	0	0	0	0	0	0	0	0	0	0	0	0	0	0	0	0	0	0	0	0	0	0	0	0	0	0	0.0204645	0	0	0	0	0	0
Bacteria	Pseudomonadota	Gammaproteobacteria	Pseudomonadales	Pseudomonadaceae	Pseudomonas	NA	0	0	0	0	0	0	0	0	0	0	0	0	0	0	0	0	0	0	0	0	0	0	0	0	0	0	0	0	0	0	0	0	0	0	0	0	5.01381	5.74159	4.65494	0	0	0	0
Bacteria	Pseudomonadota	Gammaproteobacteria	Pseudomonadales	Pseudomonadaceae	Pseudomonas	NA	0	0	0	0	0	0	0	0	0	0	0	0	0	0	0.279664	0	0	0	0	0	0	0	0	0	0	0	0	0	0	0	0	0	0	0	0	0	0	0	0	0	0	0	0
Bacteria	Pseudomonadota	Gammaproteobacteria	Pseudomonadales	Pseudomonadaceae	Pseudomonas	NA	0	0	0	0	0	0	0	0	0	0	0	0	0	0	0	0	0	0	0	0	0	0	0	0	0	0	0	0	0	0	0	0	0	0	0	0	10.1504	10.2759	8.39867	0	0	0	0
Bacteria	Pseudomonadota	Gammaproteobacteria	Pseudomonadales	Pseudomonadaceae	Pseudomonas	NA	0	0	0	0	0	0	0	0	0	0	0	0	0	0	0	0	0	0	0	0	0	0	0	0	0	0	0	0	0	0	0	0	0	0	0	0	0.460452	0.4096	0.416755	0	0	0	0
Bacteria	Pseudomonadota	Gammaproteobacteria	Pseudomonadales	Pseudomonadaceae	Pseudomonas	NA	0	0	0	0	0	0	0	0	0	0	0	0	0	0	0	0	0	0	0	0	0	0	0	0	0	0	0	0	0	0	0	0	0	0	0	0	0.122787	0.165277	0.176591	0	0	0	0
Bacteria	Pseudomonadota	Gammaproteobacteria	Pseudomonadales	Pseudomonadaceae	Pseudomonas	NA	0.563486	0	0	0	0	0	0	0	0	0	0	0	2.07065	1.81347	0.559329	0	0	0	0	0	0	0	0	0	0	0	0	0	0	0	0	0	0	0	0	0	0	0	0	0	0	0	0
Bacteria	Pseudomonadota	Gammaproteobacteria	Pseudomonadales	Pseudomonadaceae	Pseudomonas	NA	0	0	0	0	0	0	0	0	0	0	0	0	0	0	0	0	0	0	0	0	0	0	0	0	0	0	0	0	0	0	0	0	0	0	0	0	0	0	0.0635728	0	0	0	0
Bacteria	Pseudomonadota	Gammaproteobacteria	Pseudomonadales	Pseudomonadaceae	Pseudomonas	NA	2.44177	0.34662	0	0	0	0	0	0	0	0	0	0	0	0	0	0	0	0	0	0	0	0	0	0	0	0	0	0	0	0	0	0	0	0	0	0	4.61475	4.03852	3.21396	0	0	0	0
						NA	3.00526	0.34662	0	0	0	0	0	0	0	0	0	0	2.07065	1.81347	0.838993	0	0	0	0	0	0	0	0	0	0	0	0	0	0	0	0	0	0	0	0	0	20.3827	20.6309	16.9245	0	0	0	0
					Pseudomonas		3.00526	0.837666	0.568413	0	0.0155634	0	0	0.054846	0.303303	0	0	0	2.80146	1.81347	0.998801	0	0	0	0	0	0	0	0	0	0	0	0	0	0	0	0	0	0	0	0	0	20.3827	20.6309	16.9245	0	0	0	0
				Pseudomonadaceae			3.00526	0.837666	0.568413	0	0.0155634	0	0	0.054846	0.303303	0	0	0	2.80146	1.81347	0.998801	0	0	0	0	0	0	0	0	0	0	0	0	0	0	0	0	0	0	0	0	0	20.3827	20.6309	16.9245	0	0	0	0
			Pseudomonadales				3.26822	4.93934	1.52253	0	0.0155634	0	0	0.054846	0.303303	0	0	0	3.41048	1.81347	0.998801	0	0	0	0	0	0	0	0	0	0	0.0423354	0.0439917	0	0	0	0	0	0	0	0	0	20.4032	20.6309	16.9245	0	0	0	0
		Gammaproteobacteria					32.7573	40.3813	40.9866	15.6093	4.38888	22.6935	30.0834	80.9684	62.295	2.20018	9.52505	14.5806	34.592	22.7979	22.8526	50.1133	45.5037	44.0322	37.8645	65.0633	41.602	34.9396	66.7279	33.0016	0.721482	1.57026	1.00504	81.2302	16.5538	21.0516	48.7723	53.6274	46.7448	62.0506	58.9971	70.6242	99.6009	99.5688	99.6963	21.0519	10.8044	15.003	19.4734
	Pseudomonadota						34.5229	42.0277	46.2241	15.7609	4.85578	22.6935	30.0834	81.0389	62.4186	2.34934	9.52505	14.6269	59.4397	34.3264	62.1654	50.1708	45.5037	44.0322	37.9238	65.0633	41.602	35.0017	66.8997	33.0016	4.64738	7.35096	4.82894	81.7643	16.5914	21.422	48.8613	53.6801	46.8169	62.1512	59.0887	70.6501	100	99.8419	99.9364	21.0519	10.826	15.0848	19.5506
Bacteria	Verrucomicrobiota	Verrucomicrobiia	Chthoniobacterales	01D2Z36	Incertae_Sedis	metagenome	0	0	0	0	0	0	0	0	0	0	0	0	0	0	0	0	0	0	0	0	0	0	0	0	0	0	0	0	0	0	0	0	0	0	0	0	0	0	0.0141273	0	0	0	0
						metagenome	0	0	0	0	0	0	0	0	0	0	0	0	0	0	0	0	0	0	0	0	0	0	0	0	0	0	0	0	0	0	0	0	0	0	0	0	0	0	0.0141273	0	0	0	0
					Incertae_Sedis		0	0	0	0	0	0	0	0	0	0	0	0	0	0	0	0	0	0	0	0	0	0	0	0	0	0	0	0	0	0	0	0	0	0	0	0	0	0	0.0141273	0	0	0	0
				01D2Z36			0	0	0	0	0	0	0	0	0	0	0	0	0	0	0	0	0	0	0	0	0	0	0	0	0	0	0	0	0	0	0	0	0	0	0	0	0	0	0.0141273	0	0	0	0
			Chthoniobacterales				0	0	0	0	0	0	0	0	0	0	0	0	0	0	0	0	0	0	0	0	0	0	0	0	0	0	0	0	0	0	0	0	0	0	0	0	0	0	0.0141273	0	0	0	0
		Verrucomicrobiia					0	0	0	0	0	0	0	0	0	0	0	0	0	0	0	0	0	0	0	0	0	0	0	0	0	0	0	0	0	0	0	0	0	0	0	0	0	0	0.0141273	0	0	0	0
	Verrucomicrobiota						0	0	0	0	0	0	0	0	0	0	0	0	0	0	0	0	0	0	0	0	0	0	0	0	0	0	0	0	0	0	0	0	0	0	0	0	0	0	0.0141273	0	0	0	0
Bacteria							100	100	100	100	100	100	100	100	100	100	100	100	100	100	100	100	100	100	100	100	100	100	100	100	100	100	100	100	100	100	100	100	100	100	100	100	100	100	100	100	100	100	100
Grand Total							100	100	100	100	100	100	100	100	100	100	100	100	100	100	100	100	100	100	100	100	100	100	100	100	100	100	100	100	100	100	100	100	100	100	100	100	100	100	100	100	100	100	100
[truncated: 14 more columns]

## Sheet: ITS2
Supplementary Table 2. Interactive table of the fungal community composition from feed and BSFL gut of chicken feed (CF), apple pomace (AP), potato pulp industrial (PPI), potato pulp lab scale (PPL), and BSFL-gut of rapeseed cake (RC) based on ITS2 amplicon sequencing. The table details the relative abundances of ASV counts at different taxonomic levels. The categories on the left allow switching…
Taxonomic Level							CF-Feed			CF-Gut									AP-Feed			AP-Gut									PPI-Feed			PPI-Gut									PPL-Feed			PPL-Gut
Kingdom	Phylum	Class	Order	Family	Genus	Species	CF.feed.01_P	CF.feed.02_P	CF.feed.03_P	CF.gut.01_P	CF.gut.02_P	CF.gut.03_P	CF.gut.04_P	CF.gut.05_P	CF.gut.06_P	CF.gut.07_P	CF.gut.08_P	CF.gut.09_P	AP.feed.01_P	AP.feed.02_P	AP.feed.03_P	AP.gut.01_P	AP.gut.02_P	AP.gut.03_P	AP.gut.04_P	AP.gut.05_P	AP.gut.06_P	AP.gut.07_P	AP.gut.08_P	AP.gut.09_P	PPI.feed.01_P	PPI.feed.02_P	PPI.feed.03_P	PPI.gut.01_P	PPI.gut.02_P	PPI.gut.03_P	PPI.gut.04_P	PPI.gut.05_P	PPI.gut.06_P	PPI.gut.07_P	PPI.gut.08_P	PPI.gut.09_P	PPL.feed.01_P	PPL.feed.02_P	PPL.feed.03_P	PPL.gut.01_P	PPL.gut.02_P	PPL.gut.03_P	PPL.gut.04_P
Fungi	Ascomycota	Archaeorhizomycetes	Archaeorhizomycetales	Archaeorhizomycetaceae	Archaeorhizomyces	Archaeorhizomyces_sp	0	0	0	0	0	0	0	0	0	0	0	0	0	0	0	0	0	0	0	0	0	0	0	0	0	0	0	0	0	0	0	0	0	0	0	0	0	0	0	0	0	0	0
						Archaeorhizomyces_sp	0	0	0	0	0	0	0	0	0	0	0	0	0	0	0	0	0	0	0	0	0	0	0	0	0	0	0	0	0	0	0	0	0	0	0	0	0	0	0	0	0	0	0
					Archaeorhizomyces		0	0	0	0	0	0	0	0	0	0	0	0	0	0	0	0	0	0	0	0	0	0	0	0	0	0	0	0	0	0	0	0	0	0	0	0	0	0	0	0	0	0	0
				Archaeorhizomycetaceae			0	0	0	0	0	0	0	0	0	0	0	0	0	0	0	0	0	0	0	0	0	0	0	0	0	0	0	0	0	0	0	0	0	0	0	0	0	0	0	0	0	0	0
			Archaeorhizomycetales				0	0	0	0	0	0	0	0	0	0	0	0	0	0	0	0	0	0	0	0	0	0	0	0	0	0	0	0	0	0	0	0	0	0	0	0	0	0	0	0	0	0	0
		Archaeorhizomycetes					0	0	0	0	0	0	0	0	0	0	0	0	0	0	0	0	0	0	0	0	0	0	0	0	0	0	0	0	0	0	0	0	0	0	0	0	0	0	0	0	0	0	0
Fungi	Ascomycota	Ascomycota_cls_Incertae_sedis	Ascomycota_ord_Incertae_sedis	Ascomycota_fam_Incertae_sedis	Ascomycota_gen_Incertae_sedis	Ascomycota_sp	0	0	0	0	0	0	0	0	0	0	0	0	0	0	1.00227	4.54168	2.69606	3.23083	1.19869	1.16757	1.41928	0.595516	0.967215	0.878311	0	0	0	0	0	0	0	0	0	0	0	0	0	0	0	0	0	0	0
Fungi	Ascomycota	Ascomycota_cls_Incertae_sedis	Ascomycota_ord_Incertae_sedis	Ascomycota_fam_Incertae_sedis	Ascomycota_gen_Incertae_sedis	Ascomycota_sp	0	0	0	0	0	0	0.00570917	0	0	0	0	0	8.53025	0.480679	54.708	28.6479	21.1354	26.0353	25.6755	26.0504	29.5613	25.3883	40.9817	33.6238	0	0	0.0868967	0	0	0	0.0552079	0	0	0	0	0.0539116	0	0.279799	0	0	0	0	0
Fungi	Ascomycota	Ascomycota_cls_Incertae_sedis	Ascomycota_ord_Incertae_sedis	Ascomycota_fam_Incertae_sedis	Ascomycota_gen_Incertae_sedis	Ascomycota_sp	0	0	0	0	0	0	0	0	0	0	0	0	0	0	0	0	0	0	0	0	0	0	0	0	0	0	0	0	0	0	0	0	0	0	0	0	0	0	0	0	0.268384	0	0
Fungi	Ascomycota	Ascomycota_cls_Incertae_sedis	Ascomycota_ord_Incertae_sedis	Ascomycota_fam_Incertae_sedis	Ascomycota_gen_Incertae_sedis	Ascomycota_sp	0	0	0.0277316	0	0	0	0	0	0	0	0	0	0	0	0	0	0	0	0	0	0	0	0	0	0	0	0	0	0	0	0	0	0	0	0	0	0	0	0	0	0	0	0
Fungi	Ascomycota	Ascomycota_cls_Incertae_sedis	Ascomycota_ord_Incertae_sedis	Ascomycota_fam_Incertae_sedis	Ascomycota_gen_Incertae_sedis	Ascomycota_sp	0	0	0	0	0	0	0	10.5196	0	0	0	0	0	0	0	0	0	0	0	0	0	0	0	0	0	0	0	0	0	0	0	0	0	0	0	0	0	0	0	0	0	0	0
Fungi	Ascomycota	Ascomycota_cls_Incertae_sedis	Ascomycota_ord_Incertae_sedis	Ascomycota_fam_Incertae_sedis	Ascomycota_gen_Incertae_sedis	Ascomycota_sp	0	0	0	0	0	0	0	0	0	0	0	0	0.113342	0.156065	0	0	0	0	0	0	0	0	0	0	0	0	0	0	0	0	0	0	0	0	0	0	0	0	0	0	0	0	0
Fungi	Ascomycota	Ascomycota_cls_Incertae_sedis	Ascomycota_ord_Incertae_sedis	Ascomycota_fam_Incertae_sedis	Ascomycota_gen_Incertae_sedis	Ascomycota_sp	0	0	0	0	0	0	0	0	0	0	0	0	0.0492793	0.368313	0	0	0	0	0	0	0	0	0	0	0	0	0	0	0	0	0	0	0	0	0	0	0	0	0	0	0	0	0
Fungi	Ascomycota	Ascomycota_cls_Incertae_sedis	Ascomycota_ord_Incertae_sedis	Ascomycota_fam_Incertae_sedis	Ascomycota_gen_Incertae_sedis	Ascomycota_sp	0	0	0	0	0	0	0	0	0	0	0	0	0	0	0	0	0	0	0	0	0	0	0	0	0	0.0493207	0	0	0	0	0	0	0	0	0	0	0	0	0	0	0	0	0
						Ascomycota_sp	0	0	0.0277316	0	0	0	0.00570917	10.5196	0	0	0	0	8.69287	1.00506	55.7103	33.1895	23.8314	29.2661	26.8742	27.218	30.9806	25.9839	41.949	34.5021	0	0.0493207	0.0868967	0	0	0	0.0552079	0	0	0	0	0.0539116	0	0.279799	0	0	0.268384	0	0
					Ascomycota_gen_Incertae_sedis		0	0	0.0277316	0	0	0	0.00570917	10.5196	0	0	0	0	8.69287	1.00506	55.7103	33.1895	23.8314	29.2661	26.8742	27.218	30.9806	25.9839	41.949	34.5021	0	0.0493207	0.0868967	0	0	0	0.0552079	0	0	0	0	0.0539116	0	0.279799	0	0	0.268384	0	0
				Ascomycota_fam_Incertae_sedis			0	0	0.0277316	0	0	0	0.00570917	10.5196	0	0	0	0	8.69287	1.00506	55.7103	33.1895	23.8314	29.2661	26.8742	27.218	30.9806	25.9839	41.949	34.5021	0	0.0493207	0.0868967	0	0	0	0.0552079	0	0	0	0	0.0539116	0	0.279799	0	0	0.268384	0	0
			Ascomycota_ord_Incertae_sedis				0	0	0.0277316	0	0	0	0.00570917	10.5196	0	0	0	0	8.69287	1.00506	55.7103	33.1895	23.8314	29.2661	26.8742	27.218	30.9806	25.9839	41.949	34.5021	0	0.0493207	0.0868967	0	0	0	0.0552079	0	0	0	0	0.0539116	0	0.279799	0	0	0.268384	0	0
		Ascomycota_cls_Incertae_sedis					0	0	0.0277316	0	0	0	0.00570917	10.5196	0	0	0	0	8.69287	1.00506	55.7103	33.1895	23.8314	29.2661	26.8742	27.218	30.9806	25.9839	41.949	34.5021	0	0.0493207	0.0868967	0	0	0	0.0552079	0	0	0	0	0.0539116	0	0.279799	0	0	0.268384	0	0
Fungi	Ascomycota	Dothideomycetes	Botryosphaeriales	Botryosphaeriaceae	Diplodia	Diplodia_africana	0	0	0	0	0	0	0	0	0	0	0	0	0.0320315	0.0280916	0	0	0	0	0	0	0	0	0	0	0	0	0	0	0	0	0	0	0	0	0	0	0	0	0	0	0	0	0
						Diplodia_africana	0	0	0	0	0	0	0	0	0	0	0	0	0.0320315	0.0280916	0	0	0	0	0	0	0	0	0	0	0	0	0	0	0	0	0	0	0	0	0	0	0	0	0	0	0	0	0
					Diplodia		0	0	0	0	0	0	0	0	0	0	0	0	0.0320315	0.0280916	0	0	0	0	0	0	0	0	0	0	0	0	0	0	0	0	0	0	0	0	0	0	0	0	0	0	0	0	0
Fungi	Ascomycota	Dothideomycetes	Botryosphaeriales	Botryosphaeriaceae	Macrophomina	NA	0.0144809	0	0	0	0	0	0	0	0	0	0	0	0	0	0	0	0	0	0	0	0	0	0	0	0	0	0	0	0	0	0	0	0	0	0	0	0	0	0	0	0	0	0
						NA	0.0144809	0	0	0	0	0	0	0	0	0	0	0	0	0	0	0	0	0	0	0	0	0	0	0	0	0	0	0	0	0	0	0	0	0	0	0	0	0	0	0	0	0	0
					Macrophomina		0.0144809	0	0	0	0	0	0	0	0	0	0	0	0	0	0	0	0	0	0	0	0	0	0	0	0	0	0	0	0	0	0	0	0	0	0	0	0	0	0	0	0	0	0
				Botryosphaeriaceae			0.0144809	0	0	0	0	0	0	0	0	0	0	0	0.0320315	0.0280916	0	0	0	0	0	0	0	0	0	0	0	0	0	0	0	0	0	0	0	0	0	0	0	0	0	0	0	0	0
			Botryosphaeriales				0.0144809	0	0	0	0	0	0	0	0	0	0	0	0.0320315	0.0280916	0	0	0	0	0	0	0	0	0	0	0	0	0	0	0	0	0	0	0	0	0	0	0	0	0	0	0	0	0
Fungi	Ascomycota	Dothideomycetes	Dothideales	Dothideaceae	NA	NA	0	0	0	0	0	0	0	0	0	0	0	0	0.11827	0.0312129	0	0	0	0	0	0	0	0	0	0	0	0	0	0	0	0	0	0	0	0	0	0	0	0	0	0	0	0	0
						NA	0	0	0	0	0	0	0	0	0	0	0	0	0.11827	0.0312129	0	0	0	0	0	0	0	0	0	0	0	0	0	0	0	0	0	0	0	0	0	0	0	0	0	0	0	0	0
					NA		0	0	0	0	0	0	0	0	0	0	0	0	0.11827	0.0312129	0	0	0	0	0	0	0	0	0	0	0	0	0	0	0	0	0	0	0	0	0	0	0	0	0	0	0	0	0
				Dothideaceae			0	0	0	0	0	0	0	0	0	0	0	0	0.11827	0.0312129	0	0	0	0	0	0	0	0	0	0	0	0	0	0	0	0	0	0	0	0	0	0	0	0	0	0	0	0	0
Fungi	Ascomycota	Dothideomycetes	Dothideales	Saccotheciaceae	Aureobasidium	Aureobasidium_pullulans	0.463388	0.153085	0.617027	0.0274029	0.237729	0	0	0	0	0	0	0	3.18098	4.48842	0.29013	0	0	0	0	0	0	0	0	0	0	0	0	0	0	0	0	0	0	0	0	0	0.0954426	0	0	0	0	0	0
Fungi	Ascomycota	Dothideomycetes	Dothideales	Saccotheciaceae	Aureobasidium	Aureobasidium_pullulans	0	0	0	0	0	0	0	0	0	0	0	0	0	0	0	0	0	0	0	0	0	0	0	0	0	0	0	0	0	0	0	0	0	0	0	0	0	0	0	0	0	0	0
						Aureobasidium_pullulans	0.463388	0.153085	0.617027	0.0274029	0.237729	0	0	0	0	0	0	0	3.18098	4.48842	0.29013	0	0	0	0	0	0	0	0	0	0	0	0	0	0	0	0	0	0	0	0	0	0.0954426	0	0	0	0	0	0
Fungi	Ascomycota	Dothideomycetes	Dothideales	Saccotheciaceae	Aureobasidium	NA	0	0	0	0	0	0	0	0	0	0	0	0	0	0	0	0	0	0	0	0	0	0	0	0	0	0	0	0	0	0	0	0	0	0	0	0	0	0	0	0	0	0	0
						NA	0	0	0	0	0	0	0	0	0	0	0	0	0	0	0	0	0	0	0	0	0	0	0	0	0	0	0	0	0	0	0	0	0	0	0	0	0	0	0	0	0	0	0
					Aureobasidium		0.463388	0.153085	0.617027	0.0274029	0.237729	0	0	0	0	0	0	0	3.18098	4.48842	0.29013	0	0	0	0	0	0	0	0	0	0	0	0	0	0	0	0	0	0	0	0	0	0.0954426	0	0	0	0	0	0
				Saccotheciaceae			0.463388	0.153085	0.617027	0.0274029	0.237729	0	0	0	0	0	0	0	3.18098	4.48842	0.29013	0	0	0	0	0	0	0	0	0	0	0	0	0	0	0	0	0	0	0	0	0	0.0954426	0	0	0	0	0	0
			Dothideales				0.463388	0.153085	0.617027	0.0274029	0.237729	0	0	0	0	0	0	0	3.29925	4.51963	0.29013	0	0	0	0	0	0	0	0	0	0	0	0	0	0	0	0	0	0	0	0	0	0.0954426	0	0	0	0	0	0
Fungi	Ascomycota	Dothideomycetes	Dothideomycetes_ord_Incertae_sedis	Dothideomycetes_fam_Incertae_sedis	Dothideomycetes_gen_Incertae_sedis	Dothideomycetes_sp	0	0	0	0	0	0	0	0	0	0	0	0	0.0320315	0	0	0	0	0	0	0	0	0	0	0	0	0	0	0	0	0	0	0	0	0	0	0	0	0	0	0	0	0	0
						Dothideomycetes_sp	0	0	0	0	0	0	0	0	0	0	0	0	0.0320315	0	0	0	0	0	0	0	0	0	0	0	0	0	0	0	0	0	0	0	0	0	0	0	0	0	0	0	0	0	0
					Dothideomycetes_gen_Incertae_sedis		0	0	0	0	0	0	0	0	0	0	0	0	0.0320315	0	0	0	0	0	0	0	0	0	0	0	0	0	0	0	0	0	0	0	0	0	0	0	0	0	0	0	0	0	0
Fungi	Ascomycota	Dothideomycetes	Dothideomycetes_ord_Incertae_sedis	Dothideomycetes_fam_Incertae_sedis	Peltaster	NA	0	0	0	0	0	0	0	0	0	0	0	0	0	0.0936388	0	0	0	0	0	0	0	0	0	0	0	0	0	0	0	0	0	0	0	0	0	0	0	0	0	0	0	0	0
						NA	0	0	0	0	0	0	0	0	0	0	0	0	0	0.0936388	0	0	0	0	0	0	0	0	0	0	0	0	0	0	0	0	0	0	0	0	0	0	0	0	0	0	0	0	0
					Peltaster		0	0	0	0	0	0	0	0	0	0	0	0	0	0.0936388	0	0	0	0	0	0	0	0	0	0	0	0	0	0	0	0	0	0	0	0	0	0	0	0	0	0	0	0	0
				Dothideomycetes_fam_Incertae_sedis			0	0	0	0	0	0	0	0	0	0	0	0	0.0320315	0.0936388	0	0	0	0	0	0	0	0	0	0	0	0	0	0	0	0	0	0	0	0	0	0	0	0	0	0	0	0	0
Fungi	Ascomycota	Dothideomycetes	Dothideomycetes_ord_Incertae_sedis	Pseudorobillardaceae	Pseudorobillarda	Pseudorobillarda_phragmitis	0	0	0	0	0	0	0	0	0	0	0	0	0	0.0156065	0	0	0	0	0	0	0	0	0	0	0	0	0	0	0	0	0	0	0	0	0	0	0	0	0	0	0	0	0
						Pseudorobillarda_phragmitis	0	0	0	0	0	0	0	0	0	0	0	0	0	0.0156065	0	0	0	0	0	0	0	0	0	0	0	0	0	0	0	0	0	0	0	0	0	0	0	0	0	0	0	0	0
					Pseudorobillarda		0	0	0	0	0	0	0	0	0	0	0	0	0	0.0156065	0	0	0	0	0	0	0	0	0	0	0	0	0	0	0	0	0	0	0	0	0	0	0	0	0	0	0	0	0
				Pseudorobillardaceae			0	0	0	0	0	0	0	0	0	0	0	0	0	0.0156065	0	0	0	0	0	0	0	0	0	0	0	0	0	0	0	0	0	0	0	0	0	0	0	0	0	0	0	0	0
			Dothideomycetes_ord_Incertae_sedis				0	0	0	0	0	0	0	0	0	0	0	0	0.0320315	0.109245	0	0	0	0	0	0	0	0	0	0	0	0	0	0	0	0	0	0	0	0	0	0	0	0	0	0	0	0	0
Fungi	Ascomycota	Dothideomycetes	Mycosphaerellales	Dissoconiaceae	Dissoconium	NA	0	0	0	0	0	0	0	0	0	0	0	0	0	0.0218491	0	0	0	0	0	0	0	0	0	0	0	0	0	0	0	0	0	0	0	0	0	0	0	0	0	0	0	0	0
						NA	0	0	0	0	0	0	0	0	0	0	0	0	0	0.0218491	0	0	0	0	0	0	0	0	0	0	0	0	0	0	0	0	0	0	0	0	0	0	0	0	0	0	0	0	0
					Dissoconium		0	0	0	0	0	0	0	0	0	0	0	0	0	0.0218491	0	0	0	0	0	0	0	0	0	0	0	0	0	0	0	0	0	0	0	0	0	0	0	0	0	0	0	0	0
Fungi	Ascomycota	Dothideomycetes	Mycosphaerellales	Dissoconiaceae	Uwebraunia	Uwebraunia_musae	0	0	0	0	0	0	0	0	0	0	0	0	0	0	0	0	0	0	0	0	0	0	0	0	0	0	0	0	0	0	0	0	0	0	0	0	0	0	0	0	0	0	0
						Uwebraunia_musae	0	0	0	0	0	0	0	0	0	0	0	0	0	0	0	0	0	0	0	0	0	0	0	0	0	0	0	0	0	0	0	0	0	0	0	0	0	0	0	0	0	0	0
					Uwebraunia		0	0	0	0	0	0	0	0	0	0	0	0	0	0	0	0	0	0	0	0	0	0	0	0	0	0	0	0	0	0	0	0	0	0	0	0	0	0	0	0	0	0	0
				Dissoconiaceae			0	0	0	0	0	0	0	0	0	0	0	0	0	0.0218491	0	0	0	0	0	0	0	0	0	0	0	0	0	0	0	0	0	0	0	0	0	0	0	0	0	0	0	0	0
Fungi	Ascomycota	Dothideomycetes	Mycosphaerellales	Mycosphaerellaceae	Microcyclosporella	Microcyclosporella_mali	0	0	0	0	0	0	0	0	0	0	0	0	0	0.0124852	0	0	0	0	0	0	0	0	0	0	0	0	0	0	0	0	0	0	0	0	0	0	0	0	0	0	0	0	0
						Microcyclosporella_mali	0	0	0	0	0	0	0	0	0	0	0	0	0	0.0124852	0	0	0	0	0	0	0	0	0	0	0	0	0	0	0	0	0	0	0	0	0	0	0	0	0	0	0	0	0
					Microcyclosporella		0	0	0	0	0	0	0	0	0	0	0	0	0	0.0124852	0	0	0	0	0	0	0	0	0	0	0	0	0	0	0	0	0	0	0	0	0	0	0	0	0	0	0	0	0
Fungi	Ascomycota	Dothideomycetes	Mycosphaerellales	Mycosphaerellaceae	Ramularia	NA	0	0	0	0	0	0	0	0	0	0	0	0	0	0.0218491	0	0	0	0	0	0	0	0	0	0	0	0	0	0	0	0	0	0	0	0	0	0	0	0	0	0	0	0	0
						NA	0	0	0	0	0	0	0	0	0	0	0	0	0	0.0218491	0	0	0	0	0	0	0	0	0	0	0	0	0	0	0	0	0	0	0	0	0	0	0	0	0	0	0	0	0
					Ramularia		0	0	0	0	0	0	0	0	0	0	0	0	0	0.0218491	0	0	0	0	0	0	0	0	0	0	0	0	0	0	0	0	0	0	0	0	0	0	0	0	0	0	0	0	0
				Mycosphaerellaceae			0	0	0	0	0	0	0	0	0	0	0	0	0	0.0343342	0	0	0	0	0	0	0	0	0	0	0	0	0	0	0	0	0	0	0	0	0	0	0	0	0	0	0	0	0
			Mycosphaerellales				0	0	0	0	0	0	0	0	0	0	0	0	0	0.0561833	0	0	0	0	0	0	0	0	0	0	0	0	0	0	0	0	0	0	0	0	0	0	0	0	0	0	0	0	0
Fungi	Ascomycota	Dothideomycetes	Pleosporales	Cucurbitariaceae	Neocucurbitaria	NA	0	0	0	0	0	0	0	0	0	0	0	0	0	0.0936388	0	0	0	0	0	0	0	0	0	0	0	0	0	0	0	0	0	0	0	0	0	0	0	0	0	0	0	0	0
						NA	0	0	0	0	0	0	0	0	0	0	0	0	0	0.0936388	0	0	0	0	0	0	0	0	0	0	0	0	0	0	0	0	0	0	0	0	0	0	0	0	0	0	0	0	0
					Neocucurbitaria		0	0	0	0	0	0	0	0	0	0	0	0	0	0.0936388	0	0	0	0	0	0	0	0	0	0	0	0	0	0	0	0	0	0	0	0	0	0	0	0	0	0	0	0	0
				Cucurbitariaceae			0	0	0	0	0	0	0	0	0	0	0	0	0	0.0936388	0	0	0	0	0	0	0	0	0	0	0	0	0	0	0	0	0	0	0	0	0	0	0	0	0	0	0	0	0
Fungi	Ascomycota	Dothideomycetes	Pleosporales	Dictyosporiaceae	Pseudocoleophoma	Pseudocoleophoma_sp	0	0	0	0	0	0	0	0	0	0	0	0	0.0123198	0	0	0	0	0	0	0	0	0	0	0	0	0	0	0	0	0	0	0	0	0	0	0	0	0	0	0	0	0	0
						Pseudocoleophoma_sp	0	0	0	0	0	0	0	0	0	0	0	0	0.0123198	0	0	0	0	0	0	0	0	0	0	0	0	0	0	0	0	0	0	0	0	0	0	0	0	0	0	0	0	0	0
					Pseudocoleophoma		0	0	0	0	0	0	0	0	0	0	0	0	0.0123198	0	0	0	0	0	0	0	0	0	0	0	0	0	0	0	0	0	0	0	0	0	0	0	0	0	0	0	0	0	0
				Dictyosporiaceae			0	0	0	0	0	0	0	0	0	0	0	0	0.0123198	0	0	0	0	0	0	0	0	0	0	0	0	0	0	0	0	0	0	0	0	0	0	0	0	0	0	0	0	0	0
Fungi	Ascomycota	Dothideomycetes	Pleosporales	Didymellaceae	Neoascochyta	Neoascochyta_europaea	0.0337887	6.40603	0.031198	0	0	0	0	0	0	0	0	0	0	0	0	0	0	0	0	0	0	0	0	0	0	0	0	0	0	0	0	0	0	0	0	0	0	0	0	0	0	0	0
						Neoascochyta_europaea	0.0337887	6.40603	0.031198	0	0	0	0	0	0	0	0	0	0	0	0	0	0	0	0	0	0	0	0	0	0	0	0	0	0	0	0	0	0	0	0	0	0	0	0	0	0	0	0
Fungi	Ascomycota	Dothideomycetes	Pleosporales	Didymellaceae	Neoascochyta	Neoascochyta_exitialis	0	0.0294395	0	0	0	0	0	0	0	0	0	0	0	0	0	0	0	0	0	0	0	0	0	0	0	0	0	0	0	0	0	0	0	0	0	0	0	0	0	0	0	0	0
						Neoascochyta_exitialis	0	0.0294395	0	0	0	0	0	0	0	0	0	0	0	0	0	0	0	0	0	0	0	0	0	0	0	0	0	0	0	0	0	0	0	0	0	0	0	0	0	0	0	0	0
Fungi	Ascomycota	Dothideomycetes	Pleosporales	Didymellaceae	Neoascochyta	Neoascochyta_paspali	0	0	0.0485302	0	0	0	0	0	0	0	0	0	0	0	0	0	0	0	0	0	0	0	0	0	0	0	0	0	0	0	0	0	0	0	0	0	0	0	0	0	0	0	0
						Neoascochyta_paspali	0	0	0.0485302	0	0	0	0	0	0	0	0	0	0	0	0	0	0	0	0	0	0	0	0	0	0	0	0	0	0	0	0	0	0	0	0	0	0	0	0	0	0	0	0
Fungi	Ascomycota	Dothideomycetes	Pleosporales	Didymellaceae	Neoascochyta	Neoascochyta_tardicrescens	0.00482695	0	0	0	0	0	0	0	0	0	0	0	0	0	0	0	0	0	0	0	0	0	0	0	0	0	0	0	0	0	0	0	0	0	0	0	0	0	0	0	0	0	0
						Neoascochyta_tardicrescens	0.00482695	0	0	0	0	0	0	0	0	0	0	0	0	0	0	0	0	0	0	0	0	0	0	0	0	0	0	0	0	0	0	0	0	0	0	0	0	0	0	0	0	0	0
					Neoascochyta		0.0386156	6.43547	0.0797282	0	0	0	0	0	0	0	0	0	0	0	0	0	0	0	0	0	0	0	0	0	0	0	0	0	0	0	0	0	0	0	0	0	0	0	0	0	0	0	0
Fungi	Ascomycota	Dothideomycetes	Pleosporales	Didymellaceae	Phoma	Phoma_laundoniae	0	0	0	0	0	0	0	0	0	0	0	0	0.0394234	0	0	0	0	0	0	0	0	0	0	0	0	0	0	0	0	0	0	0	0	0	0	0	0	0	0	0	0	0	0
						Phoma_laundoniae	0	0	0	0	0	0	0	0	0	0	0	0	0.0394234	0	0	0	0	0	0	0	0	0	0	0	0	0	0	0	0	0	0	0	0	0	0	0	0	0	0	0	0	0	0
					Phoma		0	0	0	0	0	0	0	0	0	0	0	0	0.0394234	0	0	0	0	0	0	0	0	0	0	0	0	0	0	0	0	0	0	0	0	0	0	0	0	0	0	0	0	0	0
Fungi	Ascomycota	Dothideomycetes	Pleosporales	Didymellaceae	NA	NA	0	0	0	0	0	0	0	0	0	0	0	0	0	0.0811536	0	0	0	0	0	0	0	0	0	0	0	0	0	0	0	0	0	0	0	0	0	0	0	0	0	0	0	0	0
						NA	0	0	0	0	0	0	0	0	0	0	0	0	0	0.0811536	0	0	0	0	0	0	0	0	0	0	0	0	0	0	0	0	0	0	0	0	0	0	0	0	0	0	0	0	0
					NA		0	0	0	0	0	0	0	0	0	0	0	0	0	0.0811536	0	0	0	0	0	0	0	0	0	0	0	0	0	0	0	0	0	0	0	0	0	0	0	0	0	0	0	0	0
				Didymellaceae			0.0386156	6.43547	0.0797282	0	0	0	0	0	0	0	0	0	0.0394234	0.0811536	0	0	0	0	0	0	0	0	0	0	0	0	0	0	0	0	0	0	0	0	0	0	0	0	0	0	0	0	0
Fungi	Ascomycota	Dothideomycetes	Pleosporales	Dothidotthiaceae	NA	NA	0	0	0	0	0	0	0	0	0	0	0	0	0	0.0374555	0	0	0	0	0	0	0	0	0	0	0	0	0	0	0	0	0	0	0	0	0	0	0	0	0	0	0	0	0
						NA	0	0	0	0	0	0	0	0	0	0	0	0	0	0.0374555	0	0	0	0	0	0	0	0	0	0	0	0	0	0	0	0	0	0	0	0	0	0	0	0	0	0	0	0	0
					NA		0	0	0	0	0	0	0	0	0	0	0	0	0	0.0374555	0	0	0	0	0	0	0	0	0	0	0	0	0	0	0	0	0	0	0	0	0	0	0	0	0	0	0	0	0
				Dothidotthiaceae			0	0	0	0	0	0	0	0	0	0	0	0	0	0.0374555	0	0	0	0	0	0	0	0	0	0	0	0	0	0	0	0	0	0	0	0	0	0	0	0	0	0	0	0	0
Fungi	Ascomycota	Dothideomycetes	Pleosporales	Leptosphaeriaceae	Leptosphaeria	NA	0	0	0	0	0	0	0	0	0	0	0	0	0	0.0218491	0	0	0	0	0	0	0	0	0	0	0	0	0	0	0	0	0	0	0	0	0	0	0	0	0	0	0	0	0
						NA	0	0	0	0	0	0	0	0	0	0	0	0	0	0.0218491	0	0	0	0	0	0	0	0	0	0	0	0	0	0	0	0	0	0	0	0	0	0	0	0	0	0	0	0	0
					Leptosphaeria		0	0	0	0	0	0	0	0	0	0	0	0	0	0.0218491	0	0	0	0	0	0	0	0	0	0	0	0	0	0	0	0	0	0	0	0	0	0	0	0	0	0	0	0	0
Fungi	Ascomycota	Dothideomycetes	Pleosporales	Leptosphaeriaceae	Leptosphaeriaceae_gen_Incertae_sedis	Leptosphaeriaceae_sp	0	0	0	0	0	0	0	0	0	0	0	0	1.29851	0	0	0	0	0	0	0	0	0	0	0	0	0	0	0	0	0	0	0	0	0	0	0	0	0	0	0	0	0	0
						Leptosphaeriaceae_sp	0	0	0	0	0	0	0	0	0	0	0	0	1.29851	0	0	0	0	0	0	0	0	0	0	0	0	0	0	0	0	0	0	0	0	0	0	0	0	0	0	0	0	0	0
					Leptosphaeriaceae_gen_Incertae_sedis		0	0	0	0	0	0	0	0	0	0	0	0	1.29851	0	0	0	0	0	0	0	0	0	0	0	0	0	0	0	0	0	0	0	0	0	0	0	0	0	0	0	0	0	0
Fungi	Ascomycota	Dothideomycetes	Pleosporales	Leptosphaeriaceae	Plenodomus	Plenodomus_dezfulensis	0	0	0	0	0	0	0	0	0	0	0	0	0	0	0	0	0	0	0	0	0	0	0	0	0	0	0	0	0	0	0	0	0	0	0	0	0	0	0	0	0	0	0
						Plenodomus_dezfulensis	0	0	0	0	0	0	0	0	0	0	0	0	0	0	0	0	0	0	0	0	0	0	0	0	0	0	0	0	0	0	0	0	0	0	0	0	0	0	0	0	0	0	0
					Plenodomus		0	0	0	0	0	0	0	0	0	0	0	0	0	0	0	0	0	0	0	0	0	0	0	0	0	0	0	0	0	0	0	0	0	0	0	0	0	0	0	0	0	0	0
				Leptosphaeriaceae			0	0	0	0	0	0	0	0	0	0	0	0	1.29851	0.0218491	0	0	0	0	0	0	0	0	0	0	0	0	0	0	0	0	0	0	0	0	0	0	0	0	0	0	0	0	0
Fungi	Ascomycota	Dothideomycetes	Pleosporales	Massarinaceae	Helminthosporium	Helminthosporium_solani	0	0	0	0	0	0	0	0	0	0	0	0	0	0	0	0	0	0	0	0	0	0	0	0	0.106884	0.0851903	0.0181035	0	0	0	0	0	0	0	0	0	0	0.0559597	0	0	0	0	0
						Helminthosporium_solani	0	0	0	0	0	0	0	0	0	0	0	0	0	0	0	0	0	0	0	0	0	0	0	0	0.106884	0.0851903	0.0181035	0	0	0	0	0	0	0	0	0	0	0.0559597	0	0	0	0	0
					Helminthosporium		0	0	0	0	0	0	0	0	0	0	0	0	0	0	0	0	0	0	0	0	0	0	0	0	0.106884	0.0851903	0.0181035	0	0	0	0	0	0	0	0	0	0	0.0559597	0	0	0	0	0
				Massarinaceae			0	0	0	0	0	0	0	0	0	0	0	0	0	0	0	0	0	0	0	0	0	0	0	0	0.106884	0.0851903	0.0181035	0	0	0	0	0	0	0	0	0	0	0.0559597	0	0	0	0	0
Fungi	Ascomycota	Dothideomycetes	Pleosporales	Neopyrenochaetaceae	Neopyrenochaeta	NA	0	0	0	0	0	0	0	0	0	0	0	0	0	0.0280916	0	0	0	0	0	0	0	0	0	0	0	0	0	0	0	0	0	0	0	0	0	0	0	0	0	0	0	0	0
Fungi	Ascomycota	Dothideomycetes	Pleosporales	Neopyrenochaetaceae	Neopyrenochaeta	NA	0	0	0	0	0	0	0	0	0	0	0	0	0	0	0	0	0	0	0	0	0	0	0	0	0	0	0	0	0	0	0	0	0	0	0	0	0	0.223839	0.101523	0	0	0	0
						NA	0	0	0	0	0	0	0	0	0	0	0	0	0	0.0280916	0	0	0	0	0	0	0	0	0	0	0	0	0	0	0	0	0	0	0	0	0	0	0	0.223839	0.101523	0	0	0	0
					Neopyrenochaeta		0	0	0	0	0	0	0	0	0	0	0	0	0	0.0280916	0	0	0	0	0	0	0	0	0	0	0	0	0	0	0	0	0	0	0	0	0	0	0	0.223839	0.101523	0	0	0	0
				Neopyrenochaetaceae			0	0	0	0	0	0	0	0	0	0	0	0	0	0.0280916	0	0	0	0	0	0	0	0	0	0	0	0	0	0	0	0	0	0	0	0	0	0	0	0.223839	0.101523	0	0	0	0
Fungi	Ascomycota	Dothideomycetes	Pleosporales	Periconiaceae	Periconia	Periconia_celtidis	0	0	0	0	0	0	0	0	0	0	0	0	0	0	0	0	0	0	0	0	0	0	0	0	0	0	0	0	0	0	0.0368053	0	0	0	0	0	0	0	0	0	0	0	0
						Periconia_celtidis	0	0	0	0	0	0	0	0	0	0	0	0	0	0	0	0	0	0	0	0	0	0	0	0	0	0	0	0	0	0	0.0368053	0	0	0	0	0	0	0	0	0	0	0	0
					Periconia		0	0	0	0	0	0	0	0	0	0	0	0	0	0	0	0	0	0	0	0	0	0	0	0	0	0	0	0	0	0	0.0368053	0	0	0	0	0	0	0	0	0	0	0	0
				Periconiaceae			0	0	0	0	0	0	0	0	0	0	0	0	0	0	0	0	0	0	0	0	0	0	0	0	0	0	0	0	0	0	0.0368053	0	0	0	0	0	0	0	0	0	0	0	0
Fungi	Ascomycota	Dothideomycetes	Pleosporales	Phaeosphaeriaceae	Acericola	Acericola_italica	0	0	0	0	0	0	0	0	0	0	0	0	0	0.00936388	0	0	0	0	0	0	0	0	0	0	0	0	0	0	0	0	0	0	0	0	0	0	0	0	0	0	0	0	0
						Acericola_italica	0	0	0	0	0	0	0	0	0	0	0	0	0	0.00936388	0	0	0	0	0	0	0	0	0	0	0	0	0	0	0	0	0	0	0	0	0	0	0	0	0	0	0	0	0
					Acericola		0	0	0	0	0	0	0	0	0	0	0	0	0	0.00936388	0	0	0	0	0	0	0	0	0	0	0	0	0	0	0	0	0	0	0	0	0	0	0	0	0	0	0	0	0
Fungi	Ascomycota	Dothideomycetes	Pleosporales	Phaeosphaeriaceae	Leptospora	Leptospora_rubella	0	0	0	0	0	0	0	0	0	0	0	0	0	0.0249703	0	0	0	0	0	0	0	0	0	0	0	0	0	0	0	0	0	0	0	0	0	0	0	0	0	0	0	0	0
						Leptospora_rubella	0	0	0	0	0	0	0	0	0	0	0	0	0	0.0249703	0	0	0	0	0	0	0	0	0	0	0	0	0	0	0	0	0	0	0	0	0	0	0	0	0	0	0	0	0
					Leptospora		0	0	0	0	0	0	0	0	0	0	0	0	0	0.0249703	0	0	0	0	0	0	0	0	0	0	0	0	0	0	0	0	0	0	0	0	0	0	0	0	0	0	0	0	0
Fungi	Ascomycota	Dothideomycetes	Pleosporales	Phaeosphaeriaceae	Muriphaeosphaeria	Muriphaeosphaeria_viburni	0	0	0	0	0	0	0	0	0	0	0	0	0.00985586	0	0	0	0	0	0	0	0	0	0	0	0	0	0	0	0	0	0	0	0	0	0	0	0	0	0	0	0	0	0
						Muriphaeosphaeria_viburni	0	0	0	0	0	0	0	0	0	0	0	0	0.00985586	0	0	0	0	0	0	0	0	0	0	0	0	0	0	0	0	0	0	0	0	0	0	0	0	0	0	0	0	0	0
					Muriphaeosphaeria		0	0	0	0	0	0	0	0	0	0	0	0	0.00985586	0	0	0	0	0	0	0	0	0	0	0	0	0	0	0	0	0	0	0	0	0	0	0	0	0	0	0	0	0	0
Fungi	Ascomycota	Dothideomycetes	Pleosporales	Phaeosphaeriaceae	Parastagonospora	Parastagonospora_nodorum	0.0289617	0	0	0	0	0	0	0	0	0	0	0	0	0	0	0	0	0	0	0	0	0	0	0	0	0	0	0	0	0	0	0	0	0	0	0	0	0	0	0	0	0	0
Fungi	Ascomycota	Dothideomycetes	Pleosporales	Phaeosphaeriaceae	Parastagonospora	Parastagonospora_nodorum	0	0	0	0	0	0	0	0	0	0	0	0	0	0	0	0	0	0	0	0	0	0	0	0	0	0	0	0	0	0	0	0	0	0	0	0	0	0	0	0	0	0	0
						Parastagonospora_nodorum	0.0289617	0	0	0	0	0	0	0	0	0	0	0	0	0	0	0	0	0	0	0	0	0	0	0	0	0	0	0	0	0	0	0	0	0	0	0	0	0	0	0	0	0	0
					Parastagonospora		0.0289617	0	0	0	0	0	0	0	0	0	0	0	0	0	0	0	0	0	0	0	0	0	0	0	0	0	0	0	0	0	0	0	0	0	0	0	0	0	0	0	0	0	0
Fungi	Ascomycota	Dothideomycetes	Pleosporales	Phaeosphaeriaceae	Phaeosphaeria	Phaeosphaeria_lunariae	0	0	0	0	0	0	0	0	0	0	0	0	0	0.0218491	0	0	0	0	0	0	0	0	0	0	0	0	0	0	0	0	0	0	0	0	0	0	0	0	0	0	0	0	0
						Phaeosphaeria_lunariae	0	0	0	0	0	0	0	0	0	0	0	0	0	0.0218491	0	0	0	0	0	0	0	0	0	0	0	0	0	0	0	0	0	0	0	0	0	0	0	0	0	0	0	0	0
					Phaeosphaeria		0	0	0	0	0	0	0	0	0	0	0	0	0	0.0218491	0	0	0	0	0	0	0	0	0	0	0	0	0	0	0	0	0	0	0	0	0	0	0	0	0	0	0	0	0
Fungi	Ascomycota	Dothideomycetes	Pleosporales	Phaeosphaeriaceae	Phaeosphaeriaceae_gen_Incertae_sedis	Phaeosphaeriaceae_sp	0	0.0176637	0	0	0	0	0	0	0	0	0	0	0	0	0	0	0	0	0	0	0	0	0	0	0	0	0	0	0	0	0	0	0	0	0	0	0	0	0	0	0	0	0
						Phaeosphaeriaceae_sp	0	0.0176637	0	0	0	0	0	0	0	0	0	0	0	0	0	0	0	0	0	0	0	0	0	0	0	0	0	0	0	0	0	0	0	0	0	0	0	0	0	0	0	0	0
					Phaeosphaeriaceae_gen_Incertae_sedis		0	0.0176637	0	0	0	0	0	0	0	0	0	0	0	0	0	0	0	0	0	0	0	0	0	0	0	0	0	0	0	0	0	0	0	0	0	0	0	0	0	0	0	0	0
Fungi	Ascomycota	Dothideomycetes	Pleosporales	Phaeosphaeriaceae	Sclerostagonospora	Sclerostagonospora_sp	0	0	0	0	0	0	0	0	0	0	0	0	0.189725	0	0	0	0	0	0	0	0	0	0	0	0	0	0	0	0	0	0	0	0	0	0	0	0	0	0	0	0	0	0
						Sclerostagonospora_sp	0	0	0	0	0	0	0	0	0	0	0	0	0.189725	0	0	0	0	0	0	0	0	0	0	0	0	0	0	0	0	0	0	0	0	0	0	0	0	0	0	0	0	0	0
					Sclerostagonospora		0	0	0	0	0	0	0	0	0	0	0	0	0.189725	0	0	0	0	0	0	0	0	0	0	0	0	0	0	0	0	0	0	0	0	0	0	0	0	0	0	0	0	0	0
Fungi	Ascomycota	Dothideomycetes	Pleosporales	Phaeosphaeriaceae	Setophoma	Setophoma_terrestris	0	0	0	0	0	0	0	0	0	0	0	0	0	0	0	0	0	0	0	0	0	0	0	0	0.106884	0	0.0724139	0	0	0	0	0	0	0	0	0	0	0	0	0	0	0	0
Fungi	Ascomycota	Dothideomycetes	Pleosporales	Phaeosphaeriaceae	Setophoma	Setophoma_terrestris	0	0	0	0	0	0	0	0	0	0	0	0	0	0	0	0	0	0	0	0	0	0	0	0	0	0.044837	0	0	0	0	0	0	0	0	0	0	0	0	0	0	0	0	0
						Setophoma_terrestris	0	0	0	0	0	0	0	0	0	0	0	0	0	0	0	0	0	0	0	0	0	0	0	0	0.106884	0.044837	0.0724139	0	0	0	0	0	0	0	0	0	0	0	0	0	0	0	0
					Setophoma		0	0	0	0	0	0	0	0	0	0	0	0	0	0	0	0	0	0	0	0	0	0	0	0	0.106884	0.044837	0.0724139	0	0	0	0	0	0	0	0	0	0	0	0	0	0	0	0
				Phaeosphaeriaceae			0.0289617	0.0176637	0	0	0	0	0	0	0	0	0	0	0.199581	0.0561833	0	0	0	0	0	0	0	0	0	0	0.106884	0.044837	0.0724139	0	0	0	0	0	0	0	0	0	0	0	0	0	0	0	0
Fungi	Ascomycota	Dothideomycetes	Pleosporales	Pleosporaceae	Alternaria	NA	5.05141	2.67605	3.88588	0	0	0	0	0	0	0	0	0	0	0.374555	0	0	0	0	0	0	0	0	0	0	0	0	0	0	0	0	0	0	0	0	0	0	0	0	0	0	0	0	0
Fungi	Ascomycota	Dothideomycetes	Pleosporales	Pleosporaceae	Alternaria	NA	0	0	0.114393	0	0	0	0	0	0	0	0	0	0	0.177914	0	0	0	0	0	0	0	0	0	0	0	0	0	0	0	0	0	0	0	0	0	0	0	0	0	0	0	0	0
Fungi	Ascomycota	Dothideomycetes	Pleosporales	Pleosporaceae	Alternaria	NA	0	0	0	0	0	0	0	0	0	0	0	0	0	0	0	0	0	0	0	0	0	0	0	0	0.0680173	0.0358696	0	0	0	0	0	0	0	0	0	0	0.262467	0.298452	0	0	0	0	0
Fungi	Ascomycota	Dothideomycetes	Pleosporales	Pleosporaceae	Alternaria	NA	0	0	0	0	0	0	0	0	0	0	0	0	2.45411	4.21687	0.938967	0	0	0	0	0	0	0	0	0	0.165185	0.12106	0	0	0	0	0	0	0	0	0	0	0	0	0	0	0	0	0
						NA	5.05141	2.67605	4.00028	0	0	0	0	0	0	0	0	0	2.45411	4.76934	0.938967	0	0	0	0	0	0	0	0	0	0.233202	0.15693	0	0	0	0	0	0	0	0	0	0	0.262467	0.298452	0	0	0	0	0
					Alternaria		5.05141	2.67605	4.00028	0	0	0	0	0	0	0	0	0	2.45411	4.76934	0.938967	0	0	0	0	0	0	0	0	0	0.233202	0.15693	0	0	0	0	0	0	0	0	0	0	0.262467	0.298452	0	0	0	0	0
Fungi	Ascomycota	Dothideomycetes	Pleosporales	Pleosporaceae	Curvularia	NA	0	0	0	0	0	0	0	0	0	0	0	0	0	0	0	0	0	0	0	0	0	0	0	0	0	0	0	0	0	0	0	0	0	0	0	0	0	0	0	0	0	0	0
						NA	0	0	0	0	0	0	0	0	0	0	0	0	0	0	0	0	0	0	0	0	0	0	0	0	0	0	0	0	0	0	0	0	0	0	0	0	0	0	0	0	0	0	0
					Curvularia		0	0	0	0	0	0	0	0	0	0	0	0	0	0	0	0	0	0	0	0	0	0	0	0	0	0	0	0	0	0	0	0	0	0	0	0	0	0	0	0	0	0	0
Fungi	Ascomycota	Dothideomycetes	Pleosporales	Pleosporaceae	Pyrenophora	Pyrenophora_tritici-repentis	0.0289617	0.0117758	0.0207987	0	0	0	0	0	0	0	0	0	0	0	0	0	0	0	0	0	0	0	0	0	0	0	0	0	0	0	0	0	0	0	0	0	0	0	0	0	0	0	0
						Pyrenophora_tritici-repentis	0.0289617	0.0117758	0.0207987	0	0	0	0	0	0	0	0	0	0	0	0	0	0	0	0	0	0	0	0	0	0	0	0	0	0	0	0	0	0	0	0	0	0	0	0	0	0	0	0
					Pyrenophora		0.0289617	0.0117758	0.0207987	0	0	0	0	0	0	0	0	0	0	0	0	0	0	0	0	0	0	0	0	0	0	0	0	0	0	0	0	0	0	0	0	0	0	0	0	0	0	0	0
Fungi	Ascomycota	Dothideomycetes	Pleosporales	Pleosporaceae	Stemphylium	Stemphylium_vesicarium	0.0168943	0	0.0346644	0	0	0	0.142729	0	0	0	0	0	0.818036	1.0706	0.321781	0	0	0	0	0	0	0	0	0	0	0	0	0	0	0	0	0	0	0	0	0	0	0	0	0	0	0	0
						Stemphylium_vesicarium	0.0168943	0	0.0346644	0	0	0	0.142729	0	0	0	0	0	0.818036	1.0706	0.321781	0	0	0	0	0	0	0	0	0	0	0	0	0	0	0	0	0	0	0	0	0	0	0	0	0	0	0	0
					Stemphylium		0.0168943	0	0.0346644	0	0	0	0.142729	0	0	0	0	0	0.818036	1.0706	0.321781	0	0	0	0	0	0	0	0	0	0	0	0	0	0	0	0	0	0	0	0	0	0	0	0	0	0	0	0
Fungi	Ascomycota	Dothideomycetes	Pleosporales	Pleosporaceae	NA	NA	0.0699908	0	0	0	0	0	0	0	0	0	0	0	0	0	0	0	0	0	0	0	0	0	0	0	0	0	0	0	0	0	0	0	0	0	0	0	0	0	0	0	0	0	0
Fungi	Ascomycota	Dothideomycetes	Pleosporales	Pleosporaceae	NA	NA	0	0	0	0	0	0	0	0	0	0	0	0	0	0	0	0	0	0	0	0	0	0	0	0	0	0	0	0	0	0	0	0	0	0	0	0	0	0	0	0	0	0	0
						NA	0.0699908	0	0	0	0	0	0	0	0	0	0	0	0	0	0	0	0	0	0	0	0	0	0	0	0	0	0	0	0	0	0	0	0	0	0	0	0	0	0	0	0	0	0
					NA		0.0699908	0	0	0	0	0	0	0	0	0	0	0	0	0	0	0	0	0	0	0	0	0	0	0	0	0	0	0	0	0	0	0	0	0	0	0	0	0	0	0	0	0	0
				Pleosporaceae			5.16725	2.68782	4.05574	0	0	0	0.142729	0	0	0	0	0	3.27214	5.83994	1.26075	0	0	0	0	0	0	0	0	0	0.233202	0.15693	0	0	0	0	0	0	0	0	0	0	0.262467	0.298452	0	0	0	0	0
Fungi	Ascomycota	Dothideomycetes	Pleosporales	Pleosporales_fam_Incertae_sedis	Pleosporales_gen_Incertae_sedis	Pleosporales_sp	0	0	0	0	0	0	0	0	0	0	0	0	0	0	0	0	0	0	0	0	0	0	0	0	0	0	0	0	0	0	0	0	0	0	0	0	0.524934	0.261145	0.253807	0	0	0	0
						Pleosporales_sp	0	0	0	0	0	0	0	0	0	0	0	0	0	0	0	0	0	0	0	0	0	0	0	0	0	0	0	0	0	0	0	0	0	0	0	0	0.524934	0.261145	0.253807	0	0	0	0
					Pleosporales_gen_Incertae_sedis		0	0	0	0	0	0	0	0	0	0	0	0	0	0	0	0	0	0	0	0	0	0	0	0	0	0	0	0	0	0	0	0	0	0	0	0	0.524934	0.261145	0.253807	0	0	0	0
				Pleosporales_fam_Incertae_sedis			0	0	0	0	0	0	0	0	0	0	0	0	0	0	0	0	0	0	0	0	0	0	0	0	0	0	0	0	0	0	0	0	0	0	0	0	0.524934	0.261145	0.253807	0	0	0	0
Fungi	Ascomycota	Dothideomycetes	Pleosporales	Pyrenochaetopsidaceae	Pyrenochaetopsis	Pyrenochaetopsis_decipiens	0	0	0	0	0	0	0	0	0	0	0	0	0	0	0	0	0	0	0	0	0	0	0	0	0	0	0	0	0	0	0	0	0	0	0	0	0	0.0559597	0	0	0	0	0
						Pyrenochaetopsis_decipiens	0	0	0	0	0	0	0	0	0	0	0	0	0	0	0	0	0	0	0	0	0	0	0	0	0	0	0	0	0	0	0	0	0	0	0	0	0	0.0559597	0	0	0	0	0
					Pyrenochaetopsis		0	0	0	0	0	0	0	0	0	0	0	0	0	0	0	0	0	0	0	0	0	0	0	0	0	0	0	0	0	0	0	0	0	0	0	0	0	0.0559597	0	0	0	0	0
				Pyrenochaetopsidaceae			0	0	0	0	0	0	0	0	0	0	0	0	0	0	0	0	0	0	0	0	0	0	0	0	0	0	0	0	0	0	0	0	0	0	0	0	0	0.0559597	0	0	0	0	0
Fungi	Ascomycota	Dothideomycetes	Pleosporales	NA	NA	NA	0	0	0	0	0	0	0	0	0	0	0	0	0	0.0312129	0	0	0	0	0	0	0	0	0	0	0	0	0	0	0	0	0	0	0	0	0	0	0	0	0	0	0	0	0
Fungi	Ascomycota	Dothideomycetes	Pleosporales	NA	NA	NA	0	0	0	0	0	0	0	0	0	0	0	0	0	0.0343342	0	0	0	0	0	0	0	0	0	0	0	0	0	0	0	0	0	0	0	0	0	0	0	0	0	0	0	0	0
Fungi	Ascomycota	Dothideomycetes	Pleosporales	NA	NA	NA	0	0	0	0	0	0	0	0	0	0	0	0	0.14291	0.405768	0	0	0	0	0	0	0	0	0	0	0	0	0	0	0	0	0	0	0	0	0	0	0	0	0	0	0	0	0
Fungi	Ascomycota	Dothideomycetes	Pleosporales	NA	NA	NA	0	0	0	0	0	0	0	0	0	0	0	0	0.115806	0.146701	1.36097	0	0	0	0	0	0	0	0	0	0	0	0	0	0	0	0	0	0	0	0	0	0	0	0	0	0	0	0
Fungi	Ascomycota	Dothideomycetes	Pleosporales	NA	NA	NA	0	0	0	0	0	0	0	0	0	0	0	0	0	0.0156065	0	0	0	0	0	0	0	0	0	0	0	0	0	0	0	0	0	0	0	0	0	0	0	0	0	0	0	0	0
Fungi	Ascomycota	Dothideomycetes	Pleosporales	NA	NA	NA	0.859198	0.338554	0.904742	0	0	0	0	0	0	0	0	0	0.268572	0.268431	0.131877	0	0	0	0	0	0	0	0	0	0	0	0	0	0	0	0	0	0	0	0	0	0	0	0	0	0	0	0
Fungi	Ascomycota	Dothideomycetes	Pleosporales	NA	NA	NA	0	0	0	0	0	0	0	0	0	0	0	0	0	0	0	0	0	0	0	0	0	0	0	0	0	0	0	0	0.0164935	0	0	0	0	0	0	0	0	0	0	0	0	0	0
Fungi	Ascomycota	Dothideomycetes	Pleosporales	NA	NA	NA	0	0	0	0	0	0	0	0	0	0	0	0	0	0.0998814	0	0	0	0	0	0	0	0	0	0	0	0	0	0	0	0	0	0	0	0	0	0	0	0	0	0	0	0	0
Fungi	Ascomycota	Dothideomycetes	Pleosporales	NA	NA	NA	0	0	0	0	0	0	0	0	0	0	0	0	0	0.0468194	0	0	0	0	0	0	0	0	0	0	0	0	0	0	0	0	0	0	0	0	0	0	0	0	0	0	0	0	0
Fungi	Ascomycota	Dothideomycetes	Pleosporales	NA	NA	NA	0	0	0	0	0	0	0	0	0	0	0	0	0.00985586	0	0	0	0	0	0	0	0	0	0	0	0	0	0	0	0	0	0	0	0	0	0	0	0	0	0	0	0	0	0
Fungi	Ascomycota	Dothideomycetes	Pleosporales	NA	NA	NA	0	0	0	0	0	0	0	0	0	0	0	0	0	0	0	0	0	0	0.0754422	0.130893	0.184367	0	0	0	0	0	0	0	0	0	0	0	0	0	0	0	0	0	0	0	0	0	0
Fungi	Ascomycota	Dothideomycetes	Pleosporales	NA	NA	NA	0	0	0	0	0	0	0	0	0	0	0	0	0.0911667	0.131094	1.35042	0.116134	0.0316325	0.0808456	0.209562	0.340323	0.473093	0.032287	0.44955	0.151552	0	0	0	0	0	0	0	0	0	0	0	0	0	1.32438	0	0	0	0	0
Fungi	Ascomycota	Dothideomycetes	Pleosporales	NA	NA	NA	0	0.206076	0	0	0	0	0	0	0	0	0	0	0	0	0	0	0	0	0	0	0	0	0	0	0	0	0	0	0	0	0	0	0	0	0	0	0	0	0	0	0	0	0
Fungi	Ascomycota	Dothideomycetes	Pleosporales	NA	NA	NA	0	0	0	0	0	0	0	0	0	0	0	0	0	0	0	0	0	0	0	0	0	0	0	0	0.0753049	0.0134511	0.036207	0	0	0	0	0	0	0	0	0	0.691959	1.69744	0.71066	0	0	0	0
Fungi	Ascomycota	Dothideomycetes	Pleosporales	NA	NA	NA	0	0	0	0	0	0	0	0	0	0	0	0	0	0	0	0	0	0	0	0	0	0	0	0	0	0	0	0	0	0	0	0	0	0	0	0	0	0.0559597	0	0	0	0	0
Fungi	Ascomycota	Dothideomycetes	Pleosporales	NA	NA	NA	0	0	0	0	0	0	0	0	0	0	0	0	0	0	0	0	0	0	0	0	0	0	0	0	0	0	0	0	0	0	0	0	0	0	0	0	0	0	0	0	0	0	0
						NA	0.859198	0.54463	0.904742	0	0	0	0	0	0	0	0	0	0.628311	1.17985	2.84328	0.116134	0.0316325	0.0808456	0.285004	0.471217	0.65746	0.032287	0.44955	0.151552	0.0753049	0.0134511	0.036207	0	0.0164935	0	0	0	0	0	0	0	0.691959	3.07778	0.71066	0	0	0	0
					NA		0.859198	0.54463	0.904742	0	0	0	0	0	0	0	0	0	0.628311	1.17985	2.84328	0.116134	0.0316325	0.0808456	0.285004	0.471217	0.65746	0.032287	0.44955	0.151552	0.0753049	0.0134511	0.036207	0	0.0164935	0	0	0	0	0	0	0	0.691959	3.07778	0.71066	0	0	0	0
				NA			0.859198	0.54463	0.904742	0	0	0	0	0	0	0	0	0	0.628311	1.17985	2.84328	0.116134	0.0316325	0.0808456	0.285004	0.471217	0.65746	0.032287	0.44955	0.151552	0.0753049	0.0134511	0.036207	0	0.0164935	0	0	0	0	0	0	0	0.691959	3.07778	0.71066	0	0	0	0
			Pleosporales				6.09403	9.68559	5.04021	0	0	0	0.142729	0	0	0	0	0	5.45029	7.33816	4.10402	0.116134	0.0316325	0.0808456	0.285004	0.471217	0.65746	0.032287	0.44955	0.151552	0.522276	0.300408	0.126724	0	0.0164935	0	0.0368053	0	0	0	0	0	1.47936	3.97314	1.06599	0	0	0	0
Fungi	Ascomycota	Dothideomycetes	Venturiales	NA	NA	NA	0	0	0	0	0	0	0	0	0	0	0	0	0	0.0156065	0	0	0	0	0	0	0	0	0	0	0	0	0	0	0	0	0	0	0	0	0	0	0	0	0	0	0	0	0
Fungi	Ascomycota	Dothideomycetes	Venturiales	NA	NA	NA	0	0	0	0	0	0	0	0	0	0	0	0	0.0862388	0	0	0	0	0	0	0	0	0	0	0	0	0	0	0	0	0	0	0	0	0	0	0	0	0	0	0	0	0	0
						NA	0	0	0	0	0	0	0	0	0	0	0	0	0.0862388	0.0156065	0	0	0	0	0	0	0	0	0	0	0	0	0	0	0	0	0	0	0	0	0	0	0	0	0	0	0	0	0
					NA		0	0	0	0	0	0	0	0	0	0	0	0	0.0862388	0.0156065	0	0	0	0	0	0	0	0	0	0	0	0	0	0	0	0	0	0	0	0	0	0	0	0	0	0	0	0	0
				NA			0	0	0	0	0	0	0	0	0	0	0	0	0.0862388	0.0156065	0	0	0	0	0	0	0	0	0	0	0	0	0	0	0	0	0	0	0	0	0	0	0	0	0	0	0	0	0
			Venturiales				0	0	0	0	0	0	0	0	0	0	0	0	0.0862388	0.0156065	0	0	0	0	0	0	0	0	0	0	0	0	0	0	0	0	0	0	0	0	0	0	0	0	0	0	0	0	0
Fungi	Ascomycota	Dothideomycetes	NA	NA	NA	NA	0	0	0	0	0	0	0	0	0	0	0	0	0	0.0405768	0	0	0	0	0	0	0	0	0	0	0	0	0	0	0	0	0	0	0	0	0	0	0	0	0	0	0	0	0
Fungi	Ascomycota	Dothideomycetes	NA	NA	NA	NA	0	0	0	0	0	0	0	0	0	0	0	0	0	0.0624259	0	0	0	0	0	0	0	0	0	0	0	0	0	0	0	0	0	0	0	0	0	0	0	0	0	0	0	0	0
Fungi	Ascomycota	Dothideomycetes	NA	NA	NA	NA	0	0	0	0	0	0	0	0	0	0	0	0	0.0271036	0.0499407	0	0	0	0	0	0	0	0	0	0	0	0	0	0	0	0	0	0	0	0	0	0	0	0	0	0	0	0	0
Fungi	Ascomycota	Dothideomycetes	NA	NA	NA	NA	0	0	0	0	0	0	0	0	0	0	0	0	0.0295676	0	0	0	0	0	0	0	0	0	0	0	0	0	0	0	0	0	0	0	0	0	0	0	0	0	0	0	0	0	0
Fungi	Ascomycota	Dothideomycetes	NA	NA	NA	NA	0	0	0	0	0	0	0	0	0	0	0	0	0	0	0	0	0	0	0	0	0	0	0	0	0	0	0	0	0	0	0	0	0	0	0	0	0	0	0	0	0	0	0
Fungi	Ascomycota	Dothideomycetes	NA	NA	NA	NA	0	0	0	0	0	0	0	0	0	0	0	0	0	0.159186	0	0	0	0	0	0	0	0	0	0	0	0	0	0	0	0	0	0	0	0	0	0	0	0	0	0	0	0	0
Fungi	Ascomycota	Dothideomycetes	NA	NA	NA	NA	0	0	0	0	0	0	0	0	0	0	0	0	0.0542072	0.0998814	0	0	0	0	0	0	0	0	0	0	0	0	0	0	0	0	0	0	0	0	0	0	0	0	0	0	0	0	0
						NA	0	0	0	0	0	0	0	0	0	0	0	0	0.110878	0.412011	0	0	0	0	0	0	0	0	0	0	0	0	0	0	0	0	0	0	0	0	0	0	0	0	0	0	0	0	0
					NA		0	0	0	0	0	0	0	0	0	0	0	0	0.110878	0.412011	0	0	0	0	0	0	0	0	0	0	0	0	0	0	0	0	0	0	0	0	0	0	0	0	0	0	0	0	0
				NA			0	0	0	0	0	0	0	0	0	0	0	0	0.110878	0.412011	0	0	0	0	0	0	0	0	0	0	0	0	0	0	0	0	0	0	0	0	0	0	0	0	0	0	0	0	0
			NA				0	0	0	0	0	0	0	0	0	0	0	0	0.110878	0.412011	0	0	0	0	0	0	0	0	0	0	0	0	0	0	0	0	0	0	0	0	0	0	0	0	0	0	0	0	0
		Dothideomycetes					6.5719	9.83867	5.65724	0.0274029	0.237729	0	0.142729	0	0	0	0	0	9.01072	12.4789	4.39416	0.116134	0.0316325	0.0808456	0.285004	0.471217	0.65746	0.032287	0.44955	0.151552	0.522276	0.300408	0.126724	0	0.0164935	0	0.0368053	0	0	0	0	0	1.5748	3.97314	1.06599	0	0	0	0
Fungi	Ascomycota	Eurotiomycetes	Chaetothyriales	Herpotrichiellaceae	Exophiala	Exophiala_phaeomuriformis	0	0	0	0	0	0	0	0	0	0	0	0	0	0	0.0422008	0	0	0	0	0	0	0	0	0	0	0	0	0	0	0	0	0	0	0	0	0	0	0	0	0	0	0	0
						Exophiala_phaeomuriformis	0	0	0	0	0	0	0	0	0	0	0	0	0	0	0.0422008	0	0	0	0	0	0	0	0	0	0	0	0	0	0	0	0	0	0	0	0	0	0	0	0	0	0	0	0
Fungi	Ascomycota	Eurotiomycetes	Chaetothyriales	Herpotrichiellaceae	Exophiala	NA	0	0	0	0	0	0	0	0	0	0	0	0	0	0	0	0	0	0.419199	0	0	0	0	0	0	0	0	0	0	0	0	0	0	0	0	0	0	0	0	0	0	0	0	0
Fungi	Ascomycota	Eurotiomycetes	Chaetothyriales	Herpotrichiellaceae	Exophiala	NA	0	0	0	0	0	0	0	0	0	0	0	0	0	0	0.474759	0.257155	0	0	0.922071	0.617817	0.692246	0	0.826446	0.489099	0	0	0	0	0	0	0	0	0	0	0	0	0	0	0	0	0	0	0
Fungi	Ascomycota	Eurotiomycetes	Chaetothyriales	Herpotrichiellaceae	Exophiala	NA	0	0	0	0	0	0	0	0	0	0	0	0	0.0468153	0	0	0	0.328491	0	0	0	0	0.778475	0	0	0	0	0	0	0	0	0	0	0	0	0	0	0	0	0	0	0	0	0
						NA	0	0	0	0	0	0	0	0	0	0	0	0	0.0468153	0	0.474759	0.257155	0.328491	0.419199	0.922071	0.617817	0.692246	0.778475	0.826446	0.489099	0	0	0	0	0	0	0	0	0	0	0	0	0	0	0	0	0	0	0
					Exophiala		0	0	0	0	0	0	0	0	0	0	0	0	0.0468153	0	0.516959	0.257155	0.328491	0.419199	0.922071	0.617817	0.692246	0.778475	0.826446	0.489099	0	0	0	0	0	0	0	0	0	0	0	0	0	0	0	0	0	0	0
Fungi	Ascomycota	Eurotiomycetes	Chaetothyriales	Herpotrichiellaceae	Herpotrichiellaceae_gen_Incertae_sedis	Herpotrichiellaceae_sp	0	0	0	0	0	0	0	0	0	0	0	0	0	0	0	0	0	0	0	0	0	0	0	0.141219	0	0	0	0	0	0	0	0	0	0	0	0	0	0	0	0	0	0	0
Fungi	Ascomycota	Eurotiomycetes	Chaetothyriales	Herpotrichiellaceae	Herpotrichiellaceae_gen_Incertae_sedis	Herpotrichiellaceae_sp	0	0	0	0	0	0	0	0	0	0	0	0	0.0542072	0	0	0	0	0	0	0	0	0	0	0	0	0	0	0	0	0	0	0	0	0	0	0	0	0	0	0	0	0	0
Fungi	Ascomycota	Eurotiomycetes	Chaetothyriales	Herpotrichiellaceae	Herpotrichiellaceae_gen_Incertae_sedis	Herpotrichiellaceae_sp	0	0	0	0	0	0	0	0	0	0	0	0	0	0	0	0	0	0	0.0614714	0	0	0	0.286078	0	0	0	0	0	0	0	0	0	0	0	0	0	0	0	0	0	0	0	0
Fungi	Ascomycota	Eurotiomycetes	Chaetothyriales	Herpotrichiellaceae	Herpotrichiellaceae_gen_Incertae_sedis	Herpotrichiellaceae_sp	0	0	0	0	0	0	0	0	0	0	0	0	0.00739189	0	0	0	0	0	0	0	0	0	0	0	0	0	0	0	0	0	0	0	0	0	0	0	0	0	0	0	0	0	0
Fungi	Ascomycota	Eurotiomycetes	Chaetothyriales	Herpotrichiellaceae	Herpotrichiellaceae_gen_Incertae_sedis	Herpotrichiellaceae_sp	0	0	0	0	0	0	0	0	0	0	0	0	0	0	0	0.0331813	0	0	0	0	0	0	0	0	0	0	0	0	0	0	0	0	0	0	0	0	0	0	0	0	0	0	0
Fungi	Ascomycota	Eurotiomycetes	Chaetothyriales	Herpotrichiellaceae	Herpotrichiellaceae_gen_Incertae_sedis	Herpotrichiellaceae_sp	0	0	0	0	0	0	0	0	0	0	0	0	0	0	0.0474759	0	0	0	0	0	0	0	0.054491	0	0	0	0	0	0	0	0	0	0	0	0	0	0	0	0	0	0	0	0
Fungi	Ascomycota	Eurotiomycetes	Chaetothyriales	Herpotrichiellaceae	Herpotrichiellaceae_gen_Incertae_sedis	Herpotrichiellaceae_sp	0	0	0	0	0	0	0	0	0	0	0	0	0	0	0	0	0.00973307	0	0	0	0	0	0	0	0	0	0	0	0	0	0	0	0	0	0	0	0	0	0	0	0	0	0
Fungi	Ascomycota	Eurotiomycetes	Chaetothyriales	Herpotrichiellaceae	Herpotrichiellaceae_gen_Incertae_sedis	Herpotrichiellaceae_sp	0	0	0	0	0	0	0	0	0	0	0	0	0	0	0	0	0.0948974	0	0	0	0	0	0	0	0	0	0	0	0	0	0	0	0	0	0	0	0	0	0	0	0	0	0
Fungi	Ascomycota	Eurotiomycetes	Chaetothyriales	Herpotrichiellaceae	Herpotrichiellaceae_gen_Incertae_sedis	Herpotrichiellaceae_sp	0	0	0	0	0	0	0	0	0	0	0	0	0	0	0	0.14102	0	0	0	0.12304	0.17741	0	0	0	0	0	0	0	0	0	0	0	0	0	0	0	0	0	0	0	0	0	0
Fungi	Ascomycota	Eurotiomycetes	Chaetothyriales	Herpotrichiellaceae	Herpotrichiellaceae_gen_Incertae_sedis	Herpotrichiellaceae_sp	0	0	0	0	0	0	0	0	0	0	0	0	0	0	0	0	0	0	0	0	0	0.0860987	0	0	0	0	0	0	0	0	0	0	0	0	0	0	0	0	0	0	0	0	0
Fungi	Ascomycota	Eurotiomycetes	Chaetothyriales	Herpotrichiellaceae	Herpotrichiellaceae_gen_Incertae_sedis	Herpotrichiellaceae_sp	0	0	0	0	0	0	0	0	0	0	0	0	0	0	0	0	0	0.0868341	0	0	0	0	0	0	0	0	0	0	0	0	0	0	0	0	0	0	0	0	0	0	0	0	0
Fungi	Ascomycota	Eurotiomycetes	Chaetothyriales	Herpotrichiellaceae	Herpotrichiellaceae_gen_Incertae_sedis	Herpotrichiellaceae_sp	0	0	0	0	0	0	0	0	0	0	0	0	0	0	0.142428	0	0	0	0.0977954	0	0	0	0	0	0	0	0	0	0	0	0	0	0	0	0	0	0	0	0	0	0	0	0
Fungi	Ascomycota	Eurotiomycetes	Chaetothyriales	Herpotrichiellaceae	Herpotrichiellaceae_gen_Incertae_sedis	Herpotrichiellaceae_sp	0	0	0	0	0	0	0	0	0	0	0	0	0	0	0	0	0	0	0.0223532	0	0	0	0	0	0	0	0	0	0	0	0	0	0	0	0	0	0	0	0	0	0	0	0
						Herpotrichiellaceae_sp	0	0	0	0	0	0	0	0	0	0	0	0	0.0615991	0	0.189903	0.174202	0.104631	0.0868341	0.18162	0.12304	0.17741	0.0860987	0.340569	0.141219	0	0	0	0	0	0	0	0	0	0	0	0	0	0	0	0	0	0	0
					Herpotrichiellaceae_gen_Incertae_sedis		0	0	0	0	0	0	0	0	0	0	0	0	0.0615991	0	0.189903	0.174202	0.104631	0.0868341	0.18162	0.12304	0.17741	0.0860987	0.340569	0.141219	0	0	0	0	0	0	0	0	0	0	0	0	0	0	0	0	0	0	0
				Herpotrichiellaceae			0	0	0	0	0	0	0	0	0	0	0	0	0.108414	0	0.706863	0.431356	0.433122	0.506033	1.10369	0.740857	0.869656	0.864574	1.16701	0.630317	0	0	0	0	0	0	0	0	0	0	0	0	0	0	0	0	0	0	0
Fungi	Ascomycota	Eurotiomycetes	Chaetothyriales	Trichomeriaceae	Knufia	NA	0	0	0	0	0	0	0	0	0	0	0	0	0.0369595	0	0	0	0	0	0	0	0	0	0	0	0	0	0	0	0	0	0	0	0	0	0	0	0	0	0	0	0	0	0
						NA	0	0	0	0	0	0	0	0	0	0	0	0	0.0369595	0	0	0	0	0	0	0	0	0	0	0	0	0	0	0	0	0	0	0	0	0	0	0	0	0	0	0	0	0	0
					Knufia		0	0	0	0	0	0	0	0	0	0	0	0	0.0369595	0	0	0	0	0	0	0	0	0	0	0	0	0	0	0	0	0	0	0	0	0	0	0	0	0	0	0	0	0	0
				Trichomeriaceae			0	0	0	0	0	0	0	0	0	0	0	0	0.0369595	0	0	0	0	0	0	0	0	0	0	0	0	0	0	0	0	0	0	0	0	0	0	0	0	0	0	0	0	0	0
			Chaetothyriales				0	0	0	0	0	0	0	0	0	0	0	0	0.145374	0	0.706863	0.431356	0.433122	0.506033	1.10369	0.740857	0.869656	0.864574	1.16701	0.630317	0	0	0	0	0	0	0	0	0	0	0	0	0	0	0	0	0	0	0
Fungi	Ascomycota	Eurotiomycetes	Eurotiales	Aspergillaceae	Aspergillus	Aspergillus_flavus	0.0217213	0	0	0	0	0	0	0	0	0	0	0	0	0	0	0	0	0	0	0	0	0	0	0	0	0	0	0	0	0	0	0	0	0	0	0	0	0	0	0	0	1.2668	0.0354305
Fungi	Ascomycota	Eurotiomycetes	Eurotiales	Aspergillaceae	Aspergillus	Aspergillus_flavus	0	0	0	0	0	0	0	0	0	0	0	0	0	0	0	0	0	0	0	0	0	0	0	0	0	0	0	0	0	0	0	0	0	0	0	0	0	0	0	0	0	0	0
						Aspergillus_flavus	0.0217213	0	0	0	0	0	0	0	0	0	0	0	0	0	0	0	0	0	0	0	0	0	0	0	0	0	0	0	0	0	0	0	0	0	0	0	0	0	0	0	0	1.2668	0.0354305
Fungi	Ascomycota	Eurotiomycetes	Eurotiales	Aspergillaceae	Aspergillus	Aspergillus_fumigatus	0	0	0	0.015985	0	0	0	0	0	0	0	0	0	0	0	0	0	0	0	0	0	0	0	0	0	0	0	0	0	0	0	0	0	0	0	0	0	0	0	0	0	0	0
						Aspergillus_fumigatus	0	0	0	0.015985	0	0	0	0	0	0	0	0	0	0	0	0	0	0	0	0	0	0	0	0	0	0	0	0	0	0	0	0	0	0	0	0	0	0	0	0	0	0	0
Fungi	Ascomycota	Eurotiomycetes	Eurotiales	Aspergillaceae	Aspergillus	Aspergillus_ruber	0.0434426	0	0	0	0	0	0	0	0	0	0	0	0	0	0	0	0	0	0	0	0	0	0	0	0	0	0	0	0	0	0	0	0	0	0	0	0	0	0	0	0	0	0
Fungi	Ascomycota	Eurotiomycetes	Eurotiales	Aspergillaceae	Aspergillus	Aspergillus_ruber	0	0	0	0.0205522	0	0	0	0	0	0	0	0	0	0	0	0	0	0	0	0	0	0	0	0	0	0	0	0	0	0	0	0	0	0	0	0	0	0	0	0	0	0	0
						Aspergillus_ruber	0.0434426	0	0	0.0205522	0	0	0	0	0	0	0	0	0	0	0	0	0	0	0	0	0	0	0	0	0	0	0	0	0	0	0	0	0	0	0	0	0	0	0	0	0	0	0
Fungi	Ascomycota	Eurotiomycetes	Eurotiales	Aspergillaceae	Aspergillus	Aspergillus_sp	0	0	0	0	0	0	0	0	0	0	0	0	0	0	0	0	0	0	0	0	0	0	0	0	0	0	0	0	0	0	0	0	0	0	0	0	0.310188	0.205186	0.659898	0	0	0	0
						Aspergillus_sp	0	0	0	0	0	0	0	0	0	0	0	0	0	0	0	0	0	0	0	0	0	0	0	0	0	0	0	0	0	0	0	0	0	0	0	0	0.310188	0.205186	0.659898	0	0	0	0
Fungi	Ascomycota	Eurotiomycetes	Eurotiales	Aspergillaceae	Aspergillus	NA	0.108606	0	0	0	0	0	0	0	0	0	0	0	0	0	0	0	0	0	0	0	0	0	0	0	0	0	0	0	0	0	0	0	0	0	0	0	0	0	0	0	0	0	0
Fungi	Ascomycota	Eurotiomycetes	Eurotiales	Aspergillaceae	Aspergillus	NA	0	0	0	0	0	0.164324	0	0	0	0	0	0	0	0	0	0	0	0	0	0	0	0	0	0	0	0	0	0	0	0	0	0	0	0	0	0	0	0	0	0	0	0	0
Fungi	Ascomycota	Eurotiomycetes	Eurotiales	Aspergillaceae	Aspergillus	NA	0	0	0	0	0	0	0	0	0	0	0	0	0	0.0655472	0	0	0	0	0	0	0	0	0	0	0	0	0	0	0	0	0	0	0	0	0	0	0	0	0	0	0	0	0
						NA	0.108606	0	0	0	0	0.164324	0	0	0	0	0	0	0	0.0655472	0	0	0	0	0	0	0	0	0	0	0	0	0	0	0	0	0	0	0	0	0	0	0	0	0	0	0	0	0
					Aspergillus		0.17377	0	0	0.0365372	0	0.164324	0	0	0	0	0	0	0	0.0655472	0	0	0	0	0	0	0	0	0	0	0	0	0	0	0	0	0	0	0	0	0	0	0.310188	0.205186	0.659898	0	0	1.2668	0.0354305
Fungi	Ascomycota	Eurotiomycetes	Eurotiales	Aspergillaceae	Monascus	Monascus_eremophilus	0	0	0	0	0	0	0	0	0	0	0	0	0	0	0	0	0	0	0	0	0	0	0	0	0	0	0	0	0	0	0	0	0	0	0	0	0	0	0	0	0	0	0
						Monascus_eremophilus	0	0	0	0	0	0	0	0	0	0	0	0	0	0	0	0	0	0	0	0	0	0	0	0	0	0	0	0	0	0	0	0	0	0	0	0	0	0	0	0	0	0	0
Fungi	Ascomycota	Eurotiomycetes	Eurotiales	Aspergillaceae	Monascus	Monascus_purpureus	0	0	0	0	0	0	0	0	0	0	0	0	0	0	0	0	0	0	0	0	0	0	0	0	0	0	0	0	0	0	0	0	0	0	0	0	0	0	0	0	0	0	0
Fungi	Ascomycota	Eurotiomycetes	Eurotiales	Aspergillaceae	Monascus	Monascus_purpureus	0	0	0	0	0.0167414	0	0	0	0	0	0	0	0	0	0	0	0	0	0	0	0	0	0	0	0	0	0	0	0	0	0	0	0	0	0	0	0	0	0	0	0	0	0
						Monascus_purpureus	0	0	0	0	0.0167414	0	0	0	0	0	0	0	0	0	0	0	0	0	0	0	0	0	0	0	0	0	0	0	0	0	0	0	0	0	0	0	0	0	0	0	0	0	0
					Monascus		0	0	0	0	0.0167414	0	0	0	0	0	0	0	0	0	0	0	0	0	0	0	0	0	0	0	0	0	0	0	0	0	0	0	0	0	0	0	0	0	0	0	0	0	0
Fungi	Ascomycota	Eurotiomycetes	Eurotiales	Aspergillaceae	Penicillium	Penicillium_adametzioides	0	0	0	0	0	0	0	0	0	0	0	0	0.0443514	0.0593046	0	0	0	0	0	0	0	0	0	0	0	0	0	0	0	0	0	0	0	0	0	0	0	0	0	0	0	0	0
						Penicillium_adametzioides	0	0	0	0	0	0	0	0	0	0	0	0	0.0443514	0.0593046	0	0	0	0	0	0	0	0	0	0	0	0	0	0	0	0	0	0	0	0	0	0	0	0	0	0	0	0	0
Fungi	Ascomycota	Eurotiomycetes	Eurotiales	Aspergillaceae	Penicillium	Penicillium_brevicompactum	0	0	0	0	0	0	0	0	0	0	0	0	0.0591351	0	0	0	0	0	0	0	0	0	0	0	0	0	0	0	0	0	0	0	0	0	0	0	0	0	0	0	0	0	0
						Penicillium_brevicompactum	0	0	0	0	0	0	0	0	0	0	0	0	0.0591351	0	0	0	0	0	0	0	0	0	0	0	0	0	0	0	0	0	0	0	0	0	0	0	0	0	0	0	0	0	0
Fungi	Ascomycota	Eurotiomycetes	Eurotiales	Aspergillaceae	Penicillium	NA	0	0	0	0	0	0	0	0	0	0	0	0	0.0468153	0.0624259	0	0	0	0	0	0	0	0	0	0	0	0	0	0	0	0	0	0	0	0	0	0	0	0	0	0	0	0	0
Fungi	Ascomycota	Eurotiomycetes	Eurotiales	Aspergillaceae	Penicillium	NA	0.0386156	0	0	0	0	0	0	0	0	0	0	0	0	0	0	0	0	0	0	0	0	0	0	0	0	0	0	0	0	0	0	0	0	0	0	0	0	0	0	0	0	0	0
						NA	0.0386156	0	0	0	0	0	0	0	0	0	0	0	0.0468153	0.0624259	0	0	0	0	0	0	0	0	0	0	0	0	0	0	0	0	0	0	0	0	0	0	0	0	0	0	0	0	0
					Penicillium		0.0386156	0	0	0	0	0	0	0	0	0	0	0	0.150302	0.12173	0	0	0	0	0	0	0	0	0	0	0	0	0	0	0	0	0	0	0	0	0	0	0	0	0	0	0	0	0
Fungi	Ascomycota	Eurotiomycetes	Eurotiales	Aspergillaceae	Xeromyces	Xeromyces_bisporus	0.637158	0	0	0	0	0	0	0	0	0	0	0	0	0	0	0	0	0	0	0	0	0	0	0	0	0	0	0	0	0	0	0	0	0	0	0	0	0	0	0	0	0	0
Fungi	Ascomycota	Eurotiomycetes	Eurotiales	Aspergillaceae	Xeromyces	Xeromyces_bisporus	0	0	0.454104	0	0	0	0	0	0	0	0	0	0	0	0	0	0	0	0	0	0	0	0	0	0	0	0	0	0	0	0	0	0	0	0	0	0	0	0	0	0	0	0
Fungi	Ascomycota	Eurotiomycetes	Eurotiales	Aspergillaceae	Xeromyces	Xeromyces_bisporus	0	0.264955	0	0	0	0	0	0	0	0	0	0	0	0	0	0	0	0	0	0	0	0	0	0	0	0	0	0	0	0	0	0	0	0	0	0	0	0	0	0	0	0	0
						Xeromyces_bisporus	0.637158	0.264955	0.454104	0	0	0	0	0	0	0	0	0	0	0	0	0	0	0	0	0	0	0	0	0	0	0	0	0	0	0	0	0	0	0	0	0	0	0	0	0	0	0	0
					Xeromyces		0.637158	0.264955	0.454104	0	0	0	0	0	0	0	0	0	0	0	0	0	0	0	0	0	0	0	0	0	0	0	0	0	0	0	0	0	0	0	0	0	0	0	0	0	0	0	0
				Aspergillaceae			0.849544	0.264955	0.454104	0.0365372	0.0167414	0.164324	0	0	0	0	0	0	0.150302	0.187278	0	0	0	0	0	0	0	0	0	0	0	0	0	0	0	0	0	0	0	0	0	0	0.310188	0.205186	0.659898	0	0	1.2668	0.0354305
Fungi	Ascomycota	Eurotiomycetes	Eurotiales	Thermoascaceae	Paecilomyces	Paecilomyces_variotii	0	0	0	0	0	0	0	0	0	0	0	0	0	0	0	0	0	0	0	0	0	0	0	0	0	0	0	0	0	0	0	0	0	0	0	0	0	0	0	0	0	0	0
						Paecilomyces_variotii	0	0	0	0	0	0	0	0	0	0	0	0	0	0	0	0	0	0	0	0	0	0	0	0	0	0	0	0	0	0	0	0	0	0	0	0	0	0	0	0	0	0	0
					Paecilomyces		0	0	0	0	0	0	0	0	0	0	0	0	0	0	0	0	0	0	0	0	0	0	0	0	0	0	0	0	0	0	0	0	0	0	0	0	0	0	0	0	0	0	0
				Thermoascaceae			0	0	0	0	0	0	0	0	0	0	0	0	0	0	0	0	0	0	0	0	0	0	0	0	0	0	0	0	0	0	0	0	0	0	0	0	0	0	0	0	0	0	0
Fungi	Ascomycota	Eurotiomycetes	Eurotiales	Trichocomaceae	Talaromyces	NA	0.0144809	0	0	0	0	0	0	0	0	0	0	0	0	0	0	0	0	0	0	0	0	0	0	0	0	0	0	0	0	0	0	0	0	0	0	0	0	0	0	0	0	0	0
Fungi	Ascomycota	Eurotiomycetes	Eurotiales	Trichocomaceae	Talaromyces	NA	0	0	0	0	0	0	0	0	0	0	0	0	0	0	0	0	0	0	0	0.020943	0	0.401794	0	0	0	0	0	0	0	0	0	0	0	0	0	0	0	0	0	0	0	0	0
Fungi	Ascomycota	Eurotiomycetes	Eurotiales	Trichocomaceae	Talaromyces	NA	0	0	0	0	0	0	0	0	0	0	0	0	0	0	0	0	0	0	0	0	0	0	0	0	0.0145751	0.0403533	0	0	0	0	0	0	0	0	0	0	0	0	0	0	0	0	0
Fungi	Ascomycota	Eurotiomycetes	Eurotiales	Trichocomaceae	Talaromyces	NA	0	0	0	0	0	0	0	0	0	0	0	0	0	0.131094	0	0	0	0	0	0	0	0	0	0	0	0	0	0	0	0	0	0	0	0	0	0	0	0	0	0	0	0	0
Fungi	Ascomycota	Eurotiomycetes	Eurotiales	Trichocomaceae	Talaromyces	NA	0	0	0	0	0	0	0	0	0	0	0	0	0.0862388	0.12173	0	0	0	0	0	0	0	0	0	0	0	0	0	0	0	0	0	0	0	0	0	0	0	0	0	0	0	0	0
						NA	0.0144809	0	0	0	0	0	0	0	0	0	0	0	0.0862388	0.252825	0	0	0	0	0	0.020943	0	0.401794	0	0	0.0145751	0.0403533	0	0	0	0	0	0	0	0	0	0	0	0	0	0	0	0	0
					Talaromyces		0.0144809	0	0	0	0	0	0	0	0	0	0	0	0.0862388	0.252825	0	0	0	0	0	0.020943	0	0.401794	0	0	0.0145751	0.0403533	0	0	0	0	0	0	0	0	0	0	0	0	0	0	0	0	0
				Trichocomaceae			0.0144809	0	0	0	0	0	0	0	0	0	0	0	0.0862388	0.252825	0	0	0	0	0	0.020943	0	0.401794	0	0	0.0145751	0.0403533	0	0	0	0	0	0	0	0	0	0	0	0	0	0	0	0	0
			Eurotiales				0.864025	0.264955	0.454104	0.0365372	0.0167414	0.164324	0	0	0	0	0	0	0.236541	0.440102	0	0	0	0	0	0.020943	0	0.401794	0	0	0.0145751	0.0403533	0	0	0	0	0	0	0	0	0	0	0.310188	0.205186	0.659898	0	0	1.2668	0.0354305
Fungi	Ascomycota	Eurotiomycetes	Onygenales	Onygenaceae	Auxarthronopsis	NA	0	0	0	0	0	0	0	0	0	0	0	0	0	0	0	0	0	0	0	0	0	0	0	0	0	0	0	0	0	0	0	0	0	0	0	0	0	0	0	0	0	0	0
						NA	0	0	0	0	0	0	0	0	0	0	0	0	0	0	0	0	0	0	0	0	0	0	0	0	0	0	0	0	0	0	0	0	0	0	0	0	0	0	0	0	0	0	0
					Auxarthronopsis		0	0	0	0	0	0	0	0	0	0	0	0	0	0	0	0	0	0	0	0	0	0	0	0	0	0	0	0	0	0	0	0	0	0	0	0	0	0	0	0	0	0	0
				Onygenaceae			0	0	0	0	0	0	0	0	0	0	0	0	0	0	0	0	0	0	0	0	0	0	0	0	0	0	0	0	0	0	0	0	0	0	0	0	0	0	0	0	0	0	0
			Onygenales				0	0	0	0	0	0	0	0	0	0	0	0	0	0	0	0	0	0	0	0	0	0	0	0	0	0	0	0	0	0	0	0	0	0	0	0	0	0	0	0	0	0	0
Fungi	Ascomycota	Eurotiomycetes	NA	NA	NA	NA	0	0	0	0	0	0	0	0	0	0	0	0	0.0492793	0	0	0	0	0	0	0	0	0	0	0	0	0	0	0	0	0	0	0	0	0	0	0	0	0	0	0	0	0	0
Fungi	Ascomycota	Eurotiomycetes	NA	NA	NA	NA	0.188251	0	0	0	0	0	0	0	0	0	0	0	0	0	0	0	0	0	0	0	0	0	0	0	0	0	0	0	0	0	0	0	0	0	0	0	0	0	0	0	0	0	0
						NA	0.188251	0	0	0	0	0	0	0	0	0	0	0	0.0492793	0	0	0	0	0	0	0	0	0	0	0	0	0	0	0	0	0	0	0	0	0	0	0	0	0	0	0	0	0	0
					NA		0.188251	0	0	0	0	0	0	0	0	0	0	0	0.0492793	0	0	0	0	0	0	0	0	0	0	0	0	0	0	0	0	0	0	0	0	0	0	0	0	0	0	0	0	0	0
				NA			0.188251	0	0	0	0	0	0	0	0	0	0	0	0.0492793	0	0	0	0	0	0	0	0	0	0	0	0	0	0	0	0	0	0	0	0	0	0	0	0	0	0	0	0	0	0
			NA				0.188251	0	0	0	0	0	0	0	0	0	0	0	0.0492793	0	0	0	0	0	0	0	0	0	0	0	0	0	0	0	0	0	0	0	0	0	0	0	0	0	0	0	0	0	0
		Eurotiomycetes					1.05228	0.264955	0.454104	0.0365372	0.0167414	0.164324	0	0	0	0	0	0	0.431194	0.440102	0.706863	0.431356	0.433122	0.506033	1.10369	0.7618	0.869656	1.26637	1.16701	0.630317	0.0145751	0.0403533	0	0	0	0	0	0	0	0	0	0	0.310188	0.205186	0.659898	0	0	1.2668	0.0354305
Fungi	Ascomycota	Lecanoromycetes	Lecanoromycetes_ord_Incertae_sedis	Lecanoromycetes_fam_Incertae_sedis	Lecanoromycetes_gen_Incertae_sedis	Lecanoromycetes_sp	0	0	0	0	0	0	0.0380612	0	0	0	0	0	0	0	0	0	0	0	0	0	0	0	0	0	0	0	0	0	0	0	0	0	0	0	0	0	0	0	0	0	0	0	0
						Lecanoromycetes_sp	0	0	0	0	0	0	0.0380612	0	0	0	0	0	0	0	0	0	0	0	0	0	0	0	0	0	0	0	0	0	0	0	0	0	0	0	0	0	0	0	0	0	0	0	0
					Lecanoromycetes_gen_Incertae_sedis		0	0	0	0	0	0	0.0380612	0	0	0	0	0	0	0	0	0	0	0	0	0	0	0	0	0	0	0	0	0	0	0	0	0	0	0	0	0	0	0	0	0	0	0	0
				Lecanoromycetes_fam_Incertae_sedis			0	0	0	0	0	0	0.0380612	0	0	0	0	0	0	0	0	0	0	0	0	0	0	0	0	0	0	0	0	0	0	0	0	0	0	0	0	0	0	0	0	0	0	0	0
			Lecanoromycetes_ord_Incertae_sedis				0	0	0	0	0	0	0.0380612	0	0	0	0	0	0	0	0	0	0	0	0	0	0	0	0	0	0	0	0	0	0	0	0	0	0	0	0	0	0	0	0	0	0	0	0
Fungi	Ascomycota	Lecanoromycetes	Teloschistales	Teloschistaceae	NA	NA	0	0	0	0	0	0	0	0	0	0	0	0	0	0.0499407	0	0	0	0	0	0	0	0	0	0	0	0	0	0	0	0	0	0	0	0	0	0	0	0	0	0	0	0	0
						NA	0	0	0	0	0	0	0	0	0	0	0	0	0	0.0499407	0	0	0	0	0	0	0	0	0	0	0	0	0	0	0	0	0	0	0	0	0	0	0	0	0	0	0	0	0
					NA		0	0	0	0	0	0	0	0	0	0	0	0	0	0.0499407	0	0	0	0	0	0	0	0	0	0	0	0	0	0	0	0	0	0	0	0	0	0	0	0	0	0	0	0	0
				Teloschistaceae			0	0	0	0	0	0	0	0	0	0	0	0	0	0.0499407	0	0	0	0	0	0	0	0	0	0	0	0	0	0	0	0	0	0	0	0	0	0	0	0	0	0	0	0	0
			Teloschistales				0	0	0	0	0	0	0	0	0	0	0	0	0	0.0499407	0	0	0	0	0	0	0	0	0	0	0	0	0	0	0	0	0	0	0	0	0	0	0	0	0	0	0	0	0
		Lecanoromycetes					0	0	0	0	0	0	0.0380612	0	0	0	0	0	0	0.0499407	0	0	0	0	0	0	0	0	0	0	0	0	0	0	0	0	0	0	0	0	0	0	0	0	0	0	0	0	0
Fungi	Ascomycota	Leotiomycetes	Helotiales	Discinellaceae	NA	NA	0	0	0	0	0	0	0	0	0	0	0	0	0	0.374555	0	0	0	0	0	0	0	0	0	0	0	0	0	0	0	0	0	0	0	0	0	0	0	0	0	0	0	0	0
						NA	0	0	0	0	0	0	0	0	0	0	0	0	0	0.374555	0	0	0	0	0	0	0	0	0	0	0	0	0	0	0	0	0	0	0	0	0	0	0	0	0	0	0	0	0
					NA		0	0	0	0	0	0	0	0	0	0	0	0	0	0.374555	0	0	0	0	0	0	0	0	0	0	0	0	0	0	0	0	0	0	0	0	0	0	0	0	0	0	0	0	0
				Discinellaceae			0	0	0	0	0	0	0	0	0	0	0	0	0	0.374555	0	0	0	0	0	0	0	0	0	0	0	0	0	0	0	0	0	0	0	0	0	0	0	0	0	0	0	0	0
Fungi	Ascomycota	Leotiomycetes	Helotiales	Erysiphaceae	NA	NA	0	0	0	0	0	0	0	0	0	0	0	0	0	0	0	0	0	0	0	0	0	0	0	0	0	0	0	0	0	0	0	0	0	0	0	0	0	0	0	0	0	0	0
Fungi	Ascomycota	Leotiomycetes	Helotiales	Erysiphaceae	NA	NA	0	0	0	0	0	0	0	0	0	0	0	0	0	0	0	0	0	0	0	0	0	0	0	0	0	0	0	0	0	0	0	0	0	0	0	0	0	0	0	0	0	0	0
						NA	0	0	0	0	0	0	0	0	0	0	0	0	0	0	0	0	0	0	0	0	0	0	0	0	0	0	0	0	0	0	0	0	0	0	0	0	0	0	0	0	0	0	0
					NA		0	0	0	0	0	0	0	0	0	0	0	0	0	0	0	0	0	0	0	0	0	0	0	0	0	0	0	0	0	0	0	0	0	0	0	0	0	0	0	0	0	0	0
				Erysiphaceae			0	0	0	0	0	0	0	0	0	0	0	0	0	0	0	0	0	0	0	0	0	0	0	0	0	0	0	0	0	0	0	0	0	0	0	0	0	0	0	0	0	0	0
Fungi	Ascomycota	Leotiomycetes	Helotiales	Helotiaceae	Glarea	Glarea_sp	0	0	0	0	0	0	0	0	0	0	0	0	0	0	0	0	0	0	0	0	0	0	0	0	0	0	0	0	0	0	0	0	0	0	0	0	0	0	0	0	0	0	0
						Glarea_sp	0	0	0	0	0	0	0	0	0	0	0	0	0	0	0	0	0	0	0	0	0	0	0	0	0	0	0	0	0	0	0	0	0	0	0	0	0	0	0	0	0	0	0
					Glarea		0	0	0	0	0	0	0	0	0	0	0	0	0	0	0	0	0	0	0	0	0	0	0	0	0	0	0	0	0	0	0	0	0	0	0	0	0	0	0	0	0	0	0
Fungi	Ascomycota	Leotiomycetes	Helotiales	Helotiaceae	Hymenoscyphus	Hymenoscyphus_menthae	0	0	0	0	0	0	0	0	0	0	0	0	0	0	0	0	0	0	0	0	0	0	0	0	0.00971676	0	0	0	0	0	0	0	0	0	0	0	0	0	0	0	0	0	0
						Hymenoscyphus_menthae	0	0	0	0	0	0	0	0	0	0	0	0	0	0	0	0	0	0	0	0	0	0	0	0	0.00971676	0	0	0	0	0	0	0	0	0	0	0	0	0	0	0	0	0	0
					Hymenoscyphus		0	0	0	0	0	0	0	0	0	0	0	0	0	0	0	0	0	0	0	0	0	0	0	0	0.00971676	0	0	0	0	0	0	0	0	0	0	0	0	0	0	0	0	0	0
				Helotiaceae			0	0	0	0	0	0	0	0	0	0	0	0	0	0	0	0	0	0	0	0	0	0	0	0	0.00971676	0	0	0	0	0	0	0	0	0	0	0	0	0	0	0	0	0	0
Fungi	Ascomycota	Leotiomycetes	Helotiales	Helotiales_fam_Incertae_sedis	Helotiales_gen_Incertae_sedis	Helotiales_sp	0	0	0	0	0	0	0	0	0	0	0	0	0	0	0	0	0	0	0	0	0	0	0	0	0	0	0	0	0	0	0	0	0	0	0	0	0	0	0	0	0	0	0
Fungi	Ascomycota	Leotiomycetes	Helotiales	Helotiales_fam_Incertae_sedis	Helotiales_gen_Incertae_sedis	Helotiales_sp	0	0	0	0	0	0	0	0	0	0	0	0	0	0	0	0	0	0	0	0	0	0	0	0	0	0	0	0.108339	0	0	0	0	0	0	0	0	0	0	0	0	0	0	0
Fungi	Ascomycota	Leotiomycetes	Helotiales	Helotiales_fam_Incertae_sedis	Helotiales_gen_Incertae_sedis	Helotiales_sp	0	0	0	0	0	0	0	0	0	0	0	0	0	0	0	0	0	0	0	0	0	0	0	0	0	0	0	0	0.032987	0	0	0	0	0	0	0	0	0	0	0	0	0	0
						Helotiales_sp	0	0	0	0	0	0	0	0	0	0	0	0	0	0	0	0	0	0	0	0	0	0	0	0	0	0	0	0.108339	0.032987	0	0	0	0	0	0	0	0	0	0	0	0	0	0
					Helotiales_gen_Incertae_sedis		0	0	0	0	0	0	0	0	0	0	0	0	0	0	0	0	0	0	0	0	0	0	0	0	0	0	0	0.108339	0.032987	0	0	0	0	0	0	0	0	0	0	0	0	0	0
Fungi	Ascomycota	Leotiomycetes	Helotiales	Helotiales_fam_Incertae_sedis	Leohumicola	Leohumicola_sp	0	0	0	0.0182686	0	0	0	0	0	0	0	0	0	0	0	0	0	0	0	0	0	0	0	0	0	0	0	0	0	0	0	0	0	0	0	0	0	0	0	0	0	0	0
						Leohumicola_sp	0	0	0	0.0182686	0	0	0	0	0	0	0	0	0	0	0	0	0	0	0	0	0	0	0	0	0	0	0	0	0	0	0	0	0	0	0	0	0	0	0	0	0	0	0
					Leohumicola		0	0	0	0.0182686	0	0	0	0	0	0	0	0	0	0	0	0	0	0	0	0	0	0	0	0	0	0	0	0	0	0	0	0	0	0	0	0	0	0	0	0	0	0	0
Fungi	Ascomycota	Leotiomycetes	Helotiales	Helotiales_fam_Incertae_sedis	Tetracladium	Tetracladium_sp	0	0	0	0	0	0	0	0	0	0	0	0	0	0	0	0	0	0	0	0	0	0	0	0	0	0	0	0	0	0	0	0	0	0	0	0	0	0.0932662	0	0	0	0	0
						Tetracladium_sp	0	0	0	0	0	0	0	0	0	0	0	0	0	0	0	0	0	0	0	0	0	0	0	0	0	0	0	0	0	0	0	0	0	0	0	0	0	0.0932662	0	0	0	0	0
					Tetracladium		0	0	0	0	0	0	0	0	0	0	0	0	0	0	0	0	0	0	0	0	0	0	0	0	0	0	0	0	0	0	0	0	0	0	0	0	0	0.0932662	0	0	0	0	0
				Helotiales_fam_Incertae_sedis			0	0	0	0.0182686	0	0	0	0	0	0	0	0	0	0	0	0	0	0	0	0	0	0	0	0	0	0	0	0.108339	0.032987	0	0	0	0	0	0	0	0	0.0932662	0	0	0	0	0
Fungi	Ascomycota	Leotiomycetes	Helotiales	Hyaloscyphaceae	Hyaloscyphaceae_gen_Incertae_sedis	Hyaloscyphaceae_sp	0	0	0	0	0	0	0	0	0	0	0	0	0	0	0	0	0	0	0	0	0	0	0	0	0	0	0	0	0	0	0	0	0	0	0	0	0.835123	0.671517	0.609137	0	0	0	0
						Hyaloscyphaceae_sp	0	0	0	0	0	0	0	0	0	0	0	0	0	0	0	0	0	0	0	0	0	0	0	0	0	0	0	0	0	0	0	0	0	0	0	0	0.835123	0.671517	0.609137	0	0	0	0
					Hyaloscyphaceae_gen_Incertae_sedis		0	0	0	0	0	0	0	0	0	0	0	0	0	0	0	0	0	0	0	0	0	0	0	0	0	0	0	0	0	0	0	0	0	0	0	0	0.835123	0.671517	0.609137	0	0	0	0
Fungi	Ascomycota	Leotiomycetes	Helotiales	Hyaloscyphaceae	NA	NA	0	0	0	0	0	0	0	0	0	0	0	0	0	0	0	0	0	0	0	0	0	0	0	0	0	0	0	0	0	0	0	0	0	0	0	0	0	0	0	0	1.0467	0	0
						NA	0	0	0	0	0	0	0	0	0	0	0	0	0	0	0	0	0	0	0	0	0	0	0	0	0	0	0	0	0	0	0	0	0	0	0	0	0	0	0	0	1.0467	0	0
					NA		0	0	0	0	0	0	0	0	0	0	0	0	0	0	0	0	0	0	0	0	0	0	0	0	0	0	0	0	0	0	0	0	0	0	0	0	0	0	0	0	1.0467	0	0
				Hyaloscyphaceae			0	0	0	0	0	0	0	0	0	0	0	0	0	0	0	0	0	0	0	0	0	0	0	0	0	0	0	0	0	0	0	0	0	0	0	0	0.835123	0.671517	0.609137	0	1.0467	0	0
Fungi	Ascomycota	Leotiomycetes	Helotiales	Mollisiaceae	Mollisia	Mollisia_sp	0.0168943	0	0	0	0	0	0	0	0	0	0	0	0	0	0	0	0	0	0	0	0	0	0	0	0	0	0	0	0	0	0	0	0	0	0	0	0	0	0	0	0	0	0
						Mollisia_sp	0.0168943	0	0	0	0	0	0	0	0	0	0	0	0	0	0	0	0	0	0	0	0	0	0	0	0	0	0	0	0	0	0	0	0	0	0	0	0	0	0	0	0	0	0
					Mollisia		0.0168943	0	0	0	0	0	0	0	0	0	0	0	0	0	0	0	0	0	0	0	0	0	0	0	0	0	0	0	0	0	0	0	0	0	0	0	0	0	0	0	0	0	0
				Mollisiaceae			0.0168943	0	0	0	0	0	0	0	0	0	0	0	0	0	0	0	0	0	0	0	0	0	0	0	0	0	0	0	0	0	0	0	0	0	0	0	0	0	0	0	0	0	0
Fungi	Ascomycota	Leotiomycetes	Helotiales	Myxotrichaceae	Oidiodendron	Oidiodendron_chlamydosporicum	0	0	0	0	0	0	0	0	0	0	0	0	0	0	0	0	0	0	0	0	0	0	0	0	0	0	0	0.0842637	0	0	0	0	0	0	0	0	0	0	0	0	0	0	0
						Oidiodendron_chlamydosporicum	0	0	0	0	0	0	0	0	0	0	0	0	0	0	0	0	0	0	0	0	0	0	0	0	0	0	0	0.0842637	0	0	0	0	0	0	0	0	0	0	0	0	0	0	0
					Oidiodendron		0	0	0	0	0	0	0	0	0	0	0	0	0	0	0	0	0	0	0	0	0	0	0	0	0	0	0	0.0842637	0	0	0	0	0	0	0	0	0	0	0	0	0	0	0
				Myxotrichaceae			0	0	0	0	0	0	0	0	0	0	0	0	0	0	0	0	0	0	0	0	0	0	0	0	0	0	0	0.0842637	0	0	0	0	0	0	0	0	0	0	0	0	0	0	0
Fungi	Ascomycota	Leotiomycetes	Helotiales	Ploettnerulaceae	Pyrenopeziza	Pyrenopeziza_brassicae	0	0	0	0	0	0	0	0	0	0	0	0	0	0	0	0	0	0	0	0	0	0	0	0	0	0	0	0	0	0	0	0	0	0	0	0	0	0	0	0	0	0	0
						Pyrenopeziza_brassicae	0	0	0	0	0	0	0	0	0	0	0	0	0	0	0	0	0	0	0	0	0	0	0	0	0	0	0	0	0	0	0	0	0	0	0	0	0	0	0	0	0	0	0
					Pyrenopeziza		0	0	0	0	0	0	0	0	0	0	0	0	0	0	0	0	0	0	0	0	0	0	0	0	0	0	0	0	0	0	0	0	0	0	0	0	0	0	0	0	0	0	0
				Ploettnerulaceae			0	0	0	0	0	0	0	0	0	0	0	0	0	0	0	0	0	0	0	0	0	0	0	0	0	0	0	0	0	0	0	0	0	0	0	0	0	0	0	0	0	0	0
Fungi	Ascomycota	Leotiomycetes	Helotiales	Sclerotiniaceae	Botrytis	Botrytis_caroliniana	0	0	0.0277316	0	0	0	0	0	0	0	0	0	0.438586	0.446345	0.0633012	0	0	0	0	0	0	0	0	0	0	0	0	0	0	0	0	0	0	0	0.0810748	0	0	0	0	0	0	0	0
						Botrytis_caroliniana	0	0	0.0277316	0	0	0	0	0	0	0	0	0	0.438586	0.446345	0.0633012	0	0	0	0	0	0	0	0	0	0	0	0	0	0	0	0	0	0	0	0.0810748	0	0	0	0	0	0	0	0
					Botrytis		0	0	0.0277316	0	0	0	0	0	0	0	0	0	0.438586	0.446345	0.0633012	0	0	0	0	0	0	0	0	0	0	0	0	0	0	0	0	0	0	0	0.0810748	0	0	0	0	0	0	0	0
Fungi	Ascomycota	Leotiomycetes	Helotiales	Sclerotiniaceae	Sclerotiniaceae_gen_Incertae_sedis	Sclerotiniaceae_sp	0	0	0	0	0	0	0	0	0	0	0	0	17.9845	13.6463	1.04447	0	0	0	0	0	0	0	0	0	0	0	0	0	0	0	0	0	0	0	0	0	0	0	0	0	0	0	0
						Sclerotiniaceae_sp	0	0	0	0	0	0	0	0	0	0	0	0	17.9845	13.6463	1.04447	0	0	0	0	0	0	0	0	0	0	0	0	0	0	0	0	0	0	0	0	0	0	0	0	0	0	0	0
					Sclerotiniaceae_gen_Incertae_sedis		0	0	0	0	0	0	0	0	0	0	0	0	17.9845	13.6463	1.04447	0	0	0	0	0	0	0	0	0	0	0	0	0	0	0	0	0	0	0	0	0	0	0	0	0	0	0	0
Fungi	Ascomycota	Leotiomycetes	Helotiales	Sclerotiniaceae	NA	NA	0	0	0	0	0	0	0	0	0	0	0	0	0	0.655472	0	0	0	0	0	0	0	0	0	0	0	0	0	0	0	0	0	0	0	0	0	0	0	0	0	0	0	0	0
						NA	0	0	0	0	0	0	0	0	0	0	0	0	0	0.655472	0	0	0	0	0	0	0	0	0	0	0	0	0	0	0	0	0	0	0	0	0	0	0	0	0	0	0	0	0
					NA		0	0	0	0	0	0	0	0	0	0	0	0	0	0.655472	0	0	0	0	0	0	0	0	0	0	0	0	0	0	0	0	0	0	0	0	0	0	0	0	0	0	0	0	0
				Sclerotiniaceae			0	0	0.0277316	0	0	0	0	0	0	0	0	0	18.4231	14.7481	1.10777	0	0	0	0	0	0	0	0	0	0	0	0	0	0	0	0	0	0	0	0.0810748	0	0	0	0	0	0	0	0
Fungi	Ascomycota	Leotiomycetes	Helotiales	NA	NA	NA	0	0	0	0	0	0	0	0	0	0	0	0	0	0	0	0	0	0	0	0	0	0	0	0	0	0	0	0	0	0	0	0	0	0	0	0	0.071582	0	0	0	0	0	0
						NA	0	0	0	0	0	0	0	0	0	0	0	0	0	0	0	0	0	0	0	0	0	0	0	0	0	0	0	0	0	0	0	0	0	0	0	0	0.071582	0	0	0	0	0	0
					NA		0	0	0	0	0	0	0	0	0	0	0	0	0	0	0	0	0	0	0	0	0	0	0	0	0	0	0	0	0	0	0	0	0	0	0	0	0.071582	0	0	0	0	0	0
				NA			0	0	0	0	0	0	0	0	0	0	0	0	0	0	0	0	0	0	0	0	0	0	0	0	0	0	0	0	0	0	0	0	0	0	0	0	0.071582	0	0	0	0	0	0
			Helotiales				0.0168943	0	0.0277316	0.0182686	0	0	0	0	0	0	0	0	18.4231	15.1227	1.10777	0	0	0	0	0	0	0	0	0	0.00971676	0	0	0.192603	0.032987	0	0	0	0	0	0.0810748	0	0.906705	0.764783	0.609137	0	1.0467	0	0
Fungi	Ascomycota	Leotiomycetes	Leotiomycetes_ord_Incertae_sedis	Leotiomycetes_fam_Incertae_sedis	Leotiomycetes_gen_Incertae_sedis	Leotiomycetes_sp	0	0	0	0	0	0	0	0	0	0	0	0	0	0	0	0	0	0	0	0	0	0	0	0	0	0	0	0	0	0	0	0	0	0	0	0	0	0	0	0	0	0	0
Fungi	Ascomycota	Leotiomycetes	Leotiomycetes_ord_Incertae_sedis	Leotiomycetes_fam_Incertae_sedis	Leotiomycetes_gen_Incertae_sedis	Leotiomycetes_sp	0	0	0	0	0	0	0	0	0	0	0	0	0.00739189	0	0	0	0	0	0	0	0	0	0	0	0	0	0	0	0	0	0	0	0	0	0	0	0	0	0	0	0	0	0
						Leotiomycetes_sp	0	0	0	0	0	0	0	0	0	0	0	0	0.00739189	0	0	0	0	0	0	0	0	0	0	0	0	0	0	0	0	0	0	0	0	0	0	0	0	0	0	0	0	0	0
					Leotiomycetes_gen_Incertae_sedis		0	0	0	0	0	0	0	0	0	0	0	0	0.00739189	0	0	0	0	0	0	0	0	0	0	0	0	0	0	0	0	0	0	0	0	0	0	0	0	0	0	0	0	0	0
				Leotiomycetes_fam_Incertae_sedis			0	0	0	0	0	0	0	0	0	0	0	0	0.00739189	0	0	0	0	0	0	0	0	0	0	0	0	0	0	0	0	0	0	0	0	0	0	0	0	0	0	0	0	0	0
			Leotiomycetes_ord_Incertae_sedis				0	0	0	0	0	0	0	0	0	0	0	0	0.00739189	0	0	0	0	0	0	0	0	0	0	0	0	0	0	0	0	0	0	0	0	0	0	0	0	0	0	0	0	0	0
Fungi	Ascomycota	Leotiomycetes	NA	NA	NA	NA	0	0	0	0	0	0	0	0	0	0	0	0	0	0	0	0	0	0	0	0	0	0	0	0	0	0	0	0	0	0	0	0	0	0	0	0	0	0	0	0	0	0	0
Fungi	Ascomycota	Leotiomycetes	NA	NA	NA	NA	0	0	0	0	0	0	0	0	0	0	0	0.0130104	0	0	0	0	0	0	0	0	0	0	0	0	0	0	0	0	0	0	0	0	0	0	0	0	0	0	0	0	0	0	0
						NA	0	0	0	0	0	0	0	0	0	0	0	0.0130104	0	0	0	0	0	0	0	0	0	0	0	0	0	0	0	0	0	0	0	0	0	0	0	0	0	0	0	0	0	0	0
					NA		0	0	0	0	0	0	0	0	0	0	0	0.0130104	0	0	0	0	0	0	0	0	0	0	0	0	0	0	0	0	0	0	0	0	0	0	0	0	0	0	0	0	0	0	0
				NA			0	0	0	0	0	0	0	0	0	0	0	0.0130104	0	0	0	0	0	0	0	0	0	0	0	0	0	0	0	0	0	0	0	0	0	0	0	0	0	0	0	0	0	0	0
			NA				0	0	0	0	0	0	0	0	0	0	0	0.0130104	0	0	0	0	0	0	0	0	0	0	0	0	0	0	0	0	0	0	0	0	0	0	0	0	0	0	0	0	0	0	0
		Leotiomycetes					0.0168943	0	0.0277316	0.0182686	0	0	0	0	0	0	0	0.0130104	18.4305	15.1227	1.10777	0	0	0	0	0	0	0	0	0	0.00971676	0	0	0.192603	0.032987	0	0	0	0	0	0.0810748	0	0.906705	0.764783	0.609137	0	1.0467	0	0
Fungi	Ascomycota	Orbiliomycetes	Orbiliales	Orbiliaceae	Retiarius	Retiarius_bovicornutus	0	0	0	0	0	0	0	0	0	0	0	0	0	0	0	0	0	0	0	0	0	0	0	0	0	0	0	0	0	0	0	0	0	0	0	0	0	0	0	0	0	0	0
						Retiarius_bovicornutus	0	0	0	0	0	0	0	0	0	0	0	0	0	0	0	0	0	0	0	0	0	0	0	0	0	0	0	0	0	0	0	0	0	0	0	0	0	0	0	0	0	0	0
					Retiarius		0	0	0	0	0	0	0	0	0	0	0	0	0	0	0	0	0	0	0	0	0	0	0	0	0	0	0	0	0	0	0	0	0	0	0	0	0	0	0	0	0	0	0
				Orbiliaceae			0	0	0	0	0	0	0	0	0	0	0	0	0	0	0	0	0	0	0	0	0	0	0	0	0	0	0	0	0	0	0	0	0	0	0	0	0	0	0	0	0	0	0
			Orbiliales				0	0	0	0	0	0	0	0	0	0	0	0	0	0	0	0	0	0	0	0	0	0	0	0	0	0	0	0	0	0	0	0	0	0	0	0	0	0	0	0	0	0	0
		Orbiliomycetes					0	0	0	0	0	0	0	0	0	0	0	0	0	0	0	0	0	0	0	0	0	0	0	0	0	0	0	0	0	0	0	0	0	0	0	0	0	0	0	0	0	0	0
Fungi	Ascomycota	Pezizomycetes	Pezizales	Pezizaceae	Peziza	Peziza_sp	0	0	0	0	0	0	0	0	0	0	0	0	0	0	0	0	0	0	0	0	0	0	0	0	0.00485838	0	0	0	0	0	0	0	0	0	0	0	0	0	0	0	0	0	0
						Peziza_sp	0	0	0	0	0	0	0	0	0	0	0	0	0	0	0	0	0	0	0	0	0	0	0	0	0.00485838	0	0	0	0	0	0	0	0	0	0	0	0	0	0	0	0	0	0
					Peziza		0	0	0	0	0	0	0	0	0	0	0	0	0	0	0	0	0	0	0	0	0	0	0	0	0.00485838	0	0	0	0	0	0	0	0	0	0	0	0	0	0	0	0	0	0
				Pezizaceae			0	0	0	0	0	0	0	0	0	0	0	0	0	0	0	0	0	0	0	0	0	0	0	0	0.00485838	0	0	0	0	0	0	0	0	0	0	0	0	0	0	0	0	0	0
Fungi	Ascomycota	Pezizomycetes	Pezizales	Pyronemataceae	Pyronemataceae_gen_Incertae_sedis	Pyronemataceae_sp	0	0	0	0	0	0	0	0	0	0	0	0	0	0	0	0	0	0	0	0	0	0	0	0	0	0	0	0	0	0	0	0	0	0	0	0.0179705	0	0	0	0	0	0	0
Fungi	Ascomycota	Pezizomycetes	Pezizales	Pyronemataceae	Pyronemataceae_gen_Incertae_sedis	Pyronemataceae_sp	0	0	0	0	0	0	0	0	0	0	0	0	0	0	0	0	0	0	0	0	0	0	0	0	1.03483	0.748778	0.615518	0	0	0	0	0	0	0	0	0	4.72441	5.72654	1.52284	0	0	0	0
						Pyronemataceae_sp	0	0	0	0	0	0	0	0	0	0	0	0	0	0	0	0	0	0	0	0	0	0	0	0	1.03483	0.748778	0.615518	0	0	0	0	0	0	0	0	0.0179705	4.72441	5.72654	1.52284	0	0	0	0
					Pyronemataceae_gen_Incertae_sedis		0	0	0	0	0	0	0	0	0	0	0	0	0	0	0	0	0	0	0	0	0	0	0	0	1.03483	0.748778	0.615518	0	0	0	0	0	0	0	0	0.0179705	4.72441	5.72654	1.52284	0	0	0	0
				Pyronemataceae			0	0	0	0	0	0	0	0	0	0	0	0	0	0	0	0	0	0	0	0	0	0	0	0	1.03483	0.748778	0.615518	0	0	0	0	0	0	0	0	0.0179705	4.72441	5.72654	1.52284	0	0	0	0
			Pezizales				0	0	0	0	0	0	0	0	0	0	0	0	0	0	0	0	0	0	0	0	0	0	0	0	1.03969	0.748778	0.615518	0	0	0	0	0	0	0	0	0.0179705	4.72441	5.72654	1.52284	0	0	0	0
		Pezizomycetes					0	0	0	0	0	0	0	0	0	0	0	0	0	0	0	0	0	0	0	0	0	0	0	0	1.03969	0.748778	0.615518	0	0	0	0	0	0	0	0	0.0179705	4.72441	5.72654	1.52284	0	0	0	0
Fungi	Ascomycota	Pichiomycetes	Serinales	Debaryomycetaceae	Debaryomyces	Debaryomyces_delbrueckii	0	0	0	0	0	0	0	0	0	0	0	0	0	0	1.06029	0	0	0	0	0	0	0	0	0	0	0	0	0	0	0	0	0	0	0	0	0	0	0	0	0	0	0	0
Fungi	Ascomycota	Pichiomycetes	Serinales	Debaryomycetaceae	Debaryomyces	Debaryomyces_delbrueckii	0	0	0	0	0	0	0	0	0	0	0	0	0	3.03078	0	0	0	0	0	0	0	0	0	0	0	0	0	0	0	0	0	0	0	0	0	0	0	0	0	0	0	0	0
Fungi	Ascomycota	Pichiomycetes	Serinales	Debaryomycetaceae	Debaryomyces	Debaryomyces_delbrueckii	0	0	0	0	0	0	0	0	0	0	0	0	1.63607	0	0	0	0	0	0	0	0	0	0	0	0	0	0	0	0	0	0	0	0	0	0	0	0	0	0	0	0	0	0
						Debaryomyces_delbrueckii	0	0	0	0	0	0	0	0	0	0	0	0	1.63607	3.03078	1.06029	0	0	0	0	0	0	0	0	0	0	0	0	0	0	0	0	0	0	0	0	0	0	0	0	0	0	0	0
Fungi	Ascomycota	Pichiomycetes	Serinales	Debaryomycetaceae	Debaryomyces	Debaryomyces_prosopidis	0	0	0	0.0205522	0	0	0	0	0	0	0	0	0	0	0	0	0	0	0	0	0	0	0	0	0	0	0	0	0	0	0	0	0	0	0	0	0	0	0	0	0	0	0
Fungi	Ascomycota	Pichiomycetes	Serinales	Debaryomycetaceae	Debaryomyces	Debaryomyces_prosopidis	0	0	0	0	0.0334829	0	0	0	0	0	0	0	0	0	0	0	0	0	0	0	0	0	0	0	0	0	0	0	0	0	0	0	0	0	0	0	0	0	0	0	0	0	0
Fungi	Ascomycota	Pichiomycetes	Serinales	Debaryomycetaceae	Debaryomyces	Debaryomyces_prosopidis	0.0120674	0	0	0	0	0	0	0	0	0	0	0	0	0	0	0	0	0	0	0	0	0	0	0	0	0	0	0	0	0	0	0	0	0	0	0	0	0	0	0	0	0	0
						Debaryomyces_prosopidis	0.0120674	0	0	0.0205522	0.0334829	0	0	0	0	0	0	0	0	0	0	0	0	0	0	0	0	0	0	0	0	0	0	0	0	0	0	0	0	0	0	0	0	0	0	0	0	0	0
					Debaryomyces		0.0120674	0	0	0.0205522	0.0334829	0	0	0	0	0	0	0	1.63607	3.03078	1.06029	0	0	0	0	0	0	0	0	0	0	0	0	0	0	0	0	0	0	0	0	0	0	0	0	0	0	0	0
Fungi	Ascomycota	Pichiomycetes	Serinales	Debaryomycetaceae	Kurtzmaniella	Kurtzmaniella_quercitrusa	0	0	0	0	0	0	0	0	0	0	0	0	0.0271036	0	0	0	0	0	0	0	0	0	0	0	0	0	0	0	0	0	0	0	0	0	0	0	0	0	0	0	0	0	0
						Kurtzmaniella_quercitrusa	0	0	0	0	0	0	0	0	0	0	0	0	0.0271036	0	0	0	0	0	0	0	0	0	0	0	0	0	0	0	0	0	0	0	0	0	0	0	0	0	0	0	0	0	0
Fungi	Ascomycota	Pichiomycetes	Serinales	Debaryomycetaceae	Kurtzmaniella	Kurtzmaniella_sp	0	0	0	0	0	0	0	0	0	0	0	0	0	0.53062	0	0	0	0	0	0	0	0	0	0	0	0	0	0	0	0	0	0	0	0	0	0	0	0	0	0	0	0	0
Fungi	Ascomycota	Pichiomycetes	Serinales	Debaryomycetaceae	Kurtzmaniella	Kurtzmaniella_sp	0	0	0	0	0	0	0	0	0	0	0	0	0.150302	0	0	0	0	0	0	0	0	0	0	0	0	0	0	0	0	0	0	0	0	0	0	0	0	0	0	0	0	0	0
Fungi	Ascomycota	Pichiomycetes	Serinales	Debaryomycetaceae	Kurtzmaniella	Kurtzmaniella_sp	0	0	0	0	0	0	0	0	0	0	0	0	0	0.224733	0	0	0	0	0	0	0	0	0	0	0	0	0	0	0	0	0	0	0	0	0	0	0	0	0	0	0	0	0
Fungi	Ascomycota	Pichiomycetes	Serinales	Debaryomycetaceae	Kurtzmaniella	Kurtzmaniella_sp	0.0217213	0	0	0	0	0	0	0	0	0	0	0	0	0	0	0	0	0	0	0	0	0	0	0	0	0	0	0	0	0	0	0	0	0	0	0	0	0	0	0	0	0	0
Fungi	Ascomycota	Pichiomycetes	Serinales	Debaryomycetaceae	Kurtzmaniella	Kurtzmaniella_sp	0	0	0	0	0	0	0	0	0	0	0	0	0.0813108	0	0	0	0	0	0	0	0	0	0	0	0	0	0	0	0	0	0	0	0	0	0	0	0	0	0	0	0	0	0
Fungi	Ascomycota	Pichiomycetes	Serinales	Debaryomycetaceae	Kurtzmaniella	Kurtzmaniella_sp	0	0	0	0.0799251	0	0	0	0	0	0	0	0	0	0	0	0	0	0	0	0	0	0	0	0	0	0	0	0	0	0	0	0	0	0	0	0	0	0	0	0	0	0	0
Fungi	Ascomycota	Pichiomycetes	Serinales	Debaryomycetaceae	Kurtzmaniella	Kurtzmaniella_sp	0	0	0	0.0707908	0	0	0	0	0	0	0	0	0	0	0	0	0	0	0	0	0	0	0	0	0	0	0	0	0	0	0	0	0	0	0	0	0	0	0	0	0	0	0
						Kurtzmaniella_sp	0.0217213	0	0	0.150716	0	0	0	0	0	0	0	0	0.231613	0.755353	0	0	0	0	0	0	0	0	0	0	0	0	0	0	0	0	0	0	0	0	0	0	0	0	0	0	0	0	0
					Kurtzmaniella		0.0217213	0	0	0.150716	0	0	0	0	0	0	0	0	0.258716	0.755353	0	0	0	0	0	0	0	0	0	0	0	0	0	0	0	0	0	0	0	0	0	0	0	0	0	0	0	0	0
Fungi	Ascomycota	Pichiomycetes	Serinales	Debaryomycetaceae	Lodderomyces	Lodderomyces_elongisporus	0	0	0	0	0.0803589	0	0	0	0	0	0	0	0	0	0	0	0	0	0	0	0	0	0	0	0	0	0	0	0	0	0	0	0	0	0	0	0	0	0	0	0	0	0
						Lodderomyces_elongisporus	0	0	0	0	0.0803589	0	0	0	0	0	0	0	0	0	0	0	0	0	0	0	0	0	0	0	0	0	0	0	0	0	0	0	0	0	0	0	0	0	0	0	0	0	0
					Lodderomyces		0	0	0	0	0.0803589	0	0	0	0	0	0	0	0	0	0	0	0	0	0	0	0	0	0	0	0	0	0	0	0	0	0	0	0	0	0	0	0	0	0	0	0	0	0
Fungi	Ascomycota	Pichiomycetes	Serinales	Debaryomycetaceae	Meyerozyma	Meyerozyma_guilliermondii	0	0	0	0.294581	0	0	0.0551887	0	0	0	0	0	0	0	0	0.19494	0	0	0	0.107333	0.173931	0	0	0.0413323	0	0	0	0	0	0	0	0	0	0	0	0	0	0	0	0	0	0	0
Fungi	Ascomycota	Pichiomycetes	Serinales	Debaryomycetaceae	Meyerozyma	Meyerozyma_guilliermondii	0	0	1.17859	0	0	0	0	0	0	0	0	0	0	0	0	0	0	0	0	0	0	0	0	0	0	0	0	0	0	0	0	0	0	0	0	0	0	0	0	0	0	0	0
Fungi	Ascomycota	Pichiomycetes	Serinales	Debaryomycetaceae	Meyerozyma	Meyerozyma_guilliermondii	0	0.229628	0	0	0	0	0	0	0	0	0	0	0	0	0	0	0	0	0	0	0	0	0	0	0	0	0	0	0	0	0	0	0	0	0	0	0	0	0	0	0	0	0
Fungi	Ascomycota	Pichiomycetes	Serinales	Debaryomycetaceae	Meyerozyma	Meyerozyma_guilliermondii	0.335473	0	0	0	0.184156	0	0	1.65763	0	0	0	0	0	0	0	0	0	0	0	0	0	0	0	0	0	0	0	0	0	0	0	0	0	0	0	0	0	0	0	0	0	0	0
Fungi	Ascomycota	Pichiomycetes	Serinales	Debaryomycetaceae	Meyerozyma	Meyerozyma_guilliermondii	0	0	0	0.253477	0	0	0	0	0	0	0	0	0	0	0	0	0	0	0	0	0	0	0	0	0	0	0	0	0	0	0	0	0	0	0	0	0	0	0	0	0	0	0
Fungi	Ascomycota	Pichiomycetes	Serinales	Debaryomycetaceae	Meyerozyma	Meyerozyma_guilliermondii	0	0	0	0	0	0	0	0	0	0	0	0	0	0.0249703	0	0	0	0	0	0	0	0	0	0	0	0	0	0	0	0	0	0	0	0	0	0	0	0	0	0	0	0	0
						Meyerozyma_guilliermondii	0.335473	0.229628	1.17859	0.548058	0.184156	0	0.0551887	1.65763	0	0	0	0	0	0.0249703	0	0.19494	0	0	0	0.107333	0.173931	0	0	0.0413323	0	0	0	0	0	0	0	0	0	0	0	0	0	0	0	0	0	0	0
Fungi	Ascomycota	Pichiomycetes	Serinales	Debaryomycetaceae	Meyerozyma	NA	0	0	0.478369	0	0	0	0	0	0	0	0	0	0	0	0	0	0	0	0.0502948	0	0	0	0.190718	0	0	0	0	0	0	0	0	0	0	0	0	0	0	0	0	0	0	0	0
Fungi	Ascomycota	Pichiomycetes	Serinales	Debaryomycetaceae	Meyerozyma	NA	0	0.103038	0	0	0	0	0	0	0	0	0	0	0	0	0	0	0	0.221577	0	0	0	0	0	0	0	0	0	0	0	0	0	0	0	0	0	0	0	0	0	0	0	0	0
Fungi	Ascomycota	Pichiomycetes	Serinales	Debaryomycetaceae	Meyerozyma	NA	0.108606	0	0	0	0.314739	0	0	0	0	0	0	0	0	0	0	0	0	0	0	0	0	0	0	0	0	0	0	0	0	0	0	0	0	0	0	0	0	0.802089	0	0	0	0	0
						NA	0.108606	0.103038	0.478369	0	0.314739	0	0	0	0	0	0	0	0	0	0	0	0	0.221577	0.0502948	0	0	0	0.190718	0	0	0	0	0	0	0	0	0	0	0	0	0	0	0.802089	0	0	0	0	0
					Meyerozyma		0.44408	0.332666	1.65696	0.548058	0.498895	0	0.0551887	1.65763	0	0	0	0	0	0.0249703	0	0.19494	0	0.221577	0.0502948	0.107333	0.173931	0	0.190718	0.0413323	0	0	0	0	0	0	0	0	0	0	0	0	0	0.802089	0	0	0	0	0
Fungi	Ascomycota	Pichiomycetes	Serinales	Debaryomycetaceae	Yamadazyma	Yamadazyma_mexicana	0	0	0.031198	0	0	0	0	0	0	0	0	0	0	0	0	0	0	0	0	0	0	0	0	0	0	0	0	0	0	0	0	0	0	0	0	0	0	0	0	0	0	0	0
						Yamadazyma_mexicana	0	0	0.031198	0	0	0	0	0	0	0	0	0	0	0	0	0	0	0	0	0	0	0	0	0	0	0	0	0	0	0	0	0	0	0	0	0	0	0	0	0	0	0	0
Fungi	Ascomycota	Pichiomycetes	Serinales	Debaryomycetaceae	Yamadazyma	Yamadazyma_scolyti	0	0	0	0	0	0	0	0	0	0	0	0	0	0.0468194	0	0	0	0	0	0	0	0	0	0	0	0	0	0	0	0	0	0	0	0	0	0	0	0	0	0	0	0	0
Fungi	Ascomycota	Pichiomycetes	Serinales	Debaryomycetaceae	Yamadazyma	Yamadazyma_scolyti	0	0	0.149057	0	0	0	0	0	0	0	0	0	0	0	0	0	0	0	0	0	0	0	0	0	0	0	0	0	0	0	0	0	0	0	0	0	0	0	0	0	0	0	0
						Yamadazyma_scolyti	0	0	0.149057	0	0	0	0	0	0	0	0	0	0	0.0468194	0	0	0	0	0	0	0	0	0	0	0	0	0	0	0	0	0	0	0	0	0	0	0	0	0	0	0	0	0
Fungi	Ascomycota	Pichiomycetes	Serinales	Debaryomycetaceae	Yamadazyma	Yamadazyma_sp	0.00724043	0	0	0	0	0	0	0	0	0	0	0	0	0	0	0	0	0	0	0	0	0	0	0	0	0	0	0	0	0	0	0	0	0	0	0	0	0	0	0	0	0	0
						Yamadazyma_sp	0.00724043	0	0	0	0	0	0	0	0	0	0	0	0	0	0	0	0	0	0	0	0	0	0	0	0	0	0	0	0	0	0	0	0	0	0	0	0	0	0	0	0	0	0
					Yamadazyma		0.00724043	0	0.180255	0	0	0	0	0	0	0	0	0	0	0.0468194	0	0	0	0	0	0	0	0	0	0	0	0	0	0	0	0	0	0	0	0	0	0	0	0	0	0	0	0	0
				Debaryomycetaceae			0.485109	0.332666	1.83722	0.719326	0.612737	0	0.0551887	1.65763	0	0	0	0	1.89479	3.85792	1.06029	0.19494	0	0.221577	0.0502948	0.107333	0.173931	0	0.190718	0.0413323	0	0	0	0	0	0	0	0	0	0	0	0	0	0.802089	0	0	0	0	0
			Serinales				0.485109	0.332666	1.83722	0.719326	0.612737	0	0.0551887	1.65763	0	0	0	0	1.89479	3.85792	1.06029	0.19494	0	0.221577	0.0502948	0.107333	0.173931	0	0.190718	0.0413323	0	0	0	0	0	0	0	0	0	0	0	0	0	0.802089	0	0	0	0	0
		Pichiomycetes					0.485109	0.332666	1.83722	0.719326	0.612737	0	0.0551887	1.65763	0	0	0	0	1.89479	3.85792	1.06029	0.19494	0	0.221577	0.0502948	0.107333	0.173931	0	0.190718	0.0413323	0	0	0	0	0	0	0	0	0	0	0	0	0	0.802089	0	0	0	0	0
Fungi	Ascomycota	Saccharomycetes	Saccharomycetales	Dipodascaceae	NA	NA	0	0	0	0	0	0	0	0	0	0	0	0	0	0	0	0	0	0	0	0	0	0	0	0	0	0	0	0	0.0907142	0	0	0	0	0	0	0	0	0	0	0.956853	0	0	0
						NA	0	0	0	0	0	0	0	0	0	0	0	0	0	0	0	0	0	0	0	0	0	0	0	0	0	0	0	0	0.0907142	0	0	0	0	0	0	0	0	0	0	0.956853	0	0	0
					NA		0	0	0	0	0	0	0	0	0	0	0	0	0	0	0	0	0	0	0	0	0	0	0	0	0	0	0	0	0.0907142	0	0	0	0	0	0	0	0	0	0	0.956853	0	0	0
				Dipodascaceae			0	0	0	0	0	0	0	0	0	0	0	0	0	0	0	0	0	0	0	0	0	0	0	0	0	0	0	0	0.0907142	0	0	0	0	0	0	0	0	0	0	0.956853	0	0	0
Fungi	Ascomycota	Saccharomycetes	Saccharomycetales	Lipomycetaceae	Dipodascopsis	Dipodascopsis_sp	0	0	0	0	0	0	0	0	0	0	0	0	0	0	0	0	0	0	29.9282	0	0	0	27.4998	0	0	0	0	0	0	0	0	0	0	0	0	0	0	0	0	0	0	0	0
Fungi	Ascomycota	Saccharomycetes	Saccharomycetales	Lipomycetaceae	Dipodascopsis	Dipodascopsis_sp	0	0	0	0	0	0	0	0	0	0	0	0	0	0	3.26001	0	0	0	0	0	0	0	0	0	0	0	0	0	0	0	0	0	0	0	0	0	0	0	0	0	0	0	0
Fungi	Ascomycota	Saccharomycetes	Saccharomycetales	Lipomycetaceae	Dipodascopsis	Dipodascopsis_sp	0	0	0	0	0	0	0	0	0	0	0	0	0	0.0905175	0	0	0	38.4945	0	0	0	0	0	0	0	0	0.148449	0	0	0	0.0429395	0	0	0	0	0	0	0	0	0	0	0	0
Fungi	Ascomycota	Saccharomycetes	Saccharomycetales	Lipomycetaceae	Dipodascopsis	Dipodascopsis_sp	0	0	0	0	0	0	0	0	0	0	0	0	0.699766	0	0	0	45.2174	0	0	0	0	53.4422	0	0	0	0	0	0	0	0	0	0	0	0	0	0	0	0.0746129	0	0	0	0	0
Fungi	Ascomycota	Saccharomycetes	Saccharomycetales	Lipomycetaceae	Dipodascopsis	Dipodascopsis_sp	0	0	0	0	0	0	0	0	0	0	0	0	0	0	0	30.1493	0	0	0	32.6684	36.8734	0	0	32.5629	0	0	0	0	0	0	0	0	0	0	0	0	0	0	0	0	0	0	0
						Dipodascopsis_sp	0	0	0	0	0	0	0	0	0	0	0	0	0.699766	0.0905175	3.26001	30.1493	45.2174	38.4945	29.9282	32.6684	36.8734	53.4422	27.4998	32.5629	0	0	0.148449	0	0	0	0.0429395	0	0	0	0	0	0	0.0746129	0	0	0	0	0
					Dipodascopsis		0	0	0	0	0	0	0	0	0	0	0	0	0.699766	0.0905175	3.26001	30.1493	45.2174	38.4945	29.9282	32.6684	36.8734	53.4422	27.4998	32.5629	0	0	0.148449	0	0	0	0.0429395	0	0	0	0	0	0	0.0746129	0	0	0	0	0
Fungi	Ascomycota	Saccharomycetes	Saccharomycetales	Lipomycetaceae	Lipomyces	NA	0	0	0	0	0	0	0	0	0	0	0	0	0	0	0	0	0	0	0.0195591	0	0	0	0	0	0	0	0	0	0	0	0	0	0	0	0	0	0	0	0	0	0	0	0
Fungi	Ascomycota	Saccharomycetes	Saccharomycetales	Lipomycetaceae	Lipomyces	NA	0	0	0	0	0	0	0	0	0	0	0	0	0	0	0	0	0	0	0	0.0157072	0	0	0	0	0	0	0	0	0	0	0	0	0	0	0	0	0	0	0	0	0	0	0
						NA	0	0	0	0	0	0	0	0	0	0	0	0	0	0	0	0	0	0	0.0195591	0.0157072	0	0	0	0	0	0	0	0	0	0	0	0	0	0	0	0	0	0	0	0	0	0	0
					Lipomyces		0	0	0	0	0	0	0	0	0	0	0	0	0	0	0	0	0	0	0.0195591	0.0157072	0	0	0	0	0	0	0	0	0	0	0	0	0	0	0	0	0	0	0	0	0	0	0
				Lipomycetaceae			0	0	0	0	0	0	0	0	0	0	0	0	0.699766	0.0905175	3.26001	30.1493	45.2174	38.4945	29.9477	32.6841	36.8734	53.4422	27.4998	32.5629	0	0	0.148449	0	0	0	0.0429395	0	0	0	0	0	0	0.0746129	0	0	0	0	0
Fungi	Ascomycota	Saccharomycetes	Saccharomycetales	Metschnikowiaceae	Kodamaea	Kodamaea_ohmeri	0	0	0	0.0685072	0.123887	0	0	0	0	0	0	0	0	0	0	0	0	0	0	0	0	0	0	0	0	0	0	0	0	0	0	0	0	0	0	0	0	0	0	0	0	0	0
Fungi	Ascomycota	Saccharomycetes	Saccharomycetales	Metschnikowiaceae	Kodamaea	Kodamaea_ohmeri	0.0410291	0.0176637	0.0519967	0	0	0	0	0	0	0	0	0	0	0	0	0	0	0	0	0	0	0	0	0	0	0	0	0	0	0	0	0	0	0	0	0	0	0	0	0	0	0	0
						Kodamaea_ohmeri	0.0410291	0.0176637	0.0519967	0.0685072	0.123887	0	0	0	0	0	0	0	0	0	0	0	0	0	0	0	0	0	0	0	0	0	0	0	0	0	0	0	0	0	0	0	0	0	0	0	0	0	0
					Kodamaea		0.0410291	0.0176637	0.0519967	0.0685072	0.123887	0	0	0	0	0	0	0	0	0	0	0	0	0	0	0	0	0	0	0	0	0	0	0	0	0	0	0	0	0	0	0	0	0	0	0	0	0	0
Fungi	Ascomycota	Saccharomycetes	Saccharomycetales	Metschnikowiaceae	Metschnikowia	NA	0	0	0	0	0.0837072	0	0	0	0	0	0	0	0	0	0	0	0	0	0	0	0	0	0	0	0	0	0	0	0	0	0	0	0	0	0	0	0	0	0	0	0	0	0
Fungi	Ascomycota	Saccharomycetes	Saccharomycetales	Metschnikowiaceae	Metschnikowia	NA	0	0	0	0	0	0	0	0	0	0	0	0	1.0324	1.12367	0.274305	0	0	0	0	0	0	0	0	0	0	0	0	0	0	0	0	0	0	0	0	0	0	0	0	0	0	0	0
Fungi	Ascomycota	Saccharomycetes	Saccharomycetales	Metschnikowiaceae	Metschnikowia	NA	0	0	0	0.0365372	0	0	0	0	0	0	0	0	0.150302	0.255946	0	0	0	0	0	0	0	0	0	0	0	0	0	0	0	0	0	0	0	0	0	0	0	0	0	0	0	0	0
Fungi	Ascomycota	Saccharomycetes	Saccharomycetales	Metschnikowiaceae	Metschnikowia	NA	0.226867	0.129534	0.10746	0.0936265	0.776803	0	0	0	0	0	0	0	3.76494	4.2949	1.1447	0	0	0	0	0	0	0	0	0	0	0	0	0	0	0	0	0	0	0	0	0	0	0	0	0	0	0	0
Fungi	Ascomycota	Saccharomycetes	Saccharomycetales	Metschnikowiaceae	Metschnikowia	NA	0.101366	0	0.10746	0.146149	0.27456	0	0	0	0	0	0	0	1.33547	2.17866	0.574985	0	0	0	0	0	0	0	0	0	0	0	0	0	0	0	0	0	0	0	0	0	0	0	0	0	0	0	0
						NA	0.328233	0.129534	0.21492	0.276312	1.13507	0	0	0	0	0	0	0	6.28311	7.85317	1.99399	0	0	0	0	0	0	0	0	0	0	0	0	0	0	0	0	0	0	0	0	0	0	0	0	0	0	0	0
					Metschnikowia		0.328233	0.129534	0.21492	0.276312	1.13507	0	0	0	0	0	0	0	6.28311	7.85317	1.99399	0	0	0	0	0	0	0	0	0	0	0	0	0	0	0	0	0	0	0	0	0	0	0	0	0	0	0	0
				Metschnikowiaceae			0.369262	0.147197	0.266916	0.34482	1.25896	0	0	0	0	0	0	0	6.28311	7.85317	1.99399	0	0	0	0	0	0	0	0	0	0	0	0	0	0	0	0	0	0	0	0	0	0	0	0	0	0	0	0
Fungi	Ascomycota	Saccharomycetes	Saccharomycetales	Phaffomycetaceae	Barnettozyma	Barnettozyma_californica	0	0	0	0	0	0	0	0	0	0	0	0	0	0	0	0	0	0	0	0	0	0	0	0	0.140893	0.0762229	0.0289656	0	0	0	0	0	0	0	0	0	0	0	0	0	0.662015	0	0.379612
Fungi	Ascomycota	Saccharomycetes	Saccharomycetales	Phaffomycetaceae	Barnettozyma	Barnettozyma_californica	0	0	0	0	0	0	0	0	0	0	0	0	0	0	0	0	0	0	0	0	0	0	0	0	0	0	0.0253449	0	0	0	0	0	0	0	0	0	0	0	0	0	0	0	0
Fungi	Ascomycota	Saccharomycetes	Saccharomycetales	Phaffomycetaceae	Barnettozyma	Barnettozyma_californica	0	0	0	0	0	0	0	0	0	0	0	0	0	0	0	0	0	0	0	0	0	0	0	0	0	0.0269022	0	0	0	0	0	0	0	0	0	0	0	0	0	0	0	0	0
						Barnettozyma_californica	0	0	0	0	0	0	0	0	0	0	0	0	0	0	0	0	0	0	0	0	0	0	0	0	0.140893	0.103125	0.0543104	0	0	0	0	0	0	0	0	0	0	0	0	0	0.662015	0	0.379612
					Barnettozyma		0	0	0	0	0	0	0	0	0	0	0	0	0	0	0	0	0	0	0	0	0	0	0	0	0.140893	0.103125	0.0543104	0	0	0	0	0	0	0	0	0	0	0	0	0	0.662015	0	0.379612
Fungi	Ascomycota	Saccharomycetes	Saccharomycetales	Phaffomycetaceae	Cyberlindnera	Cyberlindnera_fabianii	0	0	0.114393	0	0	0	0	0	0	0	0	0	0	0	0	0	0	0	0	0	0	0	0	0	0	0	0	0	0	0	0	0	0	0	0	0	0	0	0	0	0	0	0
Fungi	Ascomycota	Saccharomycetes	Saccharomycetales	Phaffomycetaceae	Cyberlindnera	Cyberlindnera_fabianii	0	0.0471032	0	0	0	0	0	0	0	0	0	0	0	0	0	0	0	0	0	0	0	0	0	0	0	0	0	0	0	0	0	0	0	0	0	0	0	0	0	0	0	0	0
Fungi	Ascomycota	Saccharomycetes	Saccharomycetales	Phaffomycetaceae	Cyberlindnera	Cyberlindnera_fabianii	0.050683	0	0	0	0.0971004	0	0	0	0	0	0	0	0	0	0	0	0	0	0	0	0	0	0	0	0	0	0	0	0	0	0	0	0	0	0	0	0	0	0	0	0	0	0
Fungi	Ascomycota	Saccharomycetes	Saccharomycetales	Phaffomycetaceae	Cyberlindnera	Cyberlindnera_fabianii	0	0	0	0.0685072	0	0	0	0	0	0	0	0	0	0	0	0	0	0	0	0	0	0	0	0	0	0	0	0	0	0	0	0	0	0	0	0	0	0	0	0	0	0	0
						Cyberlindnera_fabianii	0.050683	0.0471032	0.114393	0.0685072	0.0971004	0	0	0	0	0	0	0	0	0	0	0	0	0	0	0	0	0	0	0	0	0	0	0	0	0	0	0	0	0	0	0	0	0	0	0	0	0	0
Fungi	Ascomycota	Saccharomycetes	Saccharomycetales	Phaffomycetaceae	Cyberlindnera	Cyberlindnera_jadinii	0	0	0	0	0	0	0	0	0	0	0	0	0	0	0	0	0	0	0	0	0	0	0	0	0	0.15693	0	0	0	0	0	0	0	0	0	0	0	0	0	0	0	0	0
Fungi	Ascomycota	Saccharomycetes	Saccharomycetales	Phaffomycetaceae	Cyberlindnera	Cyberlindnera_jadinii	0	0	0	0	0	0	0	0	0	0	0	0	0	0	0	0	0	0	0	0	0	0	0	0	0	0	0.0615518	0	0	0	0	0	0	0	0	0	0	0	0	0	0	0	0
Fungi	Ascomycota	Saccharomycetes	Saccharomycetales	Phaffomycetaceae	Cyberlindnera	Cyberlindnera_jadinii	0	0	0	0	0	0	0	0	0	0	0	0	0	0	0	0	0	0	0	0	0	0	0	0	0.274498	0	0	0	0	0	0	0	0	0	0	0	0	0	0	0	0	0	0
						Cyberlindnera_jadinii	0	0	0	0	0	0	0	0	0	0	0	0	0	0	0	0	0	0	0	0	0	0	0	0	0.274498	0.15693	0.0615518	0	0	0	0	0	0	0	0	0	0	0	0	0	0	0	0
Fungi	Ascomycota	Saccharomycetes	Saccharomycetales	Phaffomycetaceae	Cyberlindnera	Cyberlindnera_misumaiensis	0	0	0	0	0	0	0	0	0	0	0	0	0.0591351	0	0	0	0	0	0	0	0	0	0	0	0	0	0	0	0	0	0	0	0	0	0	0	0	0	0	0	0	0	0
Fungi	Ascomycota	Saccharomycetes	Saccharomycetales	Phaffomycetaceae	Cyberlindnera	Cyberlindnera_misumaiensis	0	0	0	0	0	0	0	0	0	0	0	0	0	0.143579	0	0	0	0	0	0	0	0	0	0	0	0	0	0	0	0	0	0	0	0	0	0	0	0	0	0	0	0	0
						Cyberlindnera_misumaiensis	0	0	0	0	0	0	0	0	0	0	0	0	0.0591351	0.143579	0	0	0	0	0	0	0	0	0	0	0	0	0	0	0	0	0	0	0	0	0	0	0	0	0	0	0	0	0
					Cyberlindnera		0.050683	0.0471032	0.114393	0.0685072	0.0971004	0	0	0	0	0	0	0	0.0591351	0.143579	0	0	0	0	0	0	0	0	0	0	0.274498	0.15693	0.0615518	0	0	0	0	0	0	0	0	0	0	0	0	0	0	0	0
Fungi	Ascomycota	Saccharomycetes	Saccharomycetales	Phaffomycetaceae	Starmera	Starmera_stellimalicola	0	0	0	0	0	0	0	0	0	0	0	0	0.0197117	0	0	0	0	0	0	0	0	0	0	0	0	0	0	0	0	0	0	0	0	0	0	0	0	0	0	0	0	0	0
Fungi	Ascomycota	Saccharomycetes	Saccharomycetales	Phaffomycetaceae	Starmera	Starmera_stellimalicola	0	0	0	0	0	0	0	0	0	0	0	0	0	0	0	0	0.0802978	0.0718627	0	0	0	0	0	0	0	0	0	0	0	0	0	0	0	0	0	0	0	0	0	0	0	0	0
Fungi	Ascomycota	Saccharomycetes	Saccharomycetales	Phaffomycetaceae	Starmera	Starmera_stellimalicola	0	0	0	0	0	0	0	0	0	0	0	0	0	0	0	0	0	0	0	0	0	0	0	0	0	0	0	0	0	0	0	0	0	0	0	0	0	0	0	0	0	0	0
Fungi	Ascomycota	Saccharomycetes	Saccharomycetales	Phaffomycetaceae	Starmera	Starmera_stellimalicola	0	0	0	0	0	0	0	0	0	0	0	0	0	0	0	0	0	0	0.128531	0.0890076	0.0765297	0.193722	0.163473	0	0	0	0	0	0	0	0	0	0	0	0	0	0	0.0373065	0	0	0	0	0
Fungi	Ascomycota	Saccharomycetes	Saccharomycetales	Phaffomycetaceae	Starmera	Starmera_stellimalicola	0	0	0	0	0	0	0	0	0	0	0	0	0	0.112367	0	0	0	0	0.0530889	0	0	0	0	0	0	0	0	0	0	0	0	0	0	0	0	0	0	0	0	0	0	0	0
Fungi	Ascomycota	Saccharomycetes	Saccharomycetales	Phaffomycetaceae	Starmera	Starmera_stellimalicola	0	0	0	0	0	0	0	0	0	0	0	0	0	0	0	0	0	0	0	0	0	0	0	0.0757758	0	0	0	0	0	0	0	0	0	0	0	0	0	0	0	0	0	0	0
						Starmera_stellimalicola	0	0	0	0	0	0	0	0	0	0	0	0	0.0197117	0.112367	0	0	0.0802978	0.0718627	0.18162	0.0890076	0.0765297	0.193722	0.163473	0.0757758	0	0	0	0	0	0	0	0	0	0	0	0	0	0.0373065	0	0	0	0	0
					Starmera		0	0	0	0	0	0	0	0	0	0	0	0	0.0197117	0.112367	0	0	0.0802978	0.0718627	0.18162	0.0890076	0.0765297	0.193722	0.163473	0.0757758	0	0	0	0	0	0	0	0	0	0	0	0	0	0.0373065	0	0	0	0	0
Fungi	Ascomycota	Saccharomycetes	Saccharomycetales	Phaffomycetaceae	Wickerhamomyces	Wickerhamomyces_anomalus	0	0	13.02	0	0	0	0	0	0	0.0114692	0	0	0	0	0	0	0	0	0	0	0	0	0	0	0	0	0	0	0	0	0	0	0	0	0	0	0	0	0	0	0	0	0
Fungi	Ascomycota	Saccharomycetes	Saccharomycetales	Phaffomycetaceae	Wickerhamomyces	Wickerhamomyces_anomalus	5.64512	0	0	0	4.06147	0	0	0	0	0	0	0.0111518	0.0172478	0	0	0	0	0	0	0	0	0	0	0	0	0	0	0	0	0	0	0	0	0	0	0	0	0	0	0	0	0	0
Fungi	Ascomycota	Saccharomycetes	Saccharomycetales	Phaffomycetaceae	Wickerhamomyces	Wickerhamomyces_anomalus	0	3.42087	0	0	0	1.47891	0	0	0	0	0	0	0	0.0343342	0	0	0	0	0	0	0	0	0	0	0	0	0	0	0	0	0	0	0	0	0	0	0	0	0	0	0	0	0
Fungi	Ascomycota	Saccharomycetes	Saccharomycetales	Phaffomycetaceae	Wickerhamomyces	Wickerhamomyces_anomalus	0	0	0	7.20924	0	0	0.464346	0	0	0	0	0	0	0	0	0	0	0	0	0	0	0	0	0	0	0	0	0	0	0	0	0	0	0	0	0	0	0	0	0	0	0	0
						Wickerhamomyces_anomalus	5.64512	3.42087	13.02	7.20924	4.06147	1.47891	0.464346	0	0	0.0114692	0	0.0111518	0.0172478	0.0343342	0	0	0	0	0	0	0	0	0	0	0	0	0	0	0	0	0	0	0	0	0	0	0	0	0	0	0	0	0
Fungi	Ascomycota	Saccharomycetes	Saccharomycetales	Phaffomycetaceae	Wickerhamomyces	Wickerhamomyces_onychis	0	0	0	0	0	0	0	0	0	0	0	0	0	0	0	0	0	0	0	0	0	0	0	0	0	0	0	0	0	0	0	0	0	0	0	0	0	0	0	0	0	0	0
						Wickerhamomyces_onychis	0	0	0	0	0	0	0	0	0	0	0	0	0	0	0	0	0	0	0	0	0	0	0	0	0	0	0	0	0	0	0	0	0	0	0	0	0	0	0	0	0	0	0
Fungi	Ascomycota	Saccharomycetes	Saccharomycetales	Phaffomycetaceae	Wickerhamomyces	Wickerhamomyces_sp	0	0	0	0	0	0	0	0	0	0	0	0	0.00739189	0	0	0	0	0	0	0	0	0	0	0	0	0	0	0	0	0	0	0	0	0	0	0	0	0	0	0	0	0	0
Fungi	Ascomycota	Saccharomycetes	Saccharomycetales	Phaffomycetaceae	Wickerhamomyces	Wickerhamomyces_sp	0	0	0	0	0	0	0	0	0	0	0	0	0	0.0124852	0	0	0	0	0	0	0	0	0	0	0	0	0	0	0	0	0	0	0	0	0	0	0	0	0	0	0	0	0
Fungi	Ascomycota	Saccharomycetes	Saccharomycetales	Phaffomycetaceae	Wickerhamomyces	Wickerhamomyces_sp	0	0	0	0.0205522	0	0	0	0	0	0	0	0	0	0	0	0	0	0	0	0	0	0	0	0	0	0	0	0	0	0	0	0	0	0	0	0	0	0	0	0	0	0	0
						Wickerhamomyces_sp	0	0	0	0.0205522	0	0	0	0	0	0	0	0	0.00739189	0.0124852	0	0	0	0	0	0	0	0	0	0	0	0	0	0	0	0	0	0	0	0	0	0	0	0	0	0	0	0	0
					Wickerhamomyces		5.64512	3.42087	13.02	7.2298	4.06147	1.47891	0.464346	0	0	0.0114692	0	0.0111518	0.0246396	0.0468194	0	0	0	0	0	0	0	0	0	0	0	0	0	0	0	0	0	0	0	0	0	0	0	0	0	0	0	0	0
				Phaffomycetaceae			5.69581	3.46797	13.1344	7.2983	4.15857	1.47891	0.464346	0	0	0.0114692	0	0.0111518	0.103487	0.302765	0	0	0.0802978	0.0718627	0.18162	0.0890076	0.0765297	0.193722	0.163473	0.0757758	0.415391	0.260055	0.115862	0	0	0	0	0	0	0	0	0	0	0.0373065	0	0	0.662015	0	0.379612
Fungi	Ascomycota	Saccharomycetes	Saccharomycetales	Saccharomycetaceae	Citeromyces	NA	0	0	0	0	0	0	0	0	0	0	0	0	0	0.0343342	0	0	0	0	0	0	0	0	0	0	0	0	0	0	0	0	0	0	0	0	0	0	0	0	0	0	0	0	0
Fungi	Ascomycota	Saccharomycetes	Saccharomycetales	Saccharomycetaceae	Citeromyces	NA	0	0	0	0	0	0	0	0	0	0	0	0	0.0418874	0	0	0	0	0	0	0	0	0	0	0	0	0	0	0	0	0	0	0	0	0	0	0	0	0	0	0	0	0	0
						NA	0	0	0	0	0	0	0	0	0	0	0	0	0.0418874	0.0343342	0	0	0	0	0	0	0	0	0	0	0	0	0	0	0	0	0	0	0	0	0	0	0	0	0	0	0	0	0
					Citeromyces		0	0	0	0	0	0	0	0	0	0	0	0	0.0418874	0.0343342	0	0	0	0	0	0	0	0	0	0	0	0	0	0	0	0	0	0	0	0	0	0	0	0	0	0	0	0	0
Fungi	Ascomycota	Saccharomycetes	Saccharomycetales	Saccharomycetaceae	Kazachstania	Kazachstania_aerobia	0	0	0	0.0114179	0	0	0	0	0	0	0	0	0	0	0	0	0	0	0	0	0	0	0	0	0	0	0	0	0	0	0	0	0	0	0	0	0	0	0	0	0	0	0
						Kazachstania_aerobia	0	0	0	0.0114179	0	0	0	0	0	0	0	0	0	0	0	0	0	0	0	0	0	0	0	0	0	0	0	0	0	0	0	0	0	0	0	0	0	0	0	0	0	0	0
Fungi	Ascomycota	Saccharomycetes	Saccharomycetales	Saccharomycetaceae	Kazachstania	Kazachstania_bulderi	0	0	0	0	0	0	0	0	0	0	0	0	0	0	0	0	0	0	0	0	0	0	0	0	0	0	0	0	0	0	0	0	0	0	0	0	0	0	0	0	0	0	0
						Kazachstania_bulderi	0	0	0	0	0	0	0	0	0	0	0	0	0	0	0	0	0	0	0	0	0	0	0	0	0	0	0	0	0	0	0	0	0	0	0	0	0	0	0	0	0	0	0
Fungi	Ascomycota	Saccharomycetes	Saccharomycetales	Saccharomycetaceae	Kazachstania	Kazachstania_servazzii	0	0	0	0	0	0	0	0	0	0	0	0	0	0.00936388	0	0	0	0	0	0	0	0	0	0	0	0	0	0	0	0	0	0	0	0	0	0	0	0	0	0	0	0	0
Fungi	Ascomycota	Saccharomycetes	Saccharomycetales	Saccharomycetaceae	Kazachstania	Kazachstania_servazzii	0	0	0	0	0	0	0	0	0	0	0	0	0.00492793	0	0	0	0	0	0	0	0	0	0	0	0	0	0	0	0	0	0	0	0	0	0	0	0	0	0	0	0	0	0
						Kazachstania_servazzii	0	0	0	0	0	0	0	0	0	0	0	0	0.00492793	0.00936388	0	0	0	0	0	0	0	0	0	0	0	0	0	0	0	0	0	0	0	0	0	0	0	0	0	0	0	0	0
					Kazachstania		0	0	0	0.0114179	0	0	0	0	0	0	0	0	0.00492793	0.00936388	0	0	0	0	0	0	0	0	0	0	0	0	0	0	0	0	0	0	0	0	0	0	0	0	0	0	0	0	0
Fungi	Ascomycota	Saccharomycetes	Saccharomycetales	Saccharomycetaceae	Lachancea	Lachancea_thermotolerans	0	0	0	0	0	0	0	0	0	0	0	0	0	0.0374555	0	0	0	0	0	0	0	0	0	0	0	0	0	0	0	0	0	0	0	0	0	0	0	0	0	0	0	0	0
Fungi	Ascomycota	Saccharomycetes	Saccharomycetales	Saccharomycetaceae	Lachancea	Lachancea_thermotolerans	0	0	0	0.0205522	0	0	0	0	0	0	0	0	0	0	0	0	0	0	0	0	0	0	0	0	0	0	0	0	0	0	0	0	0	0	0	0	0	0	0	0	0	0	0
						Lachancea_thermotolerans	0	0	0	0.0205522	0	0	0	0	0	0	0	0	0	0.0374555	0	0	0	0	0	0	0	0	0	0	0	0	0	0	0	0	0	0	0	0	0	0	0	0	0	0	0	0	0
					Lachancea		0	0	0	0.0205522	0	0	0	0	0	0	0	0	0	0.0374555	0	0	0	0	0	0	0	0	0	0	0	0	0	0	0	0	0	0	0	0	0	0	0	0	0	0	0	0	0
Fungi	Ascomycota	Saccharomycetes	Saccharomycetales	Saccharomycetaceae	Saccharomyces	Saccharomyces_cerevisiae	0	0	0	0	0	0	0	0	0	0	0	0	0	0	0	0	0	0	0	0	0	0	0	0	0	0	0	0	0	0	0	0	0	0	0	0	0	0	0	0	0	0	0
Fungi	Ascomycota	Saccharomycetes	Saccharomycetales	Saccharomycetaceae	Saccharomyces	Saccharomyces_cerevisiae	0.0337887	0	0	0	0	0	0	0	0	0	0	0	17.1344	0	0	0	0	0	0	0	0	0	0	0	0	0	0	0	0	0	0	0	0	0	0	0	0	0	0	0	0	0	0
Fungi	Ascomycota	Saccharomycetes	Saccharomycetales	Saccharomycetaceae	Saccharomyces	Saccharomyces_cerevisiae	0	0	0	0	0	0	0	0	0	0	0	0	0	0	0	0	0	0	0	0	0	0	0	0	0	0	0	0	0	0	2.76653	0	0	0	0	0	0	0	0	0	0	0	0
						Saccharomyces_cerevisiae	0.0337887	0	0	0	0	0	0	0	0	0	0	0	17.1344	0	0	0	0	0	0	0	0	0	0	0	0	0	0	0	0	0	2.76653	0	0	0	0	0	0	0	0	0	0	0	0
Fungi	Ascomycota	Saccharomycetes	Saccharomycetales	Saccharomycetaceae	Saccharomyces	NA	0	0	0	0	0	0	0	0	0	0	0	0	0	6.62026	0	0	0	0	0	0	0	0	0	0	0	0	0	0	0	0	0	0	0	0	0	0	0	0	0	0	0	0	0
Fungi	Ascomycota	Saccharomycetes	Saccharomycetales	Saccharomycetaceae	Saccharomyces	NA	0	0	0	0	0	0	0	0	0	0	0	0	3.72551	0	0	0	0	0	0	0	0	0	0	0	0	0	0	0	0	0	0	0	0	0	0	0	0	0	0	0	0	0	0
Fungi	Ascomycota	Saccharomycetes	Saccharomycetales	Saccharomycetaceae	Saccharomyces	NA	0	0	0	0	0	0	0	0	0	0	0	0	0	0	0	0	0	0	0	0	0	0	0	0	0	0	0	0	0	0	0	0	0	0	0	0	0	0	0	0	0	0	0
						NA	0	0	0	0	0	0	0	0	0	0	0	0	3.72551	6.62026	0	0	0	0	0	0	0	0	0	0	0	0	0	0	0	0	0	0	0	0	0	0	0	0	0	0	0	0	0
					Saccharomyces		0.0337887	0	0	0	0	0	0	0	0	0	0	0	20.8599	6.62026	0	0	0	0	0	0	0	0	0	0	0	0	0	0	0	0	2.76653	0	0	0	0	0	0	0	0	0	0	0	0
Fungi	Ascomycota	Saccharomycetes	Saccharomycetales	Saccharomycetaceae	Zygosaccharomyces	Zygosaccharomyces_bailii	0	0	0	0	0	0	0	0	0	0	0	0	0	0	0.0949517	0	0	0	0	0	0	0	0.304241	0	0	0	0	0	0	0	0	0	0	0	0	0	0	0	0	0	0	0	0
Fungi	Ascomycota	Saccharomycetes	Saccharomycetales	Saccharomycetaceae	Zygosaccharomyces	Zygosaccharomyces_bailii	0	0	0	0	0	0	0	0	0	0	0	0	0	0	0	0	0	0.218583	0	0	0	0	0	0	0	0	0	0	0	0	0	0	0	0	0	0	0	0	0	0	0	0	0
Fungi	Ascomycota	Saccharomycetes	Saccharomycetales	Saccharomycetaceae	Zygosaccharomyces	Zygosaccharomyces_bailii	0	0	0	0	0	0	0	0	0	0	0	0	0	0	0	0.261302	0	0	0	0.225137	0	0	0	0	0	0	0	0	0	0	0	0	0	0	0	0	0	0	0	0	0	0	0
Fungi	Ascomycota	Saccharomycetes	Saccharomycetales	Saccharomycetaceae	Zygosaccharomyces	Zygosaccharomyces_bailii	0	0	0	0	0	0	0	0	0	0	0	0	0	0	0	0	0	0	0	0.361266	0.532229	0	0	0.464988	0	0	0	0	0	0	0	0	0	0	0	0	0	0	0	0	0	0	0
Fungi	Ascomycota	Saccharomycetes	Saccharomycetales	Saccharomycetaceae	Zygosaccharomyces	Zygosaccharomyces_bailii	0	0	0	0	0	0	0	0	0	0	0	0	0	0	0	0	0.182495	0	0	0	0	0.426906	0	0	0	0	0	0	0	0	0	0	0	0	0	0	0	0	0	0	0	0	0
Fungi	Ascomycota	Saccharomycetes	Saccharomycetales	Saccharomycetaceae	Zygosaccharomyces	Zygosaccharomyces_bailii	0	0	0	0	0	0	0	0	0	0	0	0	0	0	0	0	0	0	0.307357	0	0	0	0.358732	0	0	0	0	0	0	0	0	0	0	0	0	0	0	0	0	0	0	0	0
						Zygosaccharomyces_bailii	0	0	0	0	0	0	0	0	0	0	0	0	0	0	0.0949517	0.261302	0.182495	0.218583	0.307357	0.586403	0.532229	0.426906	0.662973	0.464988	0	0	0	0	0	0	0	0	0	0	0	0	0	0	0	0	0	0	0
Fungi	Ascomycota	Saccharomycetes	Saccharomycetales	Saccharomycetaceae	Zygosaccharomyces	Zygosaccharomyces_lentus	0	0	0	0	0	0	0	0	0	0	0	0	0	0.0156065	0	0	0	0	0	0	0	0	0	0	0	0	0	0	0	0	0	0	0	0	0	0	0	0	0	0	0	0	0
						Zygosaccharomyces_lentus	0	0	0	0	0	0	0	0	0	0	0	0	0	0.0156065	0	0	0	0	0	0	0	0	0	0	0	0	0	0	0	0	0	0	0	0	0	0	0	0	0	0	0	0	0
					Zygosaccharomyces		0	0	0	0	0	0	0	0	0	0	0	0	0	0.0156065	0.0949517	0.261302	0.182495	0.218583	0.307357	0.586403	0.532229	0.426906	0.662973	0.464988	0	0	0	0	0	0	0	0	0	0	0	0	0	0	0	0	0	0	0
Fungi	Ascomycota	Saccharomycetes	Saccharomycetales	Saccharomycetaceae	Zygotorulaspora	Zygotorulaspora_florentina	0	0	0	0	0	0	0	0	0	0	0	0	0.157694	0.187278	0	0	0	0	0	0	0	0	0	0	0	0	0	0	0	0	0	0	0	0	0	0	0	0	0	0	0	0	0
						Zygotorulaspora_florentina	0	0	0	0	0	0	0	0	0	0	0	0	0.157694	0.187278	0	0	0	0	0	0	0	0	0	0	0	0	0	0	0	0	0	0	0	0	0	0	0	0	0	0	0	0	0
					Zygotorulaspora		0	0	0	0	0	0	0	0	0	0	0	0	0.157694	0.187278	0	0	0	0	0	0	0	0	0	0	0	0	0	0	0	0	0	0	0	0	0	0	0	0	0	0	0	0	0
Fungi	Ascomycota	Saccharomycetes	Saccharomycetales	Saccharomycetaceae	NA	NA	0	0	0	0	0	0	0	0	0	0	0	0	0.0813108	0	0	0	0	0	0	0	0	0	0	0	0	0	0	0	0	0	0	0	0	0	0	0	0	0	0	0	0	0	0
Fungi	Ascomycota	Saccharomycetes	Saccharomycetales	Saccharomycetaceae	NA	NA	0	0	0	0	0	0	0	0	0	0	0	0	0	0.0780323	0	0	0	0	0	0	0	0	0	0	0	0	0	0	0	0	0	0	0	0	0	0	0	0	0	0	0	0	0
						NA	0	0	0	0	0	0	0	0	0	0	0	0	0.0813108	0.0780323	0	0	0	0	0	0	0	0	0	0	0	0	0	0	0	0	0	0	0	0	0	0	0	0	0	0	0	0	0
					NA		0	0	0	0	0	0	0	0	0	0	0	0	0.0813108	0.0780323	0	0	0	0	0	0	0	0	0	0	0	0	0	0	0	0	0	0	0	0	0	0	0	0	0	0	0	0	0
				Saccharomycetaceae			0.0337887	0	0	0.03197	0	0	0	0	0	0	0	0	21.1457	6.98233	0.0949517	0.261302	0.182495	0.218583	0.307357	0.586403	0.532229	0.426906	0.662973	0.464988	0	0	0	0	0	0	2.76653	0	0	0	0	0	0	0	0	0	0	0	0
			Saccharomycetales				6.09886	3.61517	13.4013	7.67509	5.41753	1.47891	0.464346	0	0	0.0114692	0	0.0111518	28.2321	15.2288	5.34895	30.4106	45.4802	38.7849	30.4367	33.3595	37.4822	54.0628	28.3262	33.1037	0.415391	0.260055	0.264311	0	0.0907142	0	2.80947	0	0	0	0	0	0	0.111919	0	0.956853	0.662015	0	0.379612
		Saccharomycetes					6.09886	3.61517	13.4013	7.67509	5.41753	1.47891	0.464346	0	0	0.0114692	0	0.0111518	28.2321	15.2288	5.34895	30.4106	45.4802	38.7849	30.4367	33.3595	37.4822	54.0628	28.3262	33.1037	0.415391	0.260055	0.264311	0	0.0907142	0	2.80947	0	0	0	0	0	0	0.111919	0	0.956853	0.662015	0	0.379612
Fungi	Ascomycota	Pichiomycetes	Serinales	Debaryomycetaceae	Candida	Candida_albicans	0	0	0.391708	0	0	0	0	0	0	0	0	0	0	0	0	0	0	0	0	0	0	0	0	0	0	0	0	0	0	0	0	0	0	0	0	0	0	0	0	0	0	0	0
						Candida_albicans	0	0	0.391708	0	0	0	0	0	0	0	0	0	0	0	0	0	0	0	0	0	0	0	0	0	0	0	0	0	0	0	0	0	0	0	0	0	0	0	0	0	0	0	0
Fungi	Ascomycota	Pichiomycetes	Serinales	Debaryomycetaceae	Candida	Candida_parapsilosis	0	0	0	0	0	0	0	0	0	0	0	0	0	0	0	0	0	0	0	0	0	0	0	0	0	0	0	0	0	0	0	0	0	0	0	0	0	0	0	0	0	0	0
						Candida_parapsilosis	0	0	0	0	0	0	0	0	0	0	0	0	0	0	0	0	0	0	0	0	0	0	0	0	0	0	0	0	0	0	0	0	0	0	0	0	0	0	0	0	0	0	0
Fungi	Ascomycota	Pichiomycetes	Serinales	Debaryomycetaceae	Candida	Candida_tropicalis	0.480282	0.303227	0.499168	0.863191	0.7835	0	0	0	0	0	0	0	0	0	0	0	0	0	0	0	0	0	0	0	67.5873	67.7936	74.6262	0	0	0	0	0	5.92267	0.273986	0	0	0	0	0	0	0	0	0
Fungi	Ascomycota	Pichiomycetes	Serinales	Debaryomycetaceae	Candida	Candida_tropicalis	0	0	0.180255	0	0.170763	0	0	0	0	0	0	0	0	0	0	0	0	0	0	0	0	0	0	0	0.468834	0.72636	0.658967	0	0	0	0	0	0	0	0	0	0	0	0	0	0	0	0
Fungi	Ascomycota	Pichiomycetes	Serinales	Debaryomycetaceae	Candida	Candida_tropicalis	0.325819	0	0.246118	0.260327	0.37166	0	0.100862	0	0	0	0	0	0	0	0	0	0	0	0	0	0	0	0	0	0.687461	0	0.633622	0	0	0	0	0	0	0	0	0	0	0	0	0	0	0	0
Fungi	Ascomycota	Pichiomycetes	Serinales	Debaryomycetaceae	Candida	Candida_tropicalis	0	0	0	0	0	0	0	0	0	0	0	0	0	0	0	0	0	0	0	0	0	0	0	0	0.98868	1.3765	1.27086	0	0	0	0	0	0	0	0	0	0	0	0	0	0	0	0
						Candida_tropicalis	0.806101	0.303227	0.925541	1.12352	1.32592	0	0.100862	0	0	0	0	0	0	0	0	0	0	0	0	0	0	0	0	0	69.7323	69.8964	77.1896	0	0	0	0	0	5.92267	0.273986	0	0	0	0	0	0	0	0	0
					Candida		0.806101	0.303227	1.31725	1.12352	1.32592	0	0.100862	0	0	0	0	0	0	0	0	0	0	0	0	0	0	0	0	0	69.7323	69.8964	77.1896	0	0	0	0	0	5.92267	0.273986	0	0	0	0	0	0	0	0	0
Fungi	Ascomycota	Pichiomycetes	Serinales	Debaryomycetaceae	Diutina	Diutina_catenulata	0	0	0	0	0	0	0	0	0	0	0	0	0	0.0280916	0	0	0	0	0	0	0	0	0	0	0	0	0	0	0.0824674	0	0	0	0	0	0	0	0	0	0	0	0	0	0
						Diutina_catenulata	0	0	0	0	0	0	0	0	0	0	0	0	0	0.0280916	0	0	0	0	0	0	0	0	0	0	0	0	0	0	0.0824674	0	0	0	0	0	0	0	0	0	0	0	0	0	0
Fungi	Ascomycota	Pichiomycetes	Serinales	Debaryomycetaceae	Diutina	Diutina_rugosa	0.0217213	0	0.0242651	0	0	0	0	0	0	0	0	0	0	0	0	0	0	0	0	0	0	0	0	0	0	0	0	0	0	0	0	0	0	0	0	0	0	0	0	0	0	0	0
Fungi	Ascomycota	Pichiomycetes	Serinales	Debaryomycetaceae	Diutina	Diutina_rugosa	0	0	0	0	0	0	0	0	0	0	0	0.185863	0	0	0	0	0	0	0	0	0	0	0	0	0	0	0	0	0	0	0	0	0	0	0	0	0	0	0	0	0	0	0
Fungi	Ascomycota	Pichiomycetes	Serinales	Debaryomycetaceae	Diutina	Diutina_rugosa	0	0	0	0	0	0	0	0	0	0	0	0.667249	0	0	0	0	0	0	0	0	0	0	0	0	0	0	0	0	0	0	0	0	0	0	0	0	0	0	0	0	0	0	0
Fungi	Ascomycota	Pichiomycetes	Serinales	Debaryomycetaceae	Diutina	Diutina_rugosa	0	0	0	36.1924	43.2599	6.17126	85.59	21.7405	79.6604	84.4363	67.6957	85.5621	0.0394234	0	0	0	0	0	0	0	0	0	0	0	0.201623	0	0	0	0	0	0	0	0.114236	0	0.0868659	0	0	0.429024	0	0.815097	0	2.61117	0
Fungi	Ascomycota	Pichiomycetes	Serinales	Debaryomycetaceae	Diutina	Diutina_rugosa	0	0	0	0	0	0	0.656555	0	0	0	0	0	0	0	0	0	0	0	0	0	0	0	0	0	0	0	0	0	0	0	0	0	0	0	0	0	0	0	0	0	0	0	0
Fungi	Ascomycota	Pichiomycetes	Serinales	Debaryomycetaceae	Diutina	Diutina_rugosa	0	0	0	0	0	0	0	1.24323	0	0	0	0	0	0	0	0	0	0	0	0	0	0	0	0	0	0	0	0	0	0	0	0	0	0	0	0	0	0	0	0	0	0	0
						Diutina_rugosa	0.0217213	0	0.0242651	36.1924	43.2599	6.17126	86.2466	22.9837	79.6604	84.4363	67.6957	86.4153	0.0394234	0	0	0	0	0	0	0	0	0	0	0	0.201623	0	0	0	0	0	0	0	0.114236	0	0.0868659	0	0	0.429024	0	0.815097	0	2.61117	0
					Diutina		0.0217213	0	0.0242651	36.1924	43.2599	6.17126	86.2466	22.9837	79.6604	84.4363	67.6957	86.4153	0.0394234	0.0280916	0	0	0	0	0	0	0	0	0	0	0.201623	0	0	0	0.0824674	0	0	0	0.114236	0	0.0868659	0	0	0.429024	0	0.815097	0	2.61117	0
Fungi	Ascomycota	Pichiomycetes	Serinales	Debaryomycetaceae	Hyphopichia	Hyphopichia_burtonii	0.183424	0.0500471	0.0415973	0	0	0	0	0	0	0	0	0	0	0	0	0	0	0	0	0	0	0	0	0	0	0	0	0	0	0	0	0	0	0	0	0	0.190885	0	0	0	0	0	0
						Hyphopichia_burtonii	0.183424	0.0500471	0.0415973	0	0	0	0	0	0	0	0	0	0	0	0	0	0	0	0	0	0	0	0	0	0	0	0	0	0	0	0	0	0	0	0	0	0.190885	0	0	0	0	0	0
Fungi	Ascomycota	Pichiomycetes	Serinales	Debaryomycetaceae	Hyphopichia	Hyphopichia_pseudoburtonii	0	0	0	0	0	0	0	0	0	0	0	0	0.0172478	0	0	0	0	0	0	0	0	0	0	0	0	0	0	0	0	0	0	0	0	0	0	0	0	0	0	0	0	0	0
						Hyphopichia_pseudoburtonii	0	0	0	0	0	0	0	0	0	0	0	0	0.0172478	0	0	0	0	0	0	0	0	0	0	0	0	0	0	0	0	0	0	0	0	0	0	0	0	0	0	0	0	0	0
					Hyphopichia		0.183424	0.0500471	0.0415973	0	0	0	0	0	0	0	0	0	0.0172478	0	0	0	0	0	0	0	0	0	0	0	0	0	0	0	0	0	0	0	0	0	0	0	0.190885	0	0	0	0	0	0
				Debaryomycetaceae			1.01125	0.353274	1.38311	37.3159	44.5858	6.17126	86.3475	22.9837	79.6604	84.4363	67.6957	86.4153	0.0566712	0.0280916	0	0	0	0	0	0	0	0	0	0	69.9339	69.8964	77.1896	0	0.0824674	0	0	0	6.03691	0.273986	0.0868659	0	0.190885	0.429024	0	0.815097	0	2.61117	0
			Serinales				1.01125	0.353274	1.38311	37.3159	44.5858	6.17126	86.3475	22.9837	79.6604	84.4363	67.6957	86.4153	0.0566712	0.0280916	0	0	0	0	0	0	0	0	0	0	69.9339	69.8964	77.1896	0	0.0824674	0	0	0	6.03691	0.273986	0.0868659	0	0.190885	0.429024	0	0.815097	0	2.61117	0
Fungi	Ascomycota	Pichiomycetes	Alaninales	Pachysolenaceae	Nakazawaea	Nakazawaea_pomicola	0	0	0	0	0	0	0	0	0	0	0	0	1.06197	0	0	0	0	0	0	0	0	0	0	0	0	0	0	0	0	0	0	0	0	0	0	0	0	0	0	0	0	0	0
Fungi	Ascomycota	Pichiomycetes	Alaninales	Pachysolenaceae	Nakazawaea	Nakazawaea_pomicola	0	0	0	0	0	0	0	0	0	0	0	0	0	1.43267	0	0	0	0	0	0	0	0	0	0	0	0	0	0	0	0	0	0	0	0	0	0	0	0	0	0	0	0	0
Fungi	Ascomycota	Pichiomycetes	Alaninales	Pachysolenaceae	Nakazawaea	Nakazawaea_pomicola	0	0	0	0	0	0	0	0	0	0	0	0	0	0	0.179353	0	0	0	0	0	0	0	0	0	0	0	0	0	0	0	0	0	0	0	0	0	0	0	0	0	0	0	0
						Nakazawaea_pomicola	0	0	0	0	0	0	0	0	0	0	0	0	1.06197	1.43267	0.179353	0	0	0	0	0	0	0	0	0	0	0	0	0	0	0	0	0	0	0	0	0	0	0	0	0	0	0	0
Fungi	Ascomycota	Pichiomycetes	Alaninales	Pachysolenaceae	Nakazawaea	NA	0	0	0.10746	0	0	0	0	0	0	0	0	0	0	0	0	0	0	0	0	0	0	0	0	0	0	0	0	0	0	0	0	0	0	0	0	0	0	0	0	0	0	0	0
						NA	0	0	0.10746	0	0	0	0	0	0	0	0	0	0	0	0	0	0	0	0	0	0	0	0	0	0	0	0	0	0	0	0	0	0	0	0	0	0	0	0	0	0	0	0
					Nakazawaea		0	0	0.10746	0	0	0	0	0	0	0	0	0	1.06197	1.43267	0.179353	0	0	0	0	0	0	0	0	0	0	0	0	0	0	0	0	0	0	0	0	0	0	0	0	0	0	0	0
				Pachysolenaceae			0	0	0.10746	0	0	0	0	0	0	0	0	0	1.06197	1.43267	0.179353	0	0	0	0	0	0	0	0	0	0	0	0	0	0	0	0	0	0	0	0	0	0	0	0	0	0	0	0
			Alaninales				0	0	0.10746	0	0	0	0	0	0	0	0	0	1.06197	1.43267	0.179353	0	0	0	0	0	0	0	0	0	0	0	0	0	0	0	0	0	0	0	0	0	0	0	0	0	0	0	0
		Pichiomycetes					1.01125	0.353274	1.49057	37.3159	44.5858	6.17126	86.3475	22.9837	79.6604	84.4363	67.6957	86.4153	1.11864	1.46077	0.179353	0	0	0	0	0	0	0	0	0	69.9339	69.8964	77.1896	0	0.0824674	0	0	0	6.03691	0.273986	0.0868659	0	0.190885	0.429024	0	0.815097	0	2.61117	0
Fungi	Ascomycota	Saccharomycetes	Saccharomycetales	Saccharomycetales_fam_Incertae_sedis	Saccharomycetales_gen_Incertae_sedis	Saccharomycetales_sp	0	0	0	0	0	0	0	0	2.49952	0	0	0	0	0.137337	0	0	0	0	0	0	0	0	0	0	0	0	0	0	0	0	0	0	0	0	0	0	0	0	0	0	0	0	0
Fungi	Ascomycota	Saccharomycetes	Saccharomycetales	Saccharomycetales_fam_Incertae_sedis	Saccharomycetales_gen_Incertae_sedis	Saccharomycetales_sp	0.0193078	0.00883184	0.0173322	0	0	0	0	0	0	0	0	0	0	0	0	0	0	0	0	0	0	0	0	0	0	0	0	0	0	0	0	0	0	0	0	0	0	0	0	0	0	0	0
Fungi	Ascomycota	Saccharomycetes	Saccharomycetales	Saccharomycetales_fam_Incertae_sedis	Saccharomycetales_gen_Incertae_sedis	Saccharomycetales_sp	0.144809	0.156029	0.228785	0	0	1.25981	0.213143	0	0	0	0	0	0	0	0	0	0	0	0	0	0	0	0	0	0	0	0	0	0	0	0	0	0	0	0	0	0	0	0	0	0	0	0
Fungi	Ascomycota	Saccharomycetes	Saccharomycetales	Saccharomycetales_fam_Incertae_sedis	Saccharomycetales_gen_Incertae_sedis	Saccharomycetales_sp	0	0	0	0	0	0	0	0	0	0	0	0	0	0	0.163528	0	0	0	0	0	0	0	0	0	0	0	0	0	0	0	0	0	0	0	0	0	0	0	0	0	0	0	0
Fungi	Ascomycota	Saccharomycetes	Saccharomycetales	Saccharomycetales_fam_Incertae_sedis	Saccharomycetales_gen_Incertae_sedis	Saccharomycetales_sp	0	0	0	0	0	0	0	0	0	0	0	0	0.67759	0	0	0	0	0	0	0	0	0	0	0	0	0	0	0	0	0	0	0	0	0	0	0	0	0	0	0	0	0	0
Fungi	Ascomycota	Saccharomycetes	Saccharomycetales	Saccharomycetales_fam_Incertae_sedis	Saccharomycetales_gen_Incertae_sedis	Saccharomycetales_sp	0	0	0	0	0	0	0	0	0	0	0	0	0	1.06436	0	0	0	0	0	0	0	0	0	0	0	0	0	0	0	0	0	0	0	0	0	0	0	0	0	0	0	0	0
Fungi	Ascomycota	Saccharomycetes	Saccharomycetales	Saccharomycetales_fam_Incertae_sedis	Saccharomycetales_gen_Incertae_sedis	Saccharomycetales_sp	0	0	0	0	0	0	0	0	0	0	0	0	0	0	0	0	0	0.0778513	0	0	0	0	0	0	0	0	0	0	0	0	0	0	0	0	0	0	0	0	0	0	0	0	0
Fungi	Ascomycota	Saccharomycetes	Saccharomycetales	Saccharomycetales_fam_Incertae_sedis	Saccharomycetales_gen_Incertae_sedis	Saccharomycetales_sp	0	0	0	0	0	0	0	0	0	0	0	0	0	0	0	0	0	0	0	0.143983	0	0	0	0	0	0	0	0	0	0	0	0	0	0	0	0	0	0	0	0	0	0	0
Fungi	Ascomycota	Saccharomycetes	Saccharomycetales	Saccharomycetales_fam_Incertae_sedis	Saccharomycetales_gen_Incertae_sedis	Saccharomycetales_sp	0	0	0	0	0	0	0	0	0	0	0	0	0	0.0312129	0	0	0	0	0	0	0	0	0	0	0	0	0	0	0	0	0	0	0	0	0	0	0	0	0	0	0	0	0
Fungi	Ascomycota	Saccharomycetes	Saccharomycetales	Saccharomycetales_fam_Incertae_sedis	Saccharomycetales_gen_Incertae_sedis	Saccharomycetales_sp	0	0	0	0	0	0	0	0	0	0	0	0	0	0	0.25848	0	0	0	0.0977954	0	0	0	0.690219	0	0	0	0	0	0	0	0	0	0	0	0	0	0	0	0	0	0	0	0
Fungi	Ascomycota	Saccharomycetes	Saccharomycetales	Saccharomycetales_fam_Incertae_sedis	Saccharomycetales_gen_Incertae_sedis	Saccharomycetales_sp	0	0	0	0	0	0	0	0	0	0	0	0	0.0468153	0	0	0	0	0	0	0	0	0.107623	0	0	0	0	0	0	0	0	0	0	0	0	0	0	0	0	0	0	0	0	0
Fungi	Ascomycota	Saccharomycetes	Saccharomycetales	Saccharomycetales_fam_Incertae_sedis	Saccharomycetales_gen_Incertae_sedis	Saccharomycetales_sp	0	0	0	0	0	0	0	0	0	0	0	0	0	0	0	0	0	0	0	0	0	0	0	0.230772	0	0	0	0	0	0	0	0	0	0	0	0	0	0	0	0	0	0	0
						Saccharomycetales_sp	0.164116	0.164861	0.246118	0	0	1.25981	0.213143	0	2.49952	0	0	0	0.724406	1.23291	0.422008	0	0	0.0778513	0.0977954	0.143983	0	0.107623	0.690219	0.230772	0	0	0	0	0	0	0	0	0	0	0	0	0	0	0	0	0	0	0
					Saccharomycetales_gen_Incertae_sedis		0.164116	0.164861	0.246118	0	0	1.25981	0.213143	0	2.49952	0	0	0	0.724406	1.23291	0.422008	0	0	0.0778513	0.0977954	0.143983	0	0.107623	0.690219	0.230772	0	0	0	0	0	0	0	0	0	0	0	0	0	0	0	0	0	0	0
				Saccharomycetales_fam_Incertae_sedis			0.164116	0.164861	0.246118	0	0	1.25981	0.213143	0	2.49952	0	0	0	0.724406	1.23291	0.422008	0	0	0.0778513	0.0977954	0.143983	0	0.107623	0.690219	0.230772	0	0	0	0	0	0	0	0	0	0	0	0	0	0	0	0	0	0	0
			Saccharomycetales				0.164116	0.164861	0.246118	0	0	1.25981	0.213143	0	2.49952	0	0	0	0.724406	1.23291	0.422008	0	0	0.0778513	0.0977954	0.143983	0	0.107623	0.690219	0.230772	0	0	0	0	0	0	0	0	0	0	0	0	0	0	0	0	0	0	0
		Saccharomycetes					0.164116	0.164861	0.246118	0	0	1.25981	0.213143	0	2.49952	0	0	0	0.724406	1.23291	0.422008	0	0	0.0778513	0.0977954	0.143983	0	0.107623	0.690219	0.230772	0	0	0	0	0	0	0	0	0	0	0	0	0	0	0	0	0	0	0
Fungi	Ascomycota	Dipodascomycetes	Dipodascales	Dipodascales_fam_Incertae_sedis	Yarrowia	Yarrowia_lipolytica	0	0	0	0	0	0	0	0	0	0	0	0	0.0492793	0	0	0	0	0	0	0	0	0	0	0	0	0	0	0	0	0.0193874	0	0	0	0	0	0	0	0	0	0	0	0	0
						Yarrowia_lipolytica	0	0	0	0	0	0	0	0	0	0	0	0	0.0492793	0	0	0	0	0	0	0	0	0	0	0	0	0	0	0	0	0.0193874	0	0	0	0	0	0	0	0	0	0	0	0	0
					Yarrowia		0	0	0	0	0	0	0	0	0	0	0	0	0.0492793	0	0	0	0	0	0	0	0	0	0	0	0	0	0	0	0	0.0193874	0	0	0	0	0	0	0	0	0	0	0	0	0
				Dipodascales_fam_Incertae_sedis			0	0	0	0	0	0	0	0	0	0	0	0	0.0492793	0	0	0	0	0	0	0	0	0	0	0	0	0	0	0	0	0.0193874	0	0	0	0	0	0	0	0	0	0	0	0	0
			Dipodascales				0	0	0	0	0	0	0	0	0	0	0	0	0.0492793	0	0	0	0	0	0	0	0	0	0	0	0	0	0	0	0	0.0193874	0	0	0	0	0	0	0	0	0	0	0	0	0
		Dipodascomycetes					0	0	0	0	0	0	0	0	0	0	0	0	0.0492793	0	0	0	0	0	0	0	0	0	0	0	0	0	0	0	0	0.0193874	0	0	0	0	0	0	0	0	0	0	0	0	0
Fungi	Ascomycota	Saccharomycetes	Saccharomycetales	Saccharomycodaceae	Hanseniaspora	Hanseniaspora_mollemarum	0	0	0	0	0	0	0	0	0	0	0	0	0	0.0156065	0	0	0	0	0	0	0	0	0	0	0	0	0	0	0	0	0	0	0	0	0	0	0	0	0	0	0	0	0
Fungi	Ascomycota	Saccharomycetes	Saccharomycetales	Saccharomycodaceae	Hanseniaspora	Hanseniaspora_mollemarum	0	0	0	0	0	0	0	0	0	0	0	0	0.0468153	0	0	0	0	0	0	0	0	0	0	0	0	0	0	0	0	0	0	0	0	0	0	0	0	0	0	0	0	0	0
						Hanseniaspora_mollemarum	0	0	0	0	0	0	0	0	0	0	0	0	0.0468153	0.0156065	0	0	0	0	0	0	0	0	0	0	0	0	0	0	0	0	0	0	0	0	0	0	0	0	0	0	0	0	0
Fungi	Ascomycota	Saccharomycetes	Saccharomycetales	Saccharomycodaceae	Hanseniaspora	Hanseniaspora_uvarum	0	0	0	0.00685072	0	0	0	0	0	0	0	0	0	0	0	0	0	0	0	0	0	0	0	0	0	0	0	0	0	0	0	0	0	0	0	0	0	0	0	0	0	0	0
Fungi	Ascomycota	Saccharomycetes	Saccharomycetales	Saccharomycodaceae	Hanseniaspora	Hanseniaspora_uvarum	0	0	0	0	0	0	0	0	0	0	0	0	0.325243	0	0	0	0	0	0	0	0	0	0	0	0	0	0	0	0	0	0	0	0	0	0	0	0	0	0	0	0	0	0
Fungi	Ascomycota	Saccharomycetes	Saccharomycetales	Saccharomycodaceae	Hanseniaspora	Hanseniaspora_uvarum	0	0	0	0	0	0	0	0	0	0	0	0	0	0.0905175	0	0	0	0	0	0	0	0	0	0	0	0	0	0	0	0	0	0	0	0	0	0	0	0	0	0	0	0	0
						Hanseniaspora_uvarum	0	0	0	0.00685072	0	0	0	0	0	0	0	0	0.325243	0.0905175	0	0	0	0	0	0	0	0	0	0	0	0	0	0	0	0	0	0	0	0	0	0	0	0	0	0	0	0	0
Fungi	Ascomycota	Saccharomycetes	Saccharomycetales	Saccharomycodaceae	Hanseniaspora	Hanseniaspora_vineae	0	0	0	0	0	0	0	0	0	0	0	0	0.00739189	0	0	0	0	0	0	0	0	0	0	0	0	0	0	0	0	0	0	0	0	0	0	0	0	0	0	0	0	0	0
						Hanseniaspora_vineae	0	0	0	0	0	0	0	0	0	0	0	0	0.00739189	0	0	0	0	0	0	0	0	0	0	0	0	0	0	0	0	0	0	0	0	0	0	0	0	0	0	0	0	0	0
					Hanseniaspora		0	0	0	0.00685072	0	0	0	0	0	0	0	0	0.379451	0.106124	0	0	0	0	0	0	0	0	0	0	0	0	0	0	0	0	0	0	0	0	0	0	0	0	0	0	0	0	0
				Saccharomycodaceae			0	0	0	0.00685072	0	0	0	0	0	0	0	0	0.379451	0.106124	0	0	0	0	0	0	0	0	0	0	0	0	0	0	0	0	0	0	0	0	0	0	0	0	0	0	0	0	0
Fungi	Ascomycota	Saccharomycetes	Saccharomycetales	Saccharomycopsidaceae	Saccharomycopsis	Saccharomycopsis_crataegensis	0	0	0	0	0	0	0	0	0	0	0	0	0	0.0187278	0	0	0	0	0	0	0	0	0	0	0	0	0	0	0	0	0	0	0	0	0	0	0	0	0	0	0	0	0
						Saccharomycopsis_crataegensis	0	0	0	0	0	0	0	0	0	0	0	0	0	0.0187278	0	0	0	0	0	0	0	0	0	0	0	0	0	0	0	0	0	0	0	0	0	0	0	0	0	0	0	0	0
Fungi	Ascomycota	Saccharomycetes	Saccharomycetales	Saccharomycopsidaceae	Saccharomycopsis	Saccharomycopsis_oxydans	0	0	0	0	0	0	0	0	0	0	0	0	0.14291	0.287159	0	0	0	0	0	0	0	0	0	0	0	0	0	0	0	0	0	0	0	0	0	0	0	0	0	0	0	0	0
						Saccharomycopsis_oxydans	0	0	0	0	0	0	0	0	0	0	0	0	0.14291	0.287159	0	0	0	0	0	0	0	0	0	0	0	0	0	0	0	0	0	0	0	0	0	0	0	0	0	0	0	0	0
Fungi	Ascomycota	Saccharomycetes	Saccharomycetales	Saccharomycopsidaceae	Saccharomycopsis	NA	0	0	0	0	0	0	0	0	0	0	0	0	0	0	0	1.94525	0	0	0	4.84568	5.00574	0	0	2.68315	0	0	0	0	0	0	0	0	0	0	0	0	0	0	0	0	0	0	0
Fungi	Ascomycota	Saccharomycetes	Saccharomycetales	Saccharomycopsidaceae	Saccharomycopsis	NA	0	0	0	0	0	0	0	0	0	0	0	0	0	0.0312129	0	0	0	2.50322	0	0	0	0	0	0	0	0	0	0	0	0	0	0	0	0	0	0	0	0	0	0	0	0	0
Fungi	Ascomycota	Saccharomycetes	Saccharomycetales	Saccharomycopsidaceae	Saccharomycopsis	NA	0	0	0	0	0	0	0	0	0	0	0	0	0	0	0.116052	0	0	0	5.21948	0	0	0	3.41931	0	0	0	0	0	0	0	0	0	0	0	0	0	0	0	0	0	0	0	0
Fungi	Ascomycota	Saccharomycetes	Saccharomycetales	Saccharomycopsidaceae	Saccharomycopsis	NA	0	0	0	0	0	0	0	0	0	0	0	0	0.0344955	0	0	0	3.01969	0	0	0	0	4.65291	0	0	0	0	0	0	0	0	0	0	0	0	0	0	0	0	0	0	0	0	0
						NA	0	0	0	0	0	0	0	0	0	0	0	0	0.0344955	0.0312129	0.116052	1.94525	3.01969	2.50322	5.21948	4.84568	5.00574	4.65291	3.41931	2.68315	0	0	0	0	0	0	0	0	0	0	0	0	0	0	0	0	0	0	0
					Saccharomycopsis		0	0	0	0	0	0	0	0	0	0	0	0	0.177405	0.3371	0.116052	1.94525	3.01969	2.50322	5.21948	4.84568	5.00574	4.65291	3.41931	2.68315	0	0	0	0	0	0	0	0	0	0	0	0	0	0	0	0	0	0	0
				Saccharomycopsidaceae			0	0	0	0	0	0	0	0	0	0	0	0	0.177405	0.3371	0.116052	1.94525	3.01969	2.50322	5.21948	4.84568	5.00574	4.65291	3.41931	2.68315	0	0	0	0	0	0	0	0	0	0	0	0	0	0	0	0	0	0	0
Fungi	Ascomycota	Saccharomycetes	Saccharomycetales	Trichomonascaceae	Groenewaldozyma	NA	0	0	0	0	0	0	0	0	0	0	0	0	0	0	0	0.0373289	0	0	0	0	0	0	0	0.0103331	0	0	0	0	0	0	0	0	0	0	0	0	0	0	0	0	0	0	0
						NA	0	0	0	0	0	0	0	0	0	0	0	0	0	0	0	0.0373289	0	0	0	0	0	0	0	0.0103331	0	0	0	0	0	0	0	0	0	0	0	0	0	0	0	0	0	0	0
					Groenewaldozyma		0	0	0	0	0	0	0	0	0	0	0	0	0	0	0	0.0373289	0	0	0	0	0	0	0	0.0103331	0	0	0	0	0	0	0	0	0	0	0	0	0	0	0	0	0	0	0
Fungi	Ascomycota	Saccharomycetes	Saccharomycetales	Trichomonascaceae	Zygoascus	Zygoascus_meyerae	0	0	0	0	0	0	0	0	0	0	0	0	0	0	0.226829	0	0	0	14.0602	0	0	0	7.52429	0	0	0	0	0	0	0	0	0	0	0	0	0.0239607	0	0	0	0	0	0	0
Fungi	Ascomycota	Saccharomycetes	Saccharomycetales	Trichomonascaceae	Zygoascus	Zygoascus_meyerae	0	0	0	0	0	0	0	0	0	0	0	0	0	0	0	0	0	10.7764	0	0	0	0	0	0	0	0	0.036207	0	0	0	0	0	0	0	0	0	0	0	0	0	0	0	0
Fungi	Ascomycota	Saccharomycetes	Saccharomycetales	Trichomonascaceae	Zygoascus	Zygoascus_meyerae	0	0	0	0	0	0	0	0	0	0	0	0	0	0	0	7.73953	0	0	0	9.76989	10.1019	0	0	4.71877	0	0	0	0	0	0	0	0	0	0	0	0	0	0	0	0	0	0	0
Fungi	Ascomycota	Saccharomycetes	Saccharomycetales	Trichomonascaceae	Zygoascus	Zygoascus_meyerae	0	0	0	0	0	0	0	0	0	0	0	0	0.0936307	0	0	0	9.61141	0	0	0	0	5.53184	0	0	0	0	0	0	0	0	0	0	0	0	0	0	0	0	0	0	0	0	0
						Zygoascus_meyerae	0	0	0	0	0	0	0	0	0	0	0	0	0.0936307	0	0.226829	7.73953	9.61141	10.7764	14.0602	9.76989	10.1019	5.53184	7.52429	4.71877	0	0	0.036207	0	0	0	0	0	0	0	0	0.0239607	0	0	0	0	0	0	0
					Zygoascus		0	0	0	0	0	0	0	0	0	0	0	0	0.0936307	0	0.226829	7.73953	9.61141	10.7764	14.0602	9.76989	10.1019	5.53184	7.52429	4.71877	0	0	0.036207	0	0	0	0	0	0	0	0	0.0239607	0	0	0	0	0	0	0
				Trichomonascaceae			0	0	0	0	0	0	0	0	0	0	0	0	0.0936307	0	0.226829	7.77686	9.61141	10.7764	14.0602	9.76989	10.1019	5.53184	7.52429	4.7291	0	0	0.036207	0	0	0	0	0	0	0	0	0.0239607	0	0	0	0	0	0	0
Fungi	Ascomycota	Saccharomycetes	Saccharomycetales	Trigonopsidaceae	Trigonopsis	Trigonopsis_variabilis	0	0	0	0	0	0	0	0	0	0	0	0	0.00492793	0	0	0.14102	0.211694	0.27248	0.195591	0.125658	0.107837	0.218834	0.240668	0.103331	0	0	0	0	0	0	0	0	0	0	0	0	0	0	0	0	0	0	0
						Trigonopsis_variabilis	0	0	0	0	0	0	0	0	0	0	0	0	0.00492793	0	0	0.14102	0.211694	0.27248	0.195591	0.125658	0.107837	0.218834	0.240668	0.103331	0	0	0	0	0	0	0	0	0	0	0	0	0	0	0	0	0	0	0
					Trigonopsis		0	0	0	0	0	0	0	0	0	0	0	0	0.00492793	0	0	0.14102	0.211694	0.27248	0.195591	0.125658	0.107837	0.218834	0.240668	0.103331	0	0	0	0	0	0	0	0	0	0	0	0	0	0	0	0	0	0	0
				Trigonopsidaceae			0	0	0	0	0	0	0	0	0	0	0	0	0.00492793	0	0	0.14102	0.211694	0.27248	0.195591	0.125658	0.107837	0.218834	0.240668	0.103331	0	0	0	0	0	0	0	0	0	0	0	0	0	0	0	0	0	0	0
Fungi	Ascomycota	Saccharomycetes	Saccharomycetales	NA	NA	NA	0	0	0	0	0	0	0	0	0	0	0	0	0.0147838	0	0	0	0	0	0	0	0	0	0	0	0	0	0	0	0	0	0	0	0	0	0	0	0	0	0	0	0	0	0
Fungi	Ascomycota	Saccharomycetes	Saccharomycetales	NA	NA	NA	0	0	0	0	0	0	0	0	0	0	0	0	0	0.0280916	0	0	0	0	0	0	0	0	0	0	0	0	0	0	0	0	0	0	0	0	0	0	0	0	0	0	0	0	0
Fungi	Ascomycota	Saccharomycetes	Saccharomycetales	NA	NA	NA	0	0	0	0	0	0	0	0	0	0	0	0	0	0.296523	0	0	0	0	0	0	0	0	0	0	0	0	0	0	0	0	0	0	0	0	0	0	0	0	0	0	0	0	0
Fungi	Ascomycota	Saccharomycetes	Saccharomycetales	NA	NA	NA	0	0	0	0	0	0	0	0	0	0	0	0	0.177405	0	0	0	0	0	0	0	0	0	0	0	0	0	0	0	0	0	0	0	0	0	0	0	0	0	0	0	0	0	0
Fungi	Ascomycota	Saccharomycetes	Saccharomycetales	NA	NA	NA	0.270309	0.259067	0.273849	0.675938	2.75564	0	0.0133214	0	0	0	0	0	0	0	0	0	0	0	0	0	0	0	0	0	0.00971676	0	0	0	0	0	0	0	0	0	0	0	0	0	0	0	0	0	0
Fungi	Ascomycota	Saccharomycetes	Saccharomycetales	NA	NA	NA	0	0	0	0	0.110494	0	0	0	0	0	0	0	0	0	0	0	0	0	0	0	0	0	0	0	0	0	0	0	0	0	0	0	0	0	0	0	0	0	0	0	0	0	0
Fungi	Ascomycota	Saccharomycetes	Saccharomycetales	NA	NA	NA	0.123087	0.0677108	0.0762618	0.150716	2.22996	0	0	0	0	0	0	0	0	0	0	0	0	0	0	0	0	0	0	0	0	0	0	0	0	0	0	0	0	0	0	0	0	0	0	0	0	0	0
Fungi	Ascomycota	Saccharomycetes	Saccharomycetales	NA	NA	NA	0	0	0	0	0	0	0	0	0	0	0	0	0	0.0218491	0	0	0	0	0	0	0	0	0	0	0	0	0	0	0	0	0	0	0	0	0	0	0	0	0	0	0	0	0
Fungi	Ascomycota	Saccharomycetes	Saccharomycetales	NA	NA	NA	43.4257	24.6232	43.7361	28.0514	14.6488	1.64324	1.19512	0	0	0.0229384	0	0.0260209	0	0.0468194	0	0	0	0	0	0	0	0	0	0	0	0	0.0181035	0	0	0	0	0	0	0	0	0	0	0	0	0	0	0	0
						NA	43.8191	24.95	44.0862	28.8781	19.7449	1.64324	1.20844	0	0	0.0229384	0	0.0260209	0.192189	0.393283	0	0	0	0	0	0	0	0	0	0	0.00971676	0	0.0181035	0	0	0	0	0	0	0	0	0	0	0	0	0	0	0	0
					NA		43.8191	24.95	44.0862	28.8781	19.7449	1.64324	1.20844	0	0	0.0229384	0	0.0260209	0.192189	0.393283	0	0	0	0	0	0	0	0	0	0	0.00971676	0	0.0181035	0	0	0	0	0	0	0	0	0	0	0	0	0	0	0	0
				NA			43.8191	24.95	44.0862	28.8781	19.7449	1.64324	1.20844	0	0	0.0229384	0	0.0260209	0.192189	0.393283	0	0	0	0	0	0	0	0	0	0	0.00971676	0	0.0181035	0	0	0	0	0	0	0	0	0	0	0	0	0	0	0	0
			Saccharomycetales				43.8191	24.95	44.0862	28.8849	19.7449	1.64324	1.20844	0	0	0.0229384	0	0.0260209	0.847604	0.836507	0.342881	9.86313	12.8428	13.5521	19.4753	14.7412	15.2155	10.4036	11.1843	7.51559	0.00971676	0	0.0543104	0	0	0	0	0	0	0	0	0.0239607	0	0	0	0	0	0	0
Fungi	Ascomycota	Saccharomycetes	Saccharomycetes_ord_Incertae_sedis	Saccharomycetes_fam_Incertae_sedis	Saccharomycetes_gen_Incertae_sedis	Saccharomycetes_sp	0	0	0	0	0	0	0	0	0	0	0	0	0.101023	0	0	0	0	0	0	0	0	0	0	0	0	0	0	0	0	0	0	0	0	0	0	0	0	0	0	0	0	0	0
Fungi	Ascomycota	Saccharomycetes	Saccharomycetes_ord_Incertae_sedis	Saccharomycetes_fam_Incertae_sedis	Saccharomycetes_gen_Incertae_sedis	Saccharomycetes_sp	0	0	0	0	0	0	0	0	0	0	0	0	0	0.0624259	0	0	0	0	0	0	0	0	0	0	0	0	0	0	0	0	0	0	0	0	0	0	0	0	0	0	0	0	0
						Saccharomycetes_sp	0	0	0	0	0	0	0	0	0	0	0	0	0.101023	0.0624259	0	0	0	0	0	0	0	0	0	0	0	0	0	0	0	0	0	0	0	0	0	0	0	0	0	0	0	0	0
					Saccharomycetes_gen_Incertae_sedis		0	0	0	0	0	0	0	0	0	0	0	0	0.101023	0.0624259	0	0	0	0	0	0	0	0	0	0	0	0	0	0	0	0	0	0	0	0	0	0	0	0	0	0	0	0	0
				Saccharomycetes_fam_Incertae_sedis			0	0	0	0	0	0	0	0	0	0	0	0	0.101023	0.0624259	0	0	0	0	0	0	0	0	0	0	0	0	0	0	0	0	0	0	0	0	0	0	0	0	0	0	0	0	0
			Saccharomycetes_ord_Incertae_sedis				0	0	0	0	0	0	0	0	0	0	0	0	0.101023	0.0624259	0	0	0	0	0	0	0	0	0	0	0	0	0	0	0	0	0	0	0	0	0	0	0	0	0	0	0	0	0
		Saccharomycetes					43.8191	24.95	44.0862	28.8849	19.7449	1.64324	1.20844	0	0	0.0229384	0	0.0260209	0.948626	0.898933	0.342881	9.86313	12.8428	13.5521	19.4753	14.7412	15.2155	10.4036	11.1843	7.51559	0.00971676	0	0.0543104	0	0	0	0	0	0	0	0	0.0239607	0	0	0	0	0	0	0
Fungi	Ascomycota	Sordariomycetes	Amphisphaeriales	Apiosporaceae	Nigrospora	Nigrospora_oryzae	0.0168943	0	0.474903	0	0	0	0	0	0	0	0	0	0	0	0	0	0	0	0	0	0	0	0	0	0	0	0	0	0	0	0	0	0	0	0	0	0	0	0	0	0	0	0
						Nigrospora_oryzae	0.0168943	0	0.474903	0	0	0	0	0	0	0	0	0	0	0	0	0	0	0	0	0	0	0	0	0	0	0	0	0	0	0	0	0	0	0	0	0	0	0	0	0	0	0	0
					Nigrospora		0.0168943	0	0.474903	0	0	0	0	0	0	0	0	0	0	0	0	0	0	0	0	0	0	0	0	0	0	0	0	0	0	0	0	0	0	0	0	0	0	0	0	0	0	0	0
				Apiosporaceae			0.0168943	0	0.474903	0	0	0	0	0	0	0	0	0	0	0	0	0	0	0	0	0	0	0	0	0	0	0	0	0	0	0	0	0	0	0	0	0	0	0	0	0	0	0	0
Fungi	Ascomycota	Sordariomycetes	Amphisphaeriales	Sporocadaceae	NA	NA	0	0	0	0	0	0	0	0	0	0	0	0	0	0.137337	0	0	0	0	0	0	0	0	0	0	0	0	0	0	0	0	0	0	0	0	0	0	0	0	0	0	0	0	0
						NA	0	0	0	0	0	0	0	0	0	0	0	0	0	0.137337	0	0	0	0	0	0	0	0	0	0	0	0	0	0	0	0	0	0	0	0	0	0	0	0	0	0	0	0	0
					NA		0	0	0	0	0	0	0	0	0	0	0	0	0	0.137337	0	0	0	0	0	0	0	0	0	0	0	0	0	0	0	0	0	0	0	0	0	0	0	0	0	0	0	0	0
				Sporocadaceae			0	0	0	0	0	0	0	0	0	0	0	0	0	0.137337	0	0	0	0	0	0	0	0	0	0	0	0	0	0	0	0	0	0	0	0	0	0	0	0	0	0	0	0	0
			Amphisphaeriales				0.0168943	0	0.474903	0	0	0	0	0	0	0	0	0	0	0.137337	0	0	0	0	0	0	0	0	0	0	0	0	0	0	0	0	0	0	0	0	0	0	0	0	0	0	0	0	0
Fungi	Ascomycota	Sordariomycetes	Atractosporales	Conlariaceae	Conlarium	Conlarium_sacchari	0	0	0	0	0	0	0	0	0	0	0	0	0	0	0	0	0	0	0	0	0	0	0	0	0	0	0	0	0	0	0	0	0	0	0	0	0	0	0	0	0.161031	0	0
						Conlarium_sacchari	0	0	0	0	0	0	0	0	0	0	0	0	0	0	0	0	0	0	0	0	0	0	0	0	0	0	0	0	0	0	0	0	0	0	0	0	0	0	0	0	0.161031	0	0
					Conlarium		0	0	0	0	0	0	0	0	0	0	0	0	0	0	0	0	0	0	0	0	0	0	0	0	0	0	0	0	0	0	0	0	0	0	0	0	0	0	0	0	0.161031	0	0
				Conlariaceae			0	0	0	0	0	0	0	0	0	0	0	0	0	0	0	0	0	0	0	0	0	0	0	0	0	0	0	0	0	0	0	0	0	0	0	0	0	0	0	0	0.161031	0	0
			Atractosporales				0	0	0	0	0	0	0	0	0	0	0	0	0	0	0	0	0	0	0	0	0	0	0	0	0	0	0	0	0	0	0	0	0	0	0	0	0	0	0	0	0.161031	0	0
Fungi	Ascomycota	Sordariomycetes	Calosphaeriales	Pleurostomataceae	Pleurostoma	Pleurostoma_richardsiae	0	0	0	0	0	0	0	0	0	0	0	0	0.0221757	0	0.0685763	0	0	0	0	0	0	0	0	0	0	0	0	0	0	0	0	0	0	0	0	0	0	0	0	0	0	0	0
						Pleurostoma_richardsiae	0	0	0	0	0	0	0	0	0	0	0	0	0.0221757	0	0.0685763	0	0	0	0	0	0	0	0	0	0	0	0	0	0	0	0	0	0	0	0	0	0	0	0	0	0	0	0
					Pleurostoma		0	0	0	0	0	0	0	0	0	0	0	0	0.0221757	0	0.0685763	0	0	0	0	0	0	0	0	0	0	0	0	0	0	0	0	0	0	0	0	0	0	0	0	0	0	0	0
				Pleurostomataceae			0	0	0	0	0	0	0	0	0	0	0	0	0.0221757	0	0.0685763	0	0	0	0	0	0	0	0	0	0	0	0	0	0	0	0	0	0	0	0	0	0	0	0	0	0	0	0
			Calosphaeriales				0	0	0	0	0	0	0	0	0	0	0	0	0.0221757	0	0.0685763	0	0	0	0	0	0	0	0	0	0	0	0	0	0	0	0	0	0	0	0	0	0	0	0	0	0	0	0
Fungi	Ascomycota	Sordariomycetes	Diaporthales	Diaporthaceae	Diaporthe	NA	0	0	0	0	0	0	0	0	0	0	0	0	0	0.181035	0	0	0	0	0	0	0	0	0	0	0	0	0	0	0	0	0	0	0	0	0	0	0	0	0	0	0	0	0
						NA	0	0	0	0	0	0	0	0	0	0	0	0	0	0.181035	0	0	0	0	0	0	0	0	0	0	0	0	0	0	0	0	0	0	0	0	0	0	0	0	0	0	0	0	0
					Diaporthe		0	0	0	0	0	0	0	0	0	0	0	0	0	0.181035	0	0	0	0	0	0	0	0	0	0	0	0	0	0	0	0	0	0	0	0	0	0	0	0	0	0	0	0	0
Fungi	Ascomycota	Sordariomycetes	Diaporthales	Diaporthaceae	NA	NA	0	0	0	0	0	0	0	0	0	0	0	0	0	0.0156065	0	0	0	0	0	0	0	0	0	0	0	0	0	0	0	0	0	0	0	0	0	0	0	0	0	0	0	0	0
						NA	0	0	0	0	0	0	0	0	0	0	0	0	0	0.0156065	0	0	0	0	0	0	0	0	0	0	0	0	0	0	0	0	0	0	0	0	0	0	0	0	0	0	0	0	0
					NA		0	0	0	0	0	0	0	0	0	0	0	0	0	0.0156065	0	0	0	0	0	0	0	0	0	0	0	0	0	0	0	0	0	0	0	0	0	0	0	0	0	0	0	0	0
				Diaporthaceae			0	0	0	0	0	0	0	0	0	0	0	0	0	0.196641	0	0	0	0	0	0	0	0	0	0	0	0	0	0	0	0	0	0	0	0	0	0	0	0	0	0	0	0	0
			Diaporthales				0	0	0	0	0	0	0	0	0	0	0	0	0	0.196641	0	0	0	0	0	0	0	0	0	0	0	0	0	0	0	0	0	0	0	0	0	0	0	0	0	0	0	0	0
Fungi	Ascomycota	Sordariomycetes	Glomerellales	Glomerellaceae	Colletotrichum	Colletotrichum_spaethianum	0	0	0	0	0	0	0	0	0	0	0	0	0	0	0	0	0	0	0	0	0	0	0	0	0	0	0	0	0	0	0	0	0	0	0	0	5.41637	6.52863	5.93909	0	0	0	0
Fungi	Ascomycota	Sordariomycetes	Glomerellales	Glomerellaceae	Colletotrichum	Colletotrichum_spaethianum	0	0	0	0	0	0	0	0	0	0	0	0	0	0	0	0	0	0	0	0	0	0	0	0	0	0	0	0	0	0	0	0	0	0	0	0	1.59866	0	0	0	0	0	0
Fungi	Ascomycota	Sordariomycetes	Glomerellales	Glomerellaceae	Colletotrichum	Colletotrichum_spaethianum	0	0	0	0	0	0	0	0	0	0	0	0	0	0	0	0	0	0	0	0	0	0	0	0	0.165185	0.15693	0.0543104	0	0	0	0	0	0	0	0	0.0958428	10.1646	16.191	17.9188	0	0	0	0
						Colletotrichum_spaethianum	0	0	0	0	0	0	0	0	0	0	0	0	0	0	0	0	0	0	0	0	0	0	0	0	0.165185	0.15693	0.0543104	0	0	0	0	0	0	0	0	0.0958428	17.1797	22.7196	23.8579	0	0	0	0
Fungi	Ascomycota	Sordariomycetes	Glomerellales	Glomerellaceae	Colletotrichum	Colletotrichum_truncatum	0	0.0147197	0.0242651	0	0	0	0	0	0	0	0	0	0	0	0	0	0	0	0	0	0	0	0	0	0	0	0	0	0	0	0	0	0	0	0	0	0	0	0	0	0	0	0
						Colletotrichum_truncatum	0	0.0147197	0.0242651	0	0	0	0	0	0	0	0	0	0	0	0	0	0	0	0	0	0	0	0	0	0	0	0	0	0	0	0	0	0	0	0	0	0	0	0	0	0	0	0
					Colletotrichum		0	0.0147197	0.0242651	0	0	0	0	0	0	0	0	0	0	0	0	0	0	0	0	0	0	0	0	0	0.165185	0.15693	0.0543104	0	0	0	0	0	0	0	0	0.0958428	17.1797	22.7196	23.8579	0	0	0	0
				Glomerellaceae			0	0.0147197	0.0242651	0	0	0	0	0	0	0	0	0	0	0	0	0	0	0	0	0	0	0	0	0	0.165185	0.15693	0.0543104	0	0	0	0	0	0	0	0	0.0958428	17.1797	22.7196	23.8579	0	0	0	0
Fungi	Ascomycota	Sordariomycetes	Glomerellales	Plectosphaerellaceae	Gibellulopsis	Gibellulopsis_piscis	0	0	0	0	0	0	0	0	0	0	0	0	0.337563	0.137337	0.0474759	0	0	0	0	0	0	0	0	0	0	0	0	0	0	0	0	0	0	0	0	0	0	0	0	0	0	0	0
Fungi	Ascomycota	Sordariomycetes	Glomerellales	Plectosphaerellaceae	Gibellulopsis	Gibellulopsis_piscis	0	0	0	0	0	0	0	0	0	0	0	0	0	0.112367	0	0	0	0	0	0	0	0	0	0	0.0315795	0	0	0	0	0	0	0	0	0	0	0	0	0	0	0	0	0	0
						Gibellulopsis_piscis	0	0	0	0	0	0	0	0	0	0	0	0	0.337563	0.249703	0.0474759	0	0	0	0	0	0	0	0	0	0.0315795	0	0	0	0	0	0	0	0	0	0	0	0	0	0	0	0	0	0
					Gibellulopsis		0	0	0	0	0	0	0	0	0	0	0	0	0.337563	0.249703	0.0474759	0	0	0	0	0	0	0	0	0	0.0315795	0	0	0	0	0	0	0	0	0	0	0	0	0	0	0	0	0	0
Fungi	Ascomycota	Sordariomycetes	Glomerellales	Plectosphaerellaceae	Plectosphaerella	NA	0	0	0	0	0	0	0	0	0	0	0	0	0	0	0	0	0	0	0	0	0	0	0	0	0.0704465	0	0	0	0	0	0	0	0	0	0	0.107823	33.9776	34.4339	39.7462	0	0	0	0
Fungi	Ascomycota	Sordariomycetes	Glomerellales	Plectosphaerellaceae	Plectosphaerella	NA	0	0	0	0	0	0	0	0	0	0	0	0	0	0	0	0	0	0	0	0	0	0	0	0	0	0	0	0	0	0	0	0	0	0	0	0	4.55738	2.51819	3.90863	0	0	0	0
Fungi	Ascomycota	Sordariomycetes	Glomerellales	Plectosphaerellaceae	Plectosphaerella	NA	0	0	0	0	0	0	0	0	0	0	0	0	0	0	0	0	0	0	0	0	0	0	0	0	0	0	0	0	0	0	0	0	0	0	0	0	0	0	0	0	0	0	0
						NA	0	0	0	0	0	0	0	0	0	0	0	0	0	0	0	0	0	0	0	0	0	0	0	0	0.0704465	0	0	0	0	0	0	0	0	0	0	0.107823	38.535	36.9521	43.6548	0	0	0	0
					Plectosphaerella		0	0	0	0	0	0	0	0	0	0	0	0	0	0	0	0	0	0	0	0	0	0	0	0	0.0704465	0	0	0	0	0	0	0	0	0	0	0.107823	38.535	36.9521	43.6548	0	0	0	0
Fungi	Ascomycota	Sordariomycetes	Glomerellales	Plectosphaerellaceae	Plectosphaerellaceae_gen_Incertae_sedis	Plectosphaerellaceae_sp	0	0	0	0	0	0	0	0	0	0	0	0	0	0	0	0	0	0	0	0	0	0	0	0	0.0558714	0.0269022	0	0	0	0	0	0	0	0	0	0	0	0	0	0	0	0	0
						Plectosphaerellaceae_sp	0	0	0	0	0	0	0	0	0	0	0	0	0	0	0	0	0	0	0	0	0	0	0	0	0.0558714	0.0269022	0	0	0	0	0	0	0	0	0	0	0	0	0	0	0	0	0
					Plectosphaerellaceae_gen_Incertae_sedis		0	0	0	0	0	0	0	0	0	0	0	0	0	0	0	0	0	0	0	0	0	0	0	0	0.0558714	0.0269022	0	0	0	0	0	0	0	0	0	0	0	0	0	0	0	0	0
Fungi	Ascomycota	Sordariomycetes	Glomerellales	Plectosphaerellaceae	Verticillium	Verticillium_albo-atrum	0	0	0	0	0	0	0	0	0	0	0	0	0	0.0468194	0	0	0	0	0	0	0	0	0	0	0	0	0	0	0	0	0	0	0	0	0	0	0	0	0	0	0	0	0
						Verticillium_albo-atrum	0	0	0	0	0	0	0	0	0	0	0	0	0	0.0468194	0	0	0	0	0	0	0	0	0	0	0	0	0	0	0	0	0	0	0	0	0	0	0	0	0	0	0	0	0
Fungi	Ascomycota	Sordariomycetes	Glomerellales	Plectosphaerellaceae	Verticillium	Verticillium_nubilum	0	0	0	0	0	0	0	0	0	0	0	0	0	0	0	0	0	0	0	0	0	0	0	0	0.00485838	0	0	0	0	0	0	0	0	0	0	0	0	0	0	0	0	0	0
						Verticillium_nubilum	0	0	0	0	0	0	0	0	0	0	0	0	0	0	0	0	0	0	0	0	0	0	0	0	0.00485838	0	0	0	0	0	0	0	0	0	0	0	0	0	0	0	0	0	0
					Verticillium		0	0	0	0	0	0	0	0	0	0	0	0	0	0.0468194	0	0	0	0	0	0	0	0	0	0	0.00485838	0	0	0	0	0	0	0	0	0	0	0	0	0	0	0	0	0	0
				Plectosphaerellaceae			0	0	0	0	0	0	0	0	0	0	0	0	0.337563	0.296523	0.0474759	0	0	0	0	0	0	0	0	0	0.162756	0.0269022	0	0	0	0	0	0	0	0	0	0.107823	38.535	36.9521	43.6548	0	0	0	0
			Glomerellales				0	0.0147197	0.0242651	0	0	0	0	0	0	0	0	0	0.337563	0.296523	0.0474759	0	0	0	0	0	0	0	0	0	0.327941	0.183832	0.0543104	0	0	0	0	0	0	0	0	0.203666	55.7146	59.6717	67.5127	0	0	0	0
Fungi	Ascomycota	Sordariomycetes	Hypocreales	Bionectriaceae	Acremonium	Acremonium_parvum	0	0	0	0	0	0	0	0	0	0	0	0	0	0.0249703	0	0	0	0	0	0	0	0	0	0	0	0	0	0	0	0	0	0	0	0	0	0	0	0	0	0	0	0	0
						Acremonium_parvum	0	0	0	0	0	0	0	0	0	0	0	0	0	0.0249703	0	0	0	0	0	0	0	0	0	0	0	0	0	0	0	0	0	0	0	0	0	0	0	0	0	0	0	0	0
Fungi	Ascomycota	Sordariomycetes	Hypocreales	Bionectriaceae	Acremonium	Acremonium_pilosum	0	0	0	0	0	0	0	0	0	0	0	0	0.0788469	0.511892	0	0	0	0	0	0	0	0	0	0	0	0	0	0	0	0	0	0	0	0	0	0	0	0	0	0	0	0	0
						Acremonium_pilosum	0	0	0	0	0	0	0	0	0	0	0	0	0.0788469	0.511892	0	0	0	0	0	0	0	0	0	0	0	0	0	0	0	0	0	0	0	0	0	0	0	0	0	0	0	0	0
Fungi	Ascomycota	Sordariomycetes	Hypocreales	Bionectriaceae	Acremonium	Acremonium_sclerotigenum	0	0	0	0	0	0	0	0	0	0	0	0	0	0	0.0844015	0	0	0	0	0	0	0	0	0	0	0	0	0	0	0	0	0	0	0	0	0	0	0	0	0	0	0	0
Fungi	Ascomycota	Sordariomycetes	Hypocreales	Bionectriaceae	Acremonium	Acremonium_sclerotigenum	0	0	0	0	0	0	0	0	0	0	0	0	0.372059	0.74911	0	0	0	0	0	0	0	0	0	0	0	0	0	0	0	0	0	0	0	0	0	0	0	0	0	0	0	0	0
Fungi	Ascomycota	Sordariomycetes	Hypocreales	Bionectriaceae	Acremonium	Acremonium_sclerotigenum	0	0	0	0	0	0	0	0	0	0	0	0	2.46889	6.16455	0	0	0	0	0	0	0	0	0	0	0	0	0	0	0	0	0	0	0	0	0	0	0	0	0	0	0	0	0
						Acremonium_sclerotigenum	0	0	0	0	0	0	0	0	0	0	0	0	2.84095	6.91367	0.0844015	0	0	0	0	0	0	0	0	0	0	0	0	0	0	0	0	0	0	0	0	0	0	0	0	0	0	0	0
Fungi	Ascomycota	Sordariomycetes	Hypocreales	Bionectriaceae	Acremonium	Acremonium_sp	0	0	0	0	0	0	0	0	0	0	0	0	0.470617	0.468194	0	0	0	0	0	0	0	0	0	0	0	0	0	0	0	0	0	0	0	0	0	0	0	0	0	0	0	0	0
Fungi	Ascomycota	Sordariomycetes	Hypocreales	Bionectriaceae	Acremonium	Acremonium_sp	0	0	0	0	0	0	0	0	0	0	0	0	0.990514	0	0	0	0	0	0	0	0	0	0	0	0	0	0	0	0	0	0	0	0	0	0	0	0	0	0	0	0	0	0
Fungi	Ascomycota	Sordariomycetes	Hypocreales	Bionectriaceae	Acremonium	Acremonium_sp	0	0	0	0	0	0	0	0	0	0	0	0	0.500185	0.527499	0	0	0	0	0	0	0	0	0	0	0	0	0	0	0	0	0	0	0	0	0	0	0	0	0	0	0	0	0
						Acremonium_sp	0	0	0	0	0	0	0	0	0	0	0	0	1.96132	0.995693	0	0	0	0	0	0	0	0	0	0	0	0	0	0	0	0	0	0	0	0	0	0	0	0	0	0	0	0	0
Fungi	Ascomycota	Sordariomycetes	Hypocreales	Bionectriaceae	Acremonium	NA	0	0	0	0	0	0	0	0	0	0	0	0	0.0763829	0.109245	0	0	0	0	0	0	0	0	0	0	0	0	0	0	0	0	0	0	0	0	0	0	0	0	0	0	0	0	0
Fungi	Ascomycota	Sordariomycetes	Hypocreales	Bionectriaceae	Acremonium	NA	0	0	0	0	0	0	0	0	0	0	0	0	0	0	0.211004	0	0	0	0	0	0	0	0	0	0	0	0	0	0	0	0	0	0	0	0	0	0	0	0	0	0	0	0
Fungi	Ascomycota	Sordariomycetes	Hypocreales	Bionectriaceae	Acremonium	NA	0	0	0	0	0	0	0	0	0	0	0	0	0.211901	0	0	0	0	0	0	0	0	0	0	0	0	0	0	0	0	0	0	0	0	0	0	0	0	0	0	0	0	0	0
Fungi	Ascomycota	Sordariomycetes	Hypocreales	Bionectriaceae	Acremonium	NA	0	0	0	0	0	0	0	0	0	0	0	0	0.349883	0.72414	0.0369257	0	0	0	0	0	0	0	0	0	0	0	0	0	0	0	0	0	0	0	0	0	0	0	0	0	0	0	0
Fungi	Ascomycota	Sordariomycetes	Hypocreales	Bionectriaceae	Acremonium	NA	0	0	0	0	0	0	0	0	0	0	0	0	0	0	0	0	0	0	0	0	0	0	0	0	0	0	0	0	0	0	0	0	0	0	0	0	0	0	0	0	0	0	0
						NA	0	0	0	0	0	0	0	0	0	0	0	0	0.638167	0.833385	0.24793	0	0	0	0	0	0	0	0	0	0	0	0	0	0	0	0	0	0	0	0	0	0	0	0	0	0	0	0
					Acremonium		0	0	0	0	0	0	0	0	0	0	0	0	5.51928	9.27961	0.332331	0	0	0	0	0	0	0	0	0	0	0	0	0	0	0	0	0	0	0	0	0	0	0	0	0	0	0	0
Fungi	Ascomycota	Sordariomycetes	Hypocreales	Bionectriaceae	Bionectriaceae_gen_Incertae_sedis	Bionectriaceae_sp	0	0	0	0	0	0	0	0	0	0	0	0	0.0221757	0	0	0	0	0	0	0	0	0	0	0	0	0	0	0	0	0	0	0	0	0	0	0	0	0	0	0	0	0	0
						Bionectriaceae_sp	0	0	0	0	0	0	0	0	0	0	0	0	0.0221757	0	0	0	0	0	0	0	0	0	0	0	0	0	0	0	0	0	0	0	0	0	0	0	0	0	0	0	0	0	0
					Bionectriaceae_gen_Incertae_sedis		0	0	0	0	0	0	0	0	0	0	0	0	0.0221757	0	0	0	0	0	0	0	0	0	0	0	0	0	0	0	0	0	0	0	0	0	0	0	0	0	0	0	0	0	0
Fungi	Ascomycota	Sordariomycetes	Hypocreales	Bionectriaceae	Caespitomonium	Caespitomonium_euphorbiae	0	0	0	0	0	0	0	0	0	0	0	0	0	0	0	0	0	0	0	0	0	0	0	0	0	0	0	0	0	0	0	0	0	0	0	0	0	0	0	0	0	0	0
						Caespitomonium_euphorbiae	0	0	0	0	0	0	0	0	0	0	0	0	0	0	0	0	0	0	0	0	0	0	0	0	0	0	0	0	0	0	0	0	0	0	0	0	0	0	0	0	0	0	0
					Caespitomonium		0	0	0	0	0	0	0	0	0	0	0	0	0	0	0	0	0	0	0	0	0	0	0	0	0	0	0	0	0	0	0	0	0	0	0	0	0	0	0	0	0	0	0
Fungi	Ascomycota	Sordariomycetes	Hypocreales	Bionectriaceae	Clonostachys	Clonostachys_rosea	0	0	0	0	0	0	0	0	0	0	0	0	0	0	0	0	0	0	0	0	0	0	0	0	0.0291503	0	0	0	0	0	0	0	0	0	0	0	1.5748	0.652863	0.406091	0	0	0	0
Fungi	Ascomycota	Sordariomycetes	Hypocreales	Bionectriaceae	Clonostachys	Clonostachys_rosea	0	0	0	0	0	0	0	0	0	0	0	0	0.0147838	0	0	0	0	0	0	0	0	0	0	0	0	0	0	0	0	0	0	0	0	0	0	0	0	0	0	0	0	0	0
						Clonostachys_rosea	0	0	0	0	0	0	0	0	0	0	0	0	0.0147838	0	0	0	0	0	0	0	0	0	0	0	0.0291503	0	0	0	0	0	0	0	0	0	0	0	1.5748	0.652863	0.406091	0	0	0	0
					Clonostachys		0	0	0	0	0	0	0	0	0	0	0	0	0.0147838	0	0	0	0	0	0	0	0	0	0	0	0.0291503	0	0	0	0	0	0	0	0	0	0	0	1.5748	0.652863	0.406091	0	0	0	0
Fungi	Ascomycota	Sordariomycetes	Hypocreales	Bionectriaceae	Geosmithia	Geosmithia_sp	0	0	0	0	0	0	0	0	0	0	0	0	0.376987	0.0187278	0	0	0	0	0	0	0	0	0	0	0	0	0	0	0	0	0	0	0	0	0	0	0	0	0	0	0	0	0
						Geosmithia_sp	0	0	0	0	0	0	0	0	0	0	0	0	0.376987	0.0187278	0	0	0	0	0	0	0	0	0	0	0	0	0	0	0	0	0	0	0	0	0	0	0	0	0	0	0	0	0
					Geosmithia		0	0	0	0	0	0	0	0	0	0	0	0	0.376987	0.0187278	0	0	0	0	0	0	0	0	0	0	0	0	0	0	0	0	0	0	0	0	0	0	0	0	0	0	0	0	0
Fungi	Ascomycota	Sordariomycetes	Hypocreales	Bionectriaceae	NA	NA	0	0	0	0	0	0	0	0	0	0	0	0	0.0344955	0.0593046	0	0	0	0	0	0	0	0	0	0	0	0	0	0	0	0	0	0	0	0	0	0	0	0	0	0	0	0	0
Fungi	Ascomycota	Sordariomycetes	Hypocreales	Bionectriaceae	NA	NA	0	0	0	0	0	0	0	0	0	0	0	0	0	0	0	0	0	0	0	0	0	0	0	0	0.0315795	0	0	0	0	0	0	0	0	0	0	0	0	0	0	0	0	0	0
						NA	0	0	0	0	0	0	0	0	0	0	0	0	0.0344955	0.0593046	0	0	0	0	0	0	0	0	0	0	0.0315795	0	0	0	0	0	0	0	0	0	0	0	0	0	0	0	0	0	0
					NA		0	0	0	0	0	0	0	0	0	0	0	0	0.0344955	0.0593046	0	0	0	0	0	0	0	0	0	0	0.0315795	0	0	0	0	0	0	0	0	0	0	0	0	0	0	0	0	0	0
				Bionectriaceae			0	0	0	0	0	0	0	0	0	0	0	0	5.96772	9.35764	0.332331	0	0	0	0	0	0	0	0	0	0.0607297	0	0	0	0	0	0	0	0	0	0	0	1.5748	0.652863	0.406091	0	0	0	0
Fungi	Ascomycota	Sordariomycetes	Hypocreales	Clavicipitaceae	Claviceps	Claviceps_arundinis	0	0	0	0	0	0	0	0	0	0	0	0	0	0	0	0	0	0	0	0	0	0	0	0	0	0	0	0	0	0	0	0	0	0	0	0	0	0	0	0	0	0	0
Fungi	Ascomycota	Sordariomycetes	Hypocreales	Clavicipitaceae	Claviceps	Claviceps_arundinis	0	0	0	0	0.0736624	0	0	0	0	0	0	0	0	0	0	0	0	0	0	0	0	0	0	0	0	0	0	0	0	0	0	0	0	0	0	0	0	0	0	0	0	0	0
Fungi	Ascomycota	Sordariomycetes	Hypocreales	Clavicipitaceae	Claviceps	Claviceps_arundinis	0	0	0	0.116462	0	0	0	0	0	0	0	0	0	0	0	0	0	0	0	0	0	0	0	0	0	0	0	0	0	0	0	0	0	0	0	0	0	0	0	0	0	0	0
Fungi	Ascomycota	Sordariomycetes	Hypocreales	Clavicipitaceae	Claviceps	Claviceps_arundinis	0	0	0	0	0	0	0	0	0	0	0	0	0	0	0	0	0	0	0	0	0	0	0	0	0	0	0	0	0	0	0	0	0	0	0	0	0	0	0	0	0	0	0
						Claviceps_arundinis	0	0	0	0.116462	0.0736624	0	0	0	0	0	0	0	0	0	0	0	0	0	0	0	0	0	0	0	0	0	0	0	0	0	0	0	0	0	0	0	0	0	0	0	0	0	0
					Claviceps		0	0	0	0.116462	0.0736624	0	0	0	0	0	0	0	0	0	0	0	0	0	0	0	0	0	0	0	0	0	0	0	0	0	0	0	0	0	0	0	0	0	0	0	0	0	0
				Clavicipitaceae			0	0	0	0.116462	0.0736624	0	0	0	0	0	0	0	0	0	0	0	0	0	0	0	0	0	0	0	0	0	0	0	0	0	0	0	0	0	0	0	0	0	0	0	0	0	0
Fungi	Ascomycota	Sordariomycetes	Hypocreales	Cordycipitaceae	Akanthomyces	Akanthomyces_muscarius	0	0	0	0	0	0	0	0	0	0	0	0	0.140446	0.474437	0	0	0	0	0	0	0	0	0	0	0	0	0	0	0	0	0	0	0	0	0	0	0	0	0	0	0	0	0
						Akanthomyces_muscarius	0	0	0	0	0	0	0	0	0	0	0	0	0.140446	0.474437	0	0	0	0	0	0	0	0	0	0	0	0	0	0	0	0	0	0	0	0	0	0	0	0	0	0	0	0	0
					Akanthomyces		0	0	0	0	0	0	0	0	0	0	0	0	0.140446	0.474437	0	0	0	0	0	0	0	0	0	0	0	0	0	0	0	0	0	0	0	0	0	0	0	0	0	0	0	0	0
Fungi	Ascomycota	Sordariomycetes	Hypocreales	Cordycipitaceae	Beauveria	NA	0	0	0	0	0	0	0	0	0	0	0	0	0	0	0	0	0	0	0	0	0	0	0	0	0	0	0	0	0	0	0	0	0	0	0	0	0	0	0	0	0	0	0
						NA	0	0	0	0	0	0	0	0	0	0	0	0	0	0	0	0	0	0	0	0	0	0	0	0	0	0	0	0	0	0	0	0	0	0	0	0	0	0	0	0	0	0	0
					Beauveria		0	0	0	0	0	0	0	0	0	0	0	0	0	0	0	0	0	0	0	0	0	0	0	0	0	0	0	0	0	0	0	0	0	0	0	0	0	0	0	0	0	0	0
				Cordycipitaceae			0	0	0	0	0	0	0	0	0	0	0	0	0.140446	0.474437	0	0	0	0	0	0	0	0	0	0	0	0	0	0	0	0	0	0	0	0	0	0	0	0	0	0	0	0	0
Fungi	Ascomycota	Sordariomycetes	Hypocreales	Hypocreaceae	Kiflimonium	Kiflimonium_curvulum	0	0	0	0	0	0	0	0	0	0	0	0	0	0	0	0	0	0	0	0	0	0	0	0	0.0315795	0	0.0108621	0	0	0	0	0	0	0	0	0	1.21689	1.47361	0.406091	0	0	0	0
						Kiflimonium_curvulum	0	0	0	0	0	0	0	0	0	0	0	0	0	0	0	0	0	0	0	0	0	0	0	0	0.0315795	0	0.0108621	0	0	0	0	0	0	0	0	0	1.21689	1.47361	0.406091	0	0	0	0
					Kiflimonium		0	0	0	0	0	0	0	0	0	0	0	0	0	0	0	0	0	0	0	0	0	0	0	0	0.0315795	0	0.0108621	0	0	0	0	0	0	0	0	0	1.21689	1.47361	0.406091	0	0	0	0
				Hypocreaceae			0	0	0	0	0	0	0	0	0	0	0	0	0	0	0	0	0	0	0	0	0	0	0	0	0.0315795	0	0.0108621	0	0	0	0	0	0	0	0	0	1.21689	1.47361	0.406091	0	0	0	0
Fungi	Ascomycota	Sordariomycetes	Hypocreales	Hypocreales_fam_Incertae_sedis	Hypocreales_gen_Incertae_sedis	Hypocreales_sp	0	0	0	0	0	0	0	0	0	0	0	0	0	0	0	0	0	0	0	0	0	0	0	0	0	0.0538044	0	0	0	0	0	0	0	0	0	0	0.214746	0.130573	0.101523	0	0	0	0
Fungi	Ascomycota	Sordariomycetes	Hypocreales	Hypocreales_fam_Incertae_sedis	Hypocreales_gen_Incertae_sedis	Hypocreales_sp	0	0	0	0	0	0	0	0	0	0	0	0	0	0	0	0	0	0	0	0	0	0	0	0	0	0	0	0	0	0	0	0	0	0	0	0	0.35791	0	0	0	0	0	0
Fungi	Ascomycota	Sordariomycetes	Hypocreales	Hypocreales_fam_Incertae_sedis	Hypocreales_gen_Incertae_sedis	Hypocreales_sp	0	0	0	0	0	0	0	0	0	0	0	0	0	0	0	0	0	0	0	0	0	0	0	0	0	0	0	0	0	0	0	0	0	0	0	0	0	0.298452	0	0	0	0	0
Fungi	Ascomycota	Sordariomycetes	Hypocreales	Hypocreales_fam_Incertae_sedis	Hypocreales_gen_Incertae_sedis	Hypocreales_sp	0	0	0	0	0	0	0	0	0	0	0	0	0	0	0	0	0	0	0	0	0	0	0	0	0	0	0	0	0	0	0	0	0	0	0	0	0	0	0.558376	0	0	0	0
Fungi	Ascomycota	Sordariomycetes	Hypocreales	Hypocreales_fam_Incertae_sedis	Hypocreales_gen_Incertae_sedis	Hypocreales_sp	0	0	0	0	0	0	0	0	0	0	0	0	0	0.0436981	0	0	0	0	0	0	0	0	0	0	0	0	0	0	0	0	0	0	0	0	0	0	0	0	0	0	0	0	0
Fungi	Ascomycota	Sordariomycetes	Hypocreales	Hypocreales_fam_Incertae_sedis	Hypocreales_gen_Incertae_sedis	Hypocreales_sp	0	0	0	0	0	0	0	0	0	0	0	0	0.0960946	0.0780323	0	0	0	0	0	0	0	0	0	0	0	0	0	0	0	0	0	0	0	0	0	0	0	0	0	0	0	0	0
						Hypocreales_sp	0	0	0	0	0	0	0	0	0	0	0	0	0.0960946	0.12173	0	0	0	0	0	0	0	0	0	0	0	0.0538044	0	0	0	0	0	0	0	0	0	0	0.572656	0.429024	0.659898	0	0	0	0
					Hypocreales_gen_Incertae_sedis		0	0	0	0	0	0	0	0	0	0	0	0	0.0960946	0.12173	0	0	0	0	0	0	0	0	0	0	0	0.0538044	0	0	0	0	0	0	0	0	0	0	0.572656	0.429024	0.659898	0	0	0	0
				Hypocreales_fam_Incertae_sedis			0	0	0	0	0	0	0	0	0	0	0	0	0.0960946	0.12173	0	0	0	0	0	0	0	0	0	0	0	0.0538044	0	0	0	0	0	0	0	0	0	0	0.572656	0.429024	0.659898	0	0	0	0
Fungi	Ascomycota	Sordariomycetes	Hypocreales	Nectriaceae	Dactylonectria	Dactylonectria_macrodidyma	0	0	0	0	0	0	0	0	0	0	0	0	0	0	0	0	0	0	0	0	0	0	0	0	0	0	0	0	0	0	0	0	0	0	0	0	0.548795	0.969968	0.558376	0	0	0	0
						Dactylonectria_macrodidyma	0	0	0	0	0	0	0	0	0	0	0	0	0	0	0	0	0	0	0	0	0	0	0	0	0	0	0	0	0	0	0	0	0	0	0	0	0.548795	0.969968	0.558376	0	0	0	0
					Dactylonectria		0	0	0	0	0	0	0	0	0	0	0	0	0	0	0	0	0	0	0	0	0	0	0	0	0	0	0	0	0	0	0	0	0	0	0	0	0.548795	0.969968	0.558376	0	0	0	0
Fungi	Ascomycota	Sordariomycetes	Hypocreales	Nectriaceae	Fusarium	Fusarium_oxysporum	0.137568	0.0323834	0	0	0	0	0	0	0	0	0	0	0	0	0	0	0	0	0	0	0	0	0	0	0.29879	0.183832	0.152069	0	0	0	0	0	0	0	0	0	0	0	0	0	0	0	0
						Fusarium_oxysporum	0.137568	0.0323834	0	0	0	0	0	0	0	0	0	0	0	0	0	0	0	0	0	0	0	0	0	0	0.29879	0.183832	0.152069	0	0	0	0	0	0	0	0	0	0	0	0	0	0	0	0
Fungi	Ascomycota	Sordariomycetes	Hypocreales	Nectriaceae	Fusarium	Fusarium_proliferatum	0.108606	0.0412153	0.287715	0	0.046876	0	0	0	0	0	0	0	0	0	0	0	0	0	0	0	0	0	0	0	0	0	0	0	0	0	0	0	0	0	0	0	0	0	0	0	0	0	0
						Fusarium_proliferatum	0.108606	0.0412153	0.287715	0	0.046876	0	0	0	0	0	0	0	0	0	0	0	0	0	0	0	0	0	0	0	0	0	0	0	0	0	0	0	0	0	0	0	0	0	0	0	0	0	0
Fungi	Ascomycota	Sordariomycetes	Hypocreales	Nectriaceae	Fusarium	Fusarium_redolens	0	0	0	0	0	0	0	0	0	0	0	0	0	0	0	0	0	0	0	0	0	0	0	0	0.00971676	0.0313859	0.036207	0	0	0	0	0	0	0	0	0	0	0.0559597	0	0	0	0	0
						Fusarium_redolens	0	0	0	0	0	0	0	0	0	0	0	0	0	0	0	0	0	0	0	0	0	0	0	0	0.00971676	0.0313859	0.036207	0	0	0	0	0	0	0	0	0	0	0.0559597	0	0	0	0	0
Fungi	Ascomycota	Sordariomycetes	Hypocreales	Nectriaceae	Fusarium	Fusarium_solani	0	0	0	0	0	0	0	0	0	0	0	0	0.0418874	0.0811536	0	0	0	0	0.00558831	0	0.911399	0	0	0	0	0	0	0	0	0	0	0	0	0	0	0	0	0	0	0	0	0	0
						Fusarium_solani	0	0	0	0	0	0	0	0	0	0	0	0	0.0418874	0.0811536	0	0	0	0	0.00558831	0	0.911399	0	0	0	0	0	0	0	0	0	0	0	0	0	0	0	0	0	0	0	0	0	0
Fungi	Ascomycota	Sordariomycetes	Hypocreales	Nectriaceae	Fusarium	Fusarium_sp	0	0	0	0	0	0	0	0	0	0	0	0	0.891955	0	0	0	0	0	0	0	0	0	0	0	0	0	0	0	0	0	0	0	0	0	0	0.0239607	10.618	7.25611	6.90355	0	0	0	0
Fungi	Ascomycota	Sordariomycetes	Hypocreales	Nectriaceae	Fusarium	Fusarium_sp	0	0	0	0	0	0	0	0	0	0	0	0	0	0	0	0	0	0	0	0	0	0	0	0	0	0	0	0	0	0	0	0	0	0	0	0	0.310188	0.746129	0	0	0	0	0
						Fusarium_sp	0	0	0	0	0	0	0	0	0	0	0	0	0.891955	0	0	0	0	0	0	0	0	0	0	0	0	0	0	0	0	0	0	0	0	0	0	0.0239607	10.9282	8.00224	6.90355	0	0	0	0
Fungi	Ascomycota	Sordariomycetes	Hypocreales	Nectriaceae	Fusarium	Fusarium_sporotrichioides	0.132741	0	0	0	0	0	0	0	0	0	0	0	0.0295676	0	0	0	0	0	0	0	0	0	0	0	0	0	0	0	0	0	0	0	0	0	0	0	0	0	0	0	0	0	0
						Fusarium_sporotrichioides	0.132741	0	0	0	0	0	0	0	0	0	0	0	0.0295676	0	0	0	0	0	0	0	0	0	0	0	0	0	0	0	0	0	0	0	0	0	0	0	0	0	0	0	0	0	0
Fungi	Ascomycota	Sordariomycetes	Hypocreales	Nectriaceae	Fusarium	Fusarium_tricinctum	1.05228	0	0	0	0	0	0	0	0	0	0	0	0.372059	3.0495	0	0	0	0	0	0	0	0	0	0	0	0	0	0	0	0	0	0	0	0	0	0	0	0	0	0	0	0	0
Fungi	Ascomycota	Sordariomycetes	Hypocreales	Nectriaceae	Fusarium	Fusarium_tricinctum	0	0	0	0	0	0	0	0	0	0	0	0	0.140446	1.28909	0	0	0	0	0	0	0	0	0	0	0	0	0	0	0	0	0	0	0	0	0	0	0	0	0	0	0	0	0
Fungi	Ascomycota	Sordariomycetes	Hypocreales	Nectriaceae	Fusarium	Fusarium_tricinctum	0	0	0	0	0	0	0	0	0	0	0	0	0	1.61371	0	0	0	0	0	0	0	0	0	0	0	0	0	0	0	0	0	0	0	0	0	0	0	0	0	0	0	0	0
						Fusarium_tricinctum	1.05228	0	0	0	0	0	0	0	0	0	0	0	0.512505	5.95231	0	0	0	0	0	0	0	0	0	0	0	0	0	0	0	0	0	0	0	0	0	0	0	0	0	0	0	0	0
Fungi	Ascomycota	Sordariomycetes	Hypocreales	Nectriaceae	Fusarium	Fusarium_venenatum	0	0	0	0	0	0	0	0	0	0	0	0	0.066527	0.0873962	0	0	0	0	0	0	0	0	0	0	0	0	0	0	0	0	0	0	0	0	0	0	0	0	0	0	0	0	0
						Fusarium_venenatum	0	0	0	0	0	0	0	0	0	0	0	0	0.066527	0.0873962	0	0	0	0	0	0	0	0	0	0	0	0	0	0	0	0	0	0	0	0	0	0	0	0	0	0	0	0	0
Fungi	Ascomycota	Sordariomycetes	Hypocreales	Nectriaceae	Fusarium	NA	0.0579234	0	0.0762618	0	0	0	0	0	0	0	0	0	0	0	0	0	0	0	0	0	0	0	0	0	0	0	0	0	0	0	0	0	0	0	0	0	0	0	0	0	0	0	0
Fungi	Ascomycota	Sordariomycetes	Hypocreales	Nectriaceae	Fusarium	NA	0.8954	0.256123	0.162923	0	0	0	0	0	0	0	0	0	0.0123198	0	0	0	0	0	0	0	0	0	0	0	0	0	0	0	0	0	0	0	0	0	0	0	0	0	0	0	0	0	0
Fungi	Ascomycota	Sordariomycetes	Hypocreales	Nectriaceae	Fusarium	NA	0.0434426	0	0.0450638	0	0	0	0	0	0	0	0	0	0	0	0	0	0	0	0	0	0	0	0	0	0	0	0	0	0	0	0	0	0	0	0	0	0	0	0	0	0	0	0
Fungi	Ascomycota	Sordariomycetes	Hypocreales	Nectriaceae	Fusarium	NA	0	0	0	0	0	0	0	0	0	0	0	0	0	0	0	0	0	0	0	0	0	0	0	0	0	0	0	0	0	0	0.0429395	0	0	0	0	0	0	0	0	0	0	0	0
Fungi	Ascomycota	Sordariomycetes	Hypocreales	Nectriaceae	Fusarium	NA	0	0	0	0	0	0	0	0	0	0	0	0	0	0	0	0	0	0	0	0	0	0	0	0	0.109314	0.0807066	0.0760346	0	0	0	0	0	0	0	0	0	0	0	0.35533	0	0	0	0
Fungi	Ascomycota	Sordariomycetes	Hypocreales	Nectriaceae	Fusarium	NA	0.0627504	0.055935	0.138658	0	0	0	0	0	0	0	0	0	0	0	0	0	0	0	0	0	0	0	0	0	0	0	0	0	0	0	0	0	0	0	0	0	0	0	0	0	0	0	0
Fungi	Ascomycota	Sordariomycetes	Hypocreales	Nectriaceae	Fusarium	NA	0.0217213	0.147197	0	0	0	0	0	0	0	0	0	0	0	0	0	0	0	0	0	0	0	0	0	0	0	0	0	0	0	0	0	0	0	0	0	0	0	0	0	0	0	0	0
Fungi	Ascomycota	Sordariomycetes	Hypocreales	Nectriaceae	Fusarium	NA	0.603369	0.214908	0.36051	0	0	0	0	0	0	0	0	0	0	0	0	0	0	0	0	0	0	0	0	0	0	0	0	0	0	0	0	0	0	0	0	0	0	0	0	0	0	0	0
						NA	1.68461	0.674164	0.783417	0	0	0	0	0	0	0	0	0	0.0123198	0	0	0	0	0	0	0	0	0	0	0	0.109314	0.0807066	0.0760346	0	0	0	0.0429395	0	0	0	0	0	0	0	0.35533	0	0	0	0
					Fusarium		3.1158	0.747763	1.07113	0	0.046876	0	0	0	0	0	0	0	1.55476	6.12086	0	0	0	0	0.00558831	0	0.911399	0	0	0	0.417821	0.295924	0.264311	0	0	0	0.0429395	0	0	0	0	0.0239607	10.9282	8.0582	7.25888	0	0	0	0
Fungi	Ascomycota	Sordariomycetes	Hypocreales	Nectriaceae	Fusicolla	Fusicolla_aquaeductuum	0	0	0	0	0	0	0	0	0	0	0	0	0	0.0998814	0	0	0	0	0	0	0	0	0	0	0	0	0	0	0	0	0	0	0	0	0	0	0	0	0	0	0	0	0
						Fusicolla_aquaeductuum	0	0	0	0	0	0	0	0	0	0	0	0	0	0.0998814	0	0	0	0	0	0	0	0	0	0	0	0	0	0	0	0	0	0	0	0	0	0	0	0	0	0	0	0	0
					Fusicolla		0	0	0	0	0	0	0	0	0	0	0	0	0	0.0998814	0	0	0	0	0	0	0	0	0	0	0	0	0	0	0	0	0	0	0	0	0	0	0	0	0	0	0	0	0
Fungi	Ascomycota	Sordariomycetes	Hypocreales	Nectriaceae	Sarcopodium	Sarcopodium_araliae	0	0	0	0	0	0	0	0	0	0	0	0	0	0	0	0	0	0	0	0	0	0	0	0	0	0	0	0	0	0	0	0	0	0	0	0	0	0.522291	0.812183	0	0	0	0
Fungi	Ascomycota	Sordariomycetes	Hypocreales	Nectriaceae	Sarcopodium	Sarcopodium_araliae	0	0	0	0	0	0	0	0	0	0	0	0	0	0	0	0	0	0	0	0	0	0	0	0	0	0	0	0	0	0	0	0	0	0	0	0	0.787402	0	0	0	0	0	0
						Sarcopodium_araliae	0	0	0	0	0	0	0	0	0	0	0	0	0	0	0	0	0	0	0	0	0	0	0	0	0	0	0	0	0	0	0	0	0	0	0	0	0.787402	0.522291	0.812183	0	0	0	0
					Sarcopodium		0	0	0	0	0	0	0	0	0	0	0	0	0	0	0	0	0	0	0	0	0	0	0	0	0	0	0	0	0	0	0	0	0	0	0	0	0.787402	0.522291	0.812183	0	0	0	0
Fungi	Ascomycota	Sordariomycetes	Hypocreales	Nectriaceae	NA	NA	0	0	0	0	0	0	0	0	0	0	0	0	0	0	0	0	0	0	0	0	0	0	0	0	0	0	0	0	0	0	0	0	0	0	0	0	0	0.149226	0	0	0	0	0
						NA	0	0	0	0	0	0	0	0	0	0	0	0	0	0	0	0	0	0	0	0	0	0	0	0	0	0	0	0	0	0	0	0	0	0	0	0	0	0.149226	0	0	0	0	0
					NA		0	0	0	0	0	0	0	0	0	0	0	0	0	0	0	0	0	0	0	0	0	0	0	0	0	0	0	0	0	0	0	0	0	0	0	0	0	0.149226	0	0	0	0	0
				Nectriaceae			3.1158	0.747763	1.07113	0	0.046876	0	0	0	0	0	0	0	1.55476	6.22074	0	0	0	0	0.00558831	0	0.911399	0	0	0	0.417821	0.295924	0.264311	0	0	0	0.0429395	0	0	0	0	0.0239607	12.2644	9.69968	8.62944	0	0	0	0
Fungi	Ascomycota	Sordariomycetes	Hypocreales	Niessliaceae	Eucasphaeria	Eucasphaeria_capensis	0	0	0	0	0	0	0	0	0	0	0	0	0	0.0593046	0	0	0	0	0	0	0	0	0	0	0	0	0	0	0	0	0	0	0	0	0	0	0	0	0	0	0	0	0
						Eucasphaeria_capensis	0	0	0	0	0	0	0	0	0	0	0	0	0	0.0593046	0	0	0	0	0	0	0	0	0	0	0	0	0	0	0	0	0	0	0	0	0	0	0	0	0	0	0	0	0
					Eucasphaeria		0	0	0	0	0	0	0	0	0	0	0	0	0	0.0593046	0	0	0	0	0	0	0	0	0	0	0	0	0	0	0	0	0	0	0	0	0	0	0	0	0	0	0	0	0
Fungi	Ascomycota	Sordariomycetes	Hypocreales	Niessliaceae	Niesslia	Niesslia_ilicifolia	0	0	0	0	0	0	0	0	0	0	0	0	0	0.0436981	0	0	0	0	0	0	0	0	0	0	0	0	0	0	0	0	0	0	0	0	0	0	0	0	0	0	0	0	0
						Niesslia_ilicifolia	0	0	0	0	0	0	0	0	0	0	0	0	0	0.0436981	0	0	0	0	0	0	0	0	0	0	0	0	0	0	0	0	0	0	0	0	0	0	0	0	0	0	0	0	0
					Niesslia		0	0	0	0	0	0	0	0	0	0	0	0	0	0.0436981	0	0	0	0	0	0	0	0	0	0	0	0	0	0	0	0	0	0	0	0	0	0	0	0	0	0	0	0	0
				Niessliaceae			0	0	0	0	0	0	0	0	0	0	0	0	0	0.103003	0	0	0	0	0	0	0	0	0	0	0	0	0	0	0	0	0	0	0	0	0	0	0	0	0	0	0	0	0
Fungi	Ascomycota	Sordariomycetes	Hypocreales	Sarocladiaceae	Sarocladium	Sarocladium_kiliense	0	0	0	0	0	0	0	0	0	0	0	0	0.0197117	0	0	0	0	0	0	0	0	0	0	0	0	0	0	0	0	0	0	0	0	0	0	0	0	0	0	0	0	0	0
						Sarocladium_kiliense	0	0	0	0	0	0	0	0	0	0	0	0	0.0197117	0	0	0	0	0	0	0	0	0	0	0	0	0	0	0	0	0	0	0	0	0	0	0	0	0	0	0	0	0	0
Fungi	Ascomycota	Sordariomycetes	Hypocreales	Sarocladiaceae	Sarocladium	Sarocladium_strictum	0	0	0	0	0	0	0	0	0	0	0	0	0	0	0	0	0	0	0	0	0	0	0	0	0	0	0	0	0	0	0	0	0	0	0	0	0	0	0	0	0	0	0
Fungi	Ascomycota	Sordariomycetes	Hypocreales	Sarocladiaceae	Sarocladium	Sarocladium_strictum	0	0	0	0	0	0	0	0	0	0	0	0	0	0.131094	0	0	0	0	0	0	0	0	0	0	0	0	0	0	0	0	0	0	0	0	0	0	0	0	0	0	0	0	0
Fungi	Ascomycota	Sordariomycetes	Hypocreales	Sarocladiaceae	Sarocladium	Sarocladium_strictum	0	0	0	0	0	0	0	0	0	0	0	0	0.216829	0.36207	0	0	0	0	0	0	0	0	0	0	0	0	0	0	0	0	0	0	0	0	0	0	0	0	0	0	0	0	0
						Sarocladium_strictum	0	0	0	0	0	0	0	0	0	0	0	0	0.216829	0.493164	0	0	0	0	0	0	0	0	0	0	0	0	0	0	0	0	0	0	0	0	0	0	0	0	0	0	0	0	0
Fungi	Ascomycota	Sordariomycetes	Hypocreales	Sarocladiaceae	Sarocladium	NA	0.0724043	0	0.0450638	0	0	0	0	0	0	0	0	0	0	0	0	0	0	0	0	0	0	0	0	0	0	0	0	0	0	0	0	0	0	0	0	0	0	0	0	0	0	0	0
						NA	0.0724043	0	0.0450638	0	0	0	0	0	0	0	0	0	0	0	0	0	0	0	0	0	0	0	0	0	0	0	0	0	0	0	0	0	0	0	0	0	0	0	0	0	0	0	0
					Sarocladium		0.0724043	0	0.0450638	0	0	0	0	0	0	0	0	0	0.236541	0.493164	0	0	0	0	0	0	0	0	0	0	0	0	0	0	0	0	0	0	0	0	0	0	0	0	0	0	0	0	0
				Sarocladiaceae			0.0724043	0	0.0450638	0	0	0	0	0	0	0	0	0	0.236541	0.493164	0	0	0	0	0	0	0	0	0	0	0	0	0	0	0	0	0	0	0	0	0	0	0	0	0	0	0	0	0
Fungi	Ascomycota	Sordariomycetes	Hypocreales	Tilachlidiaceae	Tilachlidium	Tilachlidium_brachiatum	0	0	0	0	0	0	0	0	0	0	0	0	1.54737	0.0156065	0	0	0	0	0	0	0	0	0	0	0	0	0	0	0	0	0	0	0	0	0	0	0	0	0	0	0	0	0
						Tilachlidium_brachiatum	0	0	0	0	0	0	0	0	0	0	0	0	1.54737	0.0156065	0	0	0	0	0	0	0	0	0	0	0	0	0	0	0	0	0	0	0	0	0	0	0	0	0	0	0	0	0
					Tilachlidium		0	0	0	0	0	0	0	0	0	0	0	0	1.54737	0.0156065	0	0	0	0	0	0	0	0	0	0	0	0	0	0	0	0	0	0	0	0	0	0	0	0	0	0	0	0	0
				Tilachlidiaceae			0	0	0	0	0	0	0	0	0	0	0	0	1.54737	0.0156065	0	0	0	0	0	0	0	0	0	0	0	0	0	0	0	0	0	0	0	0	0	0	0	0	0	0	0	0	0
Fungi	Ascomycota	Sordariomycetes	Hypocreales	NA	NA	NA	0	0	0	0	0	0	0	0	0	0	0	0	0	0	0.0316506	0	0	0	0	0	0	0	0	0	0	0	0	0	0	0	0	0	0	0	0	0	0	0	0	0	0	0	0
Fungi	Ascomycota	Sordariomycetes	Hypocreales	NA	NA	NA	0	0	0	0	0	0	0	0	0	0	0	0	0	0.0873962	0	0	0	0	0	0	0	0	0	0	0	0	0	0	0	0	0	0	0	0	0	0	0	0	0	0	0	0	0
Fungi	Ascomycota	Sordariomycetes	Hypocreales	NA	NA	NA	0.0289617	0	0	0	0	0	0	0	0	0	0	0	0	0.0312129	0	0	0	0	0	0	0	0	0	0	0	0	0	0	0	0	0	0	0	0	0	0	0	0	0	0	0	0	0
						NA	0.0289617	0	0	0	0	0	0	0	0	0	0	0	0	0.118609	0.0316506	0	0	0	0	0	0	0	0	0	0	0	0	0	0	0	0	0	0	0	0	0	0	0	0	0	0	0	0
					NA		0.0289617	0	0	0	0	0	0	0	0	0	0	0	0	0.118609	0.0316506	0	0	0	0	0	0	0	0	0	0	0	0	0	0	0	0	0	0	0	0	0	0	0	0	0	0	0	0
				NA			0.0289617	0	0	0	0	0	0	0	0	0	0	0	0	0.118609	0.0316506	0	0	0	0	0	0	0	0	0	0	0	0	0	0	0	0	0	0	0	0	0	0	0	0	0	0	0	0
			Hypocreales				3.21716	0.747763	1.1162	0.116462	0.120538	0	0	0	0	0	0	0	9.54293	16.9049	0.363982	0	0	0	0.00558831	0	0.911399	0	0	0	0.51013	0.349729	0.275173	0	0	0	0.0429395	0	0	0	0	0.0239607	15.6287	12.2552	10.1015	0	0	0	0
Fungi	Ascomycota	Sordariomycetes	Microascales	Microascaceae	Cephalotrichum	Cephalotrichum_asperulum	0	0	0	0	0	0	0	0	0	0	0	0	0	0	0	0	0	0	0	0	0	0	0	0	0	0	0.0108621	0	0	0	0	0	0	0	0	0	0	0	0	0	0	0	0
Fungi	Ascomycota	Sordariomycetes	Microascales	Microascaceae	Cephalotrichum	Cephalotrichum_asperulum	0	0	0	0	0	0	0	0	0	0	0	0	0	0	0	0	0	0	0	0	0	0	0	0	0.0340086	0	0	0	0	0	0	0	0	0	0	0	0	0	0	0	0	0	0
						Cephalotrichum_asperulum	0	0	0	0	0	0	0	0	0	0	0	0	0	0	0	0	0	0	0	0	0	0	0	0	0.0340086	0	0.0108621	0	0	0	0	0	0	0	0	0	0	0	0	0	0	0	0
					Cephalotrichum		0	0	0	0	0	0	0	0	0	0	0	0	0	0	0	0	0	0	0	0	0	0	0	0	0.0340086	0	0.0108621	0	0	0	0	0	0	0	0	0	0	0	0	0	0	0	0
Fungi	Ascomycota	Sordariomycetes	Microascales	Microascaceae	Microascus	Microascus_croci	0	0	0	0	0.0368312	0	0	0	0	0	0	0	0	0	0	0	0	0	0	0	0	0	0	0	0	0	0	0	0	0	0	0	0	0	0	0	0	0	0	0	0	0	0
						Microascus_croci	0	0	0	0	0.0368312	0	0	0	0	0	0	0	0	0	0	0	0	0	0	0	0	0	0	0	0	0	0	0	0	0	0	0	0	0	0	0	0	0	0	0	0	0	0
Fungi	Ascomycota	Sordariomycetes	Microascales	Microascaceae	Microascus	Microascus_paisii	0	0	0	0	0	0	0	0	0	0	0	0	0	0	0	0	0	0	0	0	0	0	0	0	0	0	0	0	0	0	0	0	0	0	0	0	0	0	0	0	0	0	0.116414
						Microascus_paisii	0	0	0	0	0	0	0	0	0	0	0	0	0	0	0	0	0	0	0	0	0	0	0	0	0	0	0	0	0	0	0	0	0	0	0	0	0	0	0	0	0	0	0.116414
					Microascus		0	0	0	0	0.0368312	0	0	0	0	0	0	0	0	0	0	0	0	0	0	0	0	0	0	0	0	0	0	0	0	0	0	0	0	0	0	0	0	0	0	0	0	0	0.116414
Fungi	Ascomycota	Sordariomycetes	Microascales	Microascaceae	NA	NA	0	0	0	0	0	0	0	2.00829	0	0	0	0	0	0	0	0	0	0	0	0	0	0	0	0	0	0	0	0	0	0	0	0	0	0	0	0	0	0	0	0	0	0	0
Fungi	Ascomycota	Sordariomycetes	Microascales	Microascaceae	NA	NA	0	0	0	0	0	0	0	0	0	0	0.104367	0	0	0	0	0	0	0	0	0	0	0	0	0	0	0	0	0	0	0	0	0	0	0	0	0	0	0	0	0	0	0	0
						NA	0	0	0	0	0	0	0	2.00829	0	0	0.104367	0	0	0	0	0	0	0	0	0	0	0	0	0	0	0	0	0	0	0	0	0	0	0	0	0	0	0	0	0	0	0	0
					NA		0	0	0	0	0	0	0	2.00829	0	0	0.104367	0	0	0	0	0	0	0	0	0	0	0	0	0	0	0	0	0	0	0	0	0	0	0	0	0	0	0	0	0	0	0	0
				Microascaceae			0	0	0	0	0.0368312	0	0	2.00829	0	0	0.104367	0	0	0	0	0	0	0	0	0	0	0	0	0	0.0340086	0	0.0108621	0	0	0	0	0	0	0	0	0	0	0	0	0	0	0	0.116414
			Microascales				0	0	0	0	0.0368312	0	0	2.00829	0	0	0.104367	0	0	0	0	0	0	0	0	0	0	0	0	0	0.0340086	0	0.0108621	0	0	0	0	0	0	0	0	0	0	0	0	0	0	0	0.116414
Fungi	Ascomycota	Sordariomycetes	Ophiostomatales	Ophiostomataceae	Sporothrix	NA	0	0	0	0	0	0	0	0	0	0	0	0	0	0	0	0	0	0	0	0.0104715	0	0	0	0	0	0	0	0	0	0	0	0	0	0	0	0	0	0	0	0	0	0	0
Fungi	Ascomycota	Sordariomycetes	Ophiostomatales	Ophiostomataceae	Sporothrix	NA	0	0	0	0	0	0	0	0	0	0	0	0	0	0	0	0	0	0	0.0139708	0	0	0	0	0	0	0	0	0	0	0	0	0	0	0	0	0	0	0	0	0	0	0	0
						NA	0	0	0	0	0	0	0	0	0	0	0	0	0	0	0	0	0	0	0.0139708	0.0104715	0	0	0	0	0	0	0	0	0	0	0	0	0	0	0	0	0	0	0	0	0	0	0
					Sporothrix		0	0	0	0	0	0	0	0	0	0	0	0	0	0	0	0	0	0	0.0139708	0.0104715	0	0	0	0	0	0	0	0	0	0	0	0	0	0	0	0	0	0	0	0	0	0	0
				Ophiostomataceae			0	0	0	0	0	0	0	0	0	0	0	0	0	0	0	0	0	0	0.0139708	0.0104715	0	0	0	0	0	0	0	0	0	0	0	0	0	0	0	0	0	0	0	0	0	0	0
			Ophiostomatales				0	0	0	0	0	0	0	0	0	0	0	0	0	0	0	0	0	0	0.0139708	0.0104715	0	0	0	0	0	0	0	0	0	0	0	0	0	0	0	0	0	0	0	0	0	0	0
Fungi	Ascomycota	Sordariomycetes	Sordariales	Chaetomiaceae	NA	NA	0	0	0	0	0	0	0	0	0	0	0	0	0	0	0	0	0	0	0	0	0	0	0	0	0.0412962	0.0269022	0.0289656	0	0	0	0	0	0	0	0	0	0	0	0	0	0	0	0
Fungi	Ascomycota	Sordariomycetes	Sordariales	Chaetomiaceae	NA	NA	0	0	0	0	0	0	0	0	0	0	0	0	0	0	0	0	0	0	0	0	0	0	0	0	0	0	0	0	0	0	0	0	0	0	0	0	10.2362	7.46129	10.6091	0	0	0	0
						NA	0	0	0	0	0	0	0	0	0	0	0	0	0	0	0	0	0	0	0	0	0	0	0	0	0.0412962	0.0269022	0.0289656	0	0	0	0	0	0	0	0	0	10.2362	7.46129	10.6091	0	0	0	0
					NA		0	0	0	0	0	0	0	0	0	0	0	0	0	0	0	0	0	0	0	0	0	0	0	0	0.0412962	0.0269022	0.0289656	0	0	0	0	0	0	0	0	0	10.2362	7.46129	10.6091	0	0	0	0
				Chaetomiaceae			0	0	0	0	0	0	0	0	0	0	0	0	0	0	0	0	0	0	0	0	0	0	0	0	0.0412962	0.0269022	0.0289656	0	0	0	0	0	0	0	0	0	10.2362	7.46129	10.6091	0	0	0	0
Fungi	Ascomycota	Sordariomycetes	Sordariales	Lasiosphaeriaceae	Lasiosphaeriaceae_gen_Incertae_sedis	Lasiosphaeriaceae_sp	0	0	0	0	0	0	0	0	0	0	0	0	0	0	0	0	0	0	0	0	0	0	0	0	0	0	0	0	0	0	0	0	0	0	0	0	1.12145	0	0	0	0	0	0
						Lasiosphaeriaceae_sp	0	0	0	0	0	0	0	0	0	0	0	0	0	0	0	0	0	0	0	0	0	0	0	0	0	0	0	0	0	0	0	0	0	0	0	0	1.12145	0	0	0	0	0	0
					Lasiosphaeriaceae_gen_Incertae_sedis		0	0	0	0	0	0	0	0	0	0	0	0	0	0	0	0	0	0	0	0	0	0	0	0	0	0	0	0	0	0	0	0	0	0	0	0	1.12145	0	0	0	0	0	0
Fungi	Ascomycota	Sordariomycetes	Sordariales	Lasiosphaeriaceae	Schizothecium	Schizothecium_sp	0	0	0	0	0	0	0	0	0	0	0	0	0	0	0	0	0	0	0	0	0	0	0	0	0	0	0	0	0	0	0	0	0	0	0	0	0.763541	0.447678	0.558376	0	0	0	0
						Schizothecium_sp	0	0	0	0	0	0	0	0	0	0	0	0	0	0	0	0	0	0	0	0	0	0	0	0	0	0	0	0	0	0	0	0	0	0	0	0	0.763541	0.447678	0.558376	0	0	0	0
					Schizothecium		0	0	0	0	0	0	0	0	0	0	0	0	0	0	0	0	0	0	0	0	0	0	0	0	0	0	0	0	0	0	0	0	0	0	0	0	0.763541	0.447678	0.558376	0	0	0	0
Fungi	Ascomycota	Sordariomycetes	Sordariales	Lasiosphaeriaceae	Zopfiella	Zopfiella_ovina	0	0	0	0	0	0	0	0	0	0	0	0	0.00739189	0	0	0	0	0	0	0	0	0	0	0	0	0	0	0	0	0	0	0	0	0	0	0	0	0	0	0	0	0	0
						Zopfiella_ovina	0	0	0	0	0	0	0	0	0	0	0	0	0.00739189	0	0	0	0	0	0	0	0	0	0	0	0	0	0	0	0	0	0	0	0	0	0	0	0	0	0	0	0	0	0
					Zopfiella		0	0	0	0	0	0	0	0	0	0	0	0	0.00739189	0	0	0	0	0	0	0	0	0	0	0	0	0	0	0	0	0	0	0	0	0	0	0	0	0	0	0	0	0	0
				Lasiosphaeriaceae			0	0	0	0	0	0	0	0	0	0	0	0	0.00739189	0	0	0	0	0	0	0	0	0	0	0	0	0	0	0	0	0	0	0	0	0	0	0	1.88499	0.447678	0.558376	0	0	0	0
Fungi	Ascomycota	Sordariomycetes	Sordariales	NA	NA	NA	0	0	0	0	0	0	0	0	0	0	0	0	0	0	0	0	0	0	0	0	0	0	0	0	0	0	0	0	0	0	0	0	0	0	0	0	0.572656	0.317105	0	0	0	0	0
						NA	0	0	0	0	0	0	0	0	0	0	0	0	0	0	0	0	0	0	0	0	0	0	0	0	0	0	0	0	0	0	0	0	0	0	0	0	0.572656	0.317105	0	0	0	0	0
					NA		0	0	0	0	0	0	0	0	0	0	0	0	0	0	0	0	0	0	0	0	0	0	0	0	0	0	0	0	0	0	0	0	0	0	0	0	0.572656	0.317105	0	0	0	0	0
				NA			0	0	0	0	0	0	0	0	0	0	0	0	0	0	0	0	0	0	0	0	0	0	0	0	0	0	0	0	0	0	0	0	0	0	0	0	0.572656	0.317105	0	0	0	0	0
			Sordariales				0	0	0	0	0	0	0	0	0	0	0	0	0.00739189	0	0	0	0	0	0	0	0	0	0	0	0.0412962	0.0269022	0.0289656	0	0	0	0	0	0	0	0	0	12.6939	8.22608	11.1675	0	0	0	0
Fungi	Ascomycota	Sordariomycetes	Sordariomycetes_ord_Incertae_sedis	Sordariomycetes_fam_Incertae_sedis	Sordariomycetes_gen_Incertae_sedis	Sordariomycetes_sp	0	0	0	0	0	0	0	0	0	0	0	0	0	0	0	0	0	0	0	0	0	0	0	0	0	0	0	0	0	0	0	0	0	0	0	0	0	0	0	0	0	0	0
						Sordariomycetes_sp	0	0	0	0	0	0	0	0	0	0	0	0	0	0	0	0	0	0	0	0	0	0	0	0	0	0	0	0	0	0	0	0	0	0	0	0	0	0	0	0	0	0	0
					Sordariomycetes_gen_Incertae_sedis		0	0	0	0	0	0	0	0	0	0	0	0	0	0	0	0	0	0	0	0	0	0	0	0	0	0	0	0	0	0	0	0	0	0	0	0	0	0	0	0	0	0	0
				Sordariomycetes_fam_Incertae_sedis			0	0	0	0	0	0	0	0	0	0	0	0	0	0	0	0	0	0	0	0	0	0	0	0	0	0	0	0	0	0	0	0	0	0	0	0	0	0	0	0	0	0	0
			Sordariomycetes_ord_Incertae_sedis				0	0	0	0	0	0	0	0	0	0	0	0	0	0	0	0	0	0	0	0	0	0	0	0	0	0	0	0	0	0	0	0	0	0	0	0	0	0	0	0	0	0	0
Fungi	Ascomycota	Sordariomycetes	Togniniales	Togniniaceae	Phaeoacremonium	NA	0	0	0	0	0	0	0	0	0	0	0	0	0	0	0	0.0290336	0	0.0179657	0.0279415	0.00785361	0	0	0	0	0	0	0	0	0	0	0	0	0	0	0	0	0	0	0	0	0	0	0
						NA	0	0	0	0	0	0	0	0	0	0	0	0	0	0	0	0.0290336	0	0.0179657	0.0279415	0.00785361	0	0	0	0	0	0	0	0	0	0	0	0	0	0	0	0	0	0	0	0	0	0	0
					Phaeoacremonium		0	0	0	0	0	0	0	0	0	0	0	0	0	0	0	0.0290336	0	0.0179657	0.0279415	0.00785361	0	0	0	0	0	0	0	0	0	0	0	0	0	0	0	0	0	0	0	0	0	0	0
				Togniniaceae			0	0	0	0	0	0	0	0	0	0	0	0	0	0	0	0.0290336	0	0.0179657	0.0279415	0.00785361	0	0	0	0	0	0	0	0	0	0	0	0	0	0	0	0	0	0	0	0	0	0	0
			Togniniales				0	0	0	0	0	0	0	0	0	0	0	0	0	0	0	0.0290336	0	0.0179657	0.0279415	0.00785361	0	0	0	0	0	0	0	0	0	0	0	0	0	0	0	0	0	0	0	0	0	0	0
Fungi	Ascomycota	Sordariomycetes	Xylariales	Diatrypaceae	Eutypa	NA	0	0	0	0	0	0	0	0	0	0	0	0	0	0.0405768	0	0	0	0	0	0	0	0	0	0	0	0	0	0	0	0	0	0	0	0	0	0	0	0	0	0	0	0	0
						NA	0	0	0	0	0	0	0	0	0	0	0	0	0	0.0405768	0	0	0	0	0	0	0	0	0	0	0	0	0	0	0	0	0	0	0	0	0	0	0	0	0	0	0	0	0
					Eutypa		0	0	0	0	0	0	0	0	0	0	0	0	0	0.0405768	0	0	0	0	0	0	0	0	0	0	0	0	0	0	0	0	0	0	0	0	0	0	0	0	0	0	0	0	0
				Diatrypaceae			0	0	0	0	0	0	0	0	0	0	0	0	0	0.0405768	0	0	0	0	0	0	0	0	0	0	0	0	0	0	0	0	0	0	0	0	0	0	0	0	0	0	0	0	0
			Xylariales				0	0	0	0	0	0	0	0	0	0	0	0	0	0.0405768	0	0	0	0	0	0	0	0	0	0	0	0	0	0	0	0	0	0	0	0	0	0	0	0	0	0	0	0	0
Fungi	Ascomycota	Sordariomycetes	NA	NA	NA	NA	0	0	0	0	0	0	0	0	0	0	0	0	0	0	0	0	0	0	0	0	0	0	0	0	0.0315795	0.0538044	0	0	0	0	0	0	0	0	0	0	0.524934	0.466331	0.507614	0	0.411523	0	0
Fungi	Ascomycota	Sordariomycetes	NA	NA	NA	NA	0	0	0	0	0	0	0	0	0	0	0	0	0	0	0	0	0	0	0	0	0	0	0	0	0	0	0	0	0	0	0	0	0	0	0	0	0	0	0	0	0	0	0
Fungi	Ascomycota	Sordariomycetes	NA	NA	NA	NA	0	0	0	0	0	0	0	0	0	0	0	0	0.0123198	0	0	0	0	0	0	0	0	0	0	0	0	0	0	0	0	0	0	0	0	0	0	0	0	0	0	0	0	0	0
Fungi	Ascomycota	Sordariomycetes	NA	NA	NA	NA	0	0	0	0	0	0	0	0	0	0	0	0	0	0	0	0	0	0	0	0	0	0	0	0	0	0	0	0	0	0	0	0	0	0	0	0	0	0	0	0	0	0	0
Fungi	Ascomycota	Sordariomycetes	NA	NA	NA	NA	0	0	0	0	0	0	0	0	0	0	0	0	0	0	0	0	0	0	0	0	0	0	0	0	0	0	0	0	0	0	0	0	0	0	0	0	0	0	0	0	0	0	0
Fungi	Ascomycota	Sordariomycetes	NA	NA	NA	NA	0.0313752	0	1.34151	0	0	0	0	0	0	0	0	0	0	0	0	0	0	0	0	0	0	0	0	0	0	0	0	0	0	0	0	0	0	0	0	0	0	0	0	0	0	0	0
Fungi	Ascomycota	Sordariomycetes	NA	NA	NA	NA	0	0	0	0	0	0	0	0	0	0	0	0	0	0	0	0	0	0	0	0	0	0	0	0	0	0	0	0	0	0	0	0	0	0	0	0.0658919	0	0	0	0	0	0	0
						NA	0.0313752	0	1.34151	0	0	0	0	0	0	0	0	0	0.0123198	0	0	0	0	0	0	0	0	0	0	0	0.0315795	0.0538044	0	0	0	0	0	0	0	0	0	0.0658919	0.524934	0.466331	0.507614	0	0.411523	0	0
					NA		0.0313752	0	1.34151	0	0	0	0	0	0	0	0	0	0.0123198	0	0	0	0	0	0	0	0	0	0	0	0.0315795	0.0538044	0	0	0	0	0	0	0	0	0	0.0658919	0.524934	0.466331	0.507614	0	0.411523	0	0
				NA			0.0313752	0	1.34151	0	0	0	0	0	0	0	0	0	0.0123198	0	0	0	0	0	0	0	0	0	0	0	0.0315795	0.0538044	0	0	0	0	0	0	0	0	0	0.0658919	0.524934	0.466331	0.507614	0	0.411523	0	0
			NA				0.0313752	0	1.34151	0	0	0	0	0	0	0	0	0	0.0123198	0	0	0	0	0	0	0	0	0	0	0	0.0315795	0.0538044	0	0	0	0	0	0	0	0	0	0.0658919	0.524934	0.466331	0.507614	0	0.411523	0	0
		Sordariomycetes					3.26543	0.762482	2.95688	0.116462	0.15737	0	0	2.00829	0	0	0.104367	0	9.92239	17.576	0.480034	0.0290336	0	0.0179657	0.0475006	0.0183251	0.911399	0	0	0	0.944955	0.614267	0.369311	0	0	0	0.0429395	0	0	0	0	0.293519	84.5622	80.6193	89.2893	0	0.572553	0	0.116414
Fungi	Ascomycota	Taphrinomycetes	Taphrinales	Taphrinaceae	Taphrina	Taphrina_carpini	0	0	0	0	0	0	0	0	0	0	0	0	0	0.0280916	0	0	0	0	0	0	0	0	0	0	0	0	0	0	0	0	0	0	0	0	0	0	0	0	0	0	0	0	0
						Taphrina_carpini	0	0	0	0	0	0	0	0	0	0	0	0	0	0.0280916	0	0	0	0	0	0	0	0	0	0	0	0	0	0	0	0	0	0	0	0	0	0	0	0	0	0	0	0	0
					Taphrina		0	0	0	0	0	0	0	0	0	0	0	0	0	0.0280916	0	0	0	0	0	0	0	0	0	0	0	0	0	0	0	0	0	0	0	0	0	0	0	0	0	0	0	0	0
				Taphrinaceae			0	0	0	0	0	0	0	0	0	0	0	0	0	0.0280916	0	0	0	0	0	0	0	0	0	0	0	0	0	0	0	0	0	0	0	0	0	0	0	0	0	0	0	0	0
			Taphrinales				0	0	0	0	0	0	0	0	0	0	0	0	0	0.0280916	0	0	0	0	0	0	0	0	0	0	0	0	0	0	0	0	0	0	0	0	0	0	0	0	0	0	0	0	0
		Taphrinomycetes					0	0	0	0	0	0	0	0	0	0	0	0	0	0.0280916	0	0	0	0	0	0	0	0	0	0	0	0	0	0	0	0	0	0	0	0	0	0	0	0	0	0	0	0	0
Fungi	Ascomycota	Xylonomycetes	Symbiotaphrinales	Symbiotaphrinaceae	Symbiotaphrina	Symbiotaphrina_lignicola	0	0	0	0	0	0	0	0	0	0	0	0	0	0	0.0263755	0.0165906	0.00973307	0.00898284	0	0	0	0.0394619	0.108982	0.048221	0	0	0	0	0	0	0	0	0	0	0	0	0	0	0	0	0	0	0
						Symbiotaphrina_lignicola	0	0	0	0	0	0	0	0	0	0	0	0	0	0	0.0263755	0.0165906	0.00973307	0.00898284	0	0	0	0.0394619	0.108982	0.048221	0	0	0	0	0	0	0	0	0	0	0	0	0	0	0	0	0	0	0
					Symbiotaphrina		0	0	0	0	0	0	0	0	0	0	0	0	0	0	0.0263755	0.0165906	0.00973307	0.00898284	0	0	0	0.0394619	0.108982	0.048221	0	0	0	0	0	0	0	0	0	0	0	0	0	0	0	0	0	0	0
				Symbiotaphrinaceae			0	0	0	0	0	0	0	0	0	0	0	0	0	0	0.0263755	0.0165906	0.00973307	0.00898284	0	0	0	0.0394619	0.108982	0.048221	0	0	0	0	0	0	0	0	0	0	0	0	0	0	0	0	0	0	0
			Symbiotaphrinales				0	0	0	0	0	0	0	0	0	0	0	0	0	0	0.0263755	0.0165906	0.00973307	0.00898284	0	0	0	0.0394619	0.108982	0.048221	0	0	0	0	0	0	0	0	0	0	0	0	0	0	0	0	0	0	0
		Xylonomycetes					0	0	0	0	0	0	0	0	0	0	0	0	0	0	0.0263755	0.0165906	0.00973307	0.00898284	0	0	0	0.0394619	0.108982	0.048221	0	0	0	0	0	0	0	0	0	0	0	0	0	0	0	0	0	0	0
Fungi	Ascomycota	NA	NA	NA	NA	NA	0	0	0	0	0	0	0	0	0	0	0	0	0	0	0	0	0	0	0	0	0	0	0	0	0	0	0	0	0	0	0	0	0	0	0	0	0	0	0	0	0	0	0
Fungi	Ascomycota	NA	NA	NA	NA	NA	0	0	0	0	0	0	0	0	0	0	0	0	0	0.0811536	0	0	0	0	0	0	0	0	0	0	0	0	0	0	0	0	0	0	0	0	0	0	0	0	0	0	0	0	0
Fungi	Ascomycota	NA	NA	NA	NA	NA	0.00482695	0	0	0	0	0	0	0	0	0	0	0	0	0	0	0	0	0	0	0	0	0	0	0	0	0	0	0	0	0	0	0	0	0	0	0	0	0	0	0	0	0	0
Fungi	Ascomycota	NA	NA	NA	NA	NA	0	0	0	0	0	0	0	0	0	0	0	0	0	0.0343342	0	0	0	0	0	0	0	0	0	0	0	0	0	0	0	0	0	0	0	0	0	0	0	0	0	0	0	0	0
Fungi	Ascomycota	NA	NA	NA	NA	NA	0	0	0	0	0	0	0	0	0	0	0	0	0	0	0	0	0	0	0	0	0	0	0	0	0	0	0	0	0	0	0	0	0	0	0	0	0	0	0	0	0.402576	0	0
Fungi	Ascomycota	NA	NA	NA	NA	NA	0	0	0	0	0	0	0	0	0	0	0	0	0	0	0	0	0	0	0	0	0	0	0	0	0.221056	0	0	0	0	0	0	0	0	0	0	0	0	0	0	0	0	0	0
Fungi	Ascomycota	NA	NA	NA	NA	NA	0.0289617	0	0	0	0	0	0	0	0	0	0	0	0.0739189	0.0187278	0	0	0	0	0	0	0	0	0	0	0	0	0.0506897	0	0	0	0	0	0	0	0	0	0	0	0	0	0	0	0
Fungi	Ascomycota	NA	NA	NA	NA	NA	0	0	0	0	0	0	0	0	0	0	0	0	0	0	0	0	0	0	0.0251474	0.0235608	0.0382649	0	0	0	0	0	0	0	0	0	0	0	0	0	0	0	0	0	0	0	0	0	0
Fungi	Ascomycota	NA	NA	NA	NA	NA	0	0	0	0	0	0	0	0	0	0	0	0	0.379451	0.830264	0.0422008	0	0	0	0	0	0	0	0	0	0	0	0	0	0	0	0	0	0	0	0	0	0	0	0	0	0	0	0
Fungi	Ascomycota	NA	NA	NA	NA	NA	0	0	0	0	0	0	0	0	0	0	0	0	0	0	0	0	0	0	0	0	0	0	0	0	0	0	0	0	0	0	0	0	0	0	0	0	0	0	0	0	0.447307	0	0
Fungi	Ascomycota	NA	NA	NA	NA	NA	0	0	0	0	0	0	0	0	0	0	0	0	0	0	0	0	0	0	0	0	0	0	0	0	0	0	0	0	0	0	0	0	0	0	0	0	0	0.447678	0.609137	0	0	0	0
Fungi	Ascomycota	NA	NA	NA	NA	NA	0	0	0.0103993	0	0	0	0	0	0	0	0	0	0	0	0	0	0	0	0	0	0	0	0	0	0	0	0	0	0	0	0	0	0	0	0	0	0	0	0	0	0	0	0
Fungi	Ascomycota	NA	NA	NA	NA	NA	0	0	0	0	0	0	0	0	0	0	0	0	0	0	0	0	0	0	0	0	0	0	0	0	0	0	0	0	0	0	0	0	0	0	0	0	0.334049	0.130573	0	0	0	0	0
Fungi	Ascomycota	NA	NA	NA	NA	NA	0	0	0	0	0	0	0	0	0	0	0	0	0	0	0	0	0	0	0	0	0	0	0	0	0	0	0	0	0	0.0452372	0	0	0	0	0	0	0	0	0	0	0	0	0
Fungi	Ascomycota	NA	NA	NA	NA	NA	0	0	0	0	0	0	0	0	0	0	0	0	0.068991	0.190399	0	0	0	0	0	0	0	0	0	0	0	0	0	0	0	0	0	0	0	0	0	0	0	0	0	0	0	0	0
Fungi	Ascomycota	NA	NA	NA	NA	NA	0	0	0	0	0	0	0	0	0	0	0	0	0	0.140458	0	0	0	0	0	0	0	0	0	0	0	0	0	0	0	0	0	0	0	0	0	0	0	0	0	0	0	0	0
Fungi	Ascomycota	NA	NA	NA	NA	NA	0	0	0	0	0	0	0	0	0	0	0	0	0	0	0	0	0	0	0	0	0	0	0	0	0	0	0	0	0	0	0	0	0	0	0	0	0	0	0	0	0	0	0
Fungi	Ascomycota	NA	NA	NA	NA	NA	0.22928	0	0	0	0	0	0	0	0	0	0	0	0	0	0	0	0	0	0	0	0	0	0	0	0	0	0	0	0	0	0	0	0	0	0	0	0	0	0	0	0	0	0
Fungi	Ascomycota	NA	NA	NA	NA	NA	5.92267	4.23634	4.92928	0.0182686	0.0401795	0	0	0	15.7413	0	0	0	0.315387	0.243461	0.110777	0	0	0	0	0	0	0	0	0	0	0	0	0	0	0	0	0	0	0	0	0	0	0	0	0	0	0	0
Fungi	Ascomycota	NA	NA	NA	NA	NA	0	0	0	0.0525222	0	0	0	0	0	0	0	0	0	0	0	0	0	0	0	0	0	0	0	0	0	0	0	0	0	0	0	0	0	0	0	0	0	0	0	0	0	0	0
Fungi	Ascomycota	NA	NA	NA	NA	NA	0	0	0	0	0	0	0	0	0	0	0	0	0	0.0343342	0	0	0	0	0	0	0	0	0	0	0	0	0	0	0	0	0	0	0	0	0	0	0	0	0	0	0	0	0
Fungi	Ascomycota	NA	NA	NA	NA	NA	0	0	0	0	0	0	0	0	0	0	0	0	0.00985586	0	0	0	0	0	0	0	0	0	0	0	0	0	0	0	0	0	0	0	0	0	0	0	0	0	0	0	0	0	0
						NA	6.18574	4.23634	4.93968	0.0707908	0.0401795	0	0	0	15.7413	0	0	0	0.847604	1.57313	0.152978	0	0	0	0.0251474	0.0235608	0.0382649	0	0	0	0.221056	0	0.0506897	0	0	0.0452372	0	0	0	0	0	0	0.334049	0.57825	0.609137	0	0.849884	0	0
					NA		6.18574	4.23634	4.93968	0.0707908	0.0401795	0	0	0	15.7413	0	0	0	0.847604	1.57313	0.152978	0	0	0	0.0251474	0.0235608	0.0382649	0	0	0	0.221056	0	0.0506897	0	0	0.0452372	0	0	0	0	0	0	0.334049	0.57825	0.609137	0	0.849884	0	0
				NA			6.18574	4.23634	4.93968	0.0707908	0.0401795	0	0	0	15.7413	0	0	0	0.847604	1.57313	0.152978	0	0	0	0.0251474	0.0235608	0.0382649	0	0	0	0.221056	0	0.0506897	0	0	0.0452372	0	0	0	0	0	0	0.334049	0.57825	0.609137	0	0.849884	0	0
			NA				6.18574	4.23634	4.93968	0.0707908	0.0401795	0	0	0	15.7413	0	0	0	0.847604	1.57313	0.152978	0	0	0	0.0251474	0.0235608	0.0382649	0	0	0	0.221056	0	0.0506897	0	0	0.0452372	0	0	0	0	0	0	0.334049	0.57825	0.609137	0	0.849884	0	0
		NA					6.18574	4.23634	4.93968	0.0707908	0.0401795	0	0	0	15.7413	0	0	0	0.847604	1.57313	0.152978	0	0	0	0.0251474	0.0235608	0.0382649	0	0	0	0.221056	0	0.0506897	0	0	0.0452372	0	0	0	0	0	0	0.334049	0.57825	0.609137	0	0.849884	0	0
	Ascomycota						68.6707	44.5184	75.1248	74.8647	70.813	10.7175	88.4751	37.1693	97.9012	84.4707	67.8001	86.4654	80.3031	70.9532	69.932	74.2513	82.6289	82.5164	78.3956	76.8449	86.329	91.896	84.0659	76.2236	73.1113	71.9096	78.7574	0.192603	0.222662	0.0646245	2.94442	0	6.03691	0.273986	0.167941	0.389361	92.6032	93.49	93.7563	1.77195	3.39953	3.87797	0.531457
Fungi	Basidiomycota	Agaricomycetes	Agaricales	Agaricales_fam_Incertae_sedis	Agaricales_gen_Incertae_sedis	Agaricales_sp	0	0	0	0	0	0	0	0	0	0	0	0	0	0	0	0	0	0	0	0	0	0	0	0	0	0	0	0	0	0	0	0	0	0	0	0	0	0	0	0.141756	0	0	0
Fungi	Basidiomycota	Agaricomycetes	Agaricales	Agaricales_fam_Incertae_sedis	Agaricales_gen_Incertae_sedis	Agaricales_sp	0	0	0	0	0	0	0	0	0	0	0	0	0	0	0	0	0	0	0	0	0	0	0	0	0	0	0	0	0	0	0	0	0	0	0	0	0	0	0	0	0	0.568769	0
Fungi	Basidiomycota	Agaricomycetes	Agaricales	Agaricales_fam_Incertae_sedis	Agaricales_gen_Incertae_sedis	Agaricales_sp	0	0	0	0	0	0	0	0.12751	0	0	0	0	0	0	0	0	0	0	0	0	0	0	0	0	0	0	0	0.0180565	0	0	0	0	0	0	0	0	0	0	0	0	0.0894614	0	0
						Agaricales_sp	0	0	0	0	0	0	0	0.12751	0	0	0	0	0	0	0	0	0	0	0	0	0	0	0	0	0	0	0	0.0180565	0	0	0	0	0	0	0	0	0	0	0	0.141756	0.0894614	0.568769	0
					Agaricales_gen_Incertae_sedis		0	0	0	0	0	0	0	0.12751	0	0	0	0	0	0	0	0	0	0	0	0	0	0	0	0	0	0	0	0.0180565	0	0	0	0	0	0	0	0	0	0	0	0.141756	0.0894614	0.568769	0
				Agaricales_fam_Incertae_sedis			0	0	0	0	0	0	0	0.12751	0	0	0	0	0	0	0	0	0	0	0	0	0	0	0	0	0	0	0	0.0180565	0	0	0	0	0	0	0	0	0	0	0	0.141756	0.0894614	0.568769	0
Fungi	Basidiomycota	Agaricomycetes	Agaricales	Clitocybaceae	Clitocybe	Clitocybe_nebularis	0	0	0	0	0	0	0	0	0	0	0	0	0	0	0	0	0	0	0	0	0	0	0	0	0	0	0	0	0	0	0	0	0	0	0	0	0.190885	0	0	0	0	0	0
						Clitocybe_nebularis	0	0	0	0	0	0	0	0	0	0	0	0	0	0	0	0	0	0	0	0	0	0	0	0	0	0	0	0	0	0	0	0	0	0	0	0	0.190885	0	0	0	0	0	0
					Clitocybe		0	0	0	0	0	0	0	0	0	0	0	0	0	0	0	0	0	0	0	0	0	0	0	0	0	0	0	0	0	0	0	0	0	0	0	0	0.190885	0	0	0	0	0	0
				Clitocybaceae			0	0	0	0	0	0	0	0	0	0	0	0	0	0	0	0	0	0	0	0	0	0	0	0	0	0	0	0	0	0	0	0	0	0	0	0	0.190885	0	0	0	0	0	0
Fungi	Basidiomycota	Agaricomycetes	Agaricales	Nidulariaceae	Cyathus	NA	0	0	0	0	0	0	0	0	0	0	0	0	0	0	0	0	0	0	0	0	0	0	0	0	0	0	0	0	0	0	0	0	0	0	0	0	0	0	0	0	0	2.74043	0
Fungi	Basidiomycota	Agaricomycetes	Agaricales	Nidulariaceae	Cyathus	NA	0	0	0	0	0	0	0	0	0	0	0	0	0	0	0	0	0	0	0	0	0	0	0	0	0	0	0	0.0631978	0	0	0	0	0	0	0	0	0	0.149226	0	0	0.357846	0	0
Fungi	Basidiomycota	Agaricomycetes	Agaricales	Nidulariaceae	Cyathus	NA	0	0	0	0	0	0	0	0	0	0	0	0	0	0	0	0	0	0	0	0	0	0	0	0	0	0	0	0	0	0	0	0	0	0	0	0	0.0954426	0	0	1.34668	0	0	0
Fungi	Basidiomycota	Agaricomycetes	Agaricales	Nidulariaceae	Cyathus	NA	0	0	0	0	0	0	0	0	0	0	0	0	0	0	0	0	0	0	0	0	0	0	0	0	0	0	0	0	0	0	0	0	0	0	0	0	0	0	0	0	0	0	0.116414
Fungi	Basidiomycota	Agaricomycetes	Agaricales	Nidulariaceae	Cyathus	NA	0	0	0	0	0	0	0	0	0	0	0	0	0	0	0	0	0	0	0	0	0	0	0	0	0	0	0	0	0	0	0	0	0	0	0	0	0	0	0	0	0	1.99069	0
Fungi	Basidiomycota	Agaricomycetes	Agaricales	Nidulariaceae	Cyathus	NA	0	0	0	0	0	0	0	0.892573	0	0	0	0.0167277	0	0	0	0	0	0	0	0	0	0	0	0	0	0	0	0.367149	0	0	0	0	0	0	0	0	0	0	0	0	0.608338	0	0
Fungi	Basidiomycota	Agaricomycetes	Agaricales	Nidulariaceae	Cyathus	NA	0	0	0	0	0	0	0	0	0	0	0.076902	0	0	0	0	0	0	0	0	0	0	0	0	0	0	0	0	0	0	0	0	0	0	0	0	0	0	0	0	0.691061	0	0	0
						NA	0	0	0	0	0	0	0	0.892573	0	0	0.076902	0.0167277	0	0	0	0	0	0	0	0	0	0	0	0	0	0	0	0.430347	0	0	0	0	0	0	0	0	0.0954426	0.149226	0	2.03774	0.966184	4.73113	0.116414
					Cyathus		0	0	0	0	0	0	0	0.892573	0	0	0.076902	0.0167277	0	0	0	0	0	0	0	0	0	0	0	0	0	0	0	0.430347	0	0	0	0	0	0	0	0	0.0954426	0.149226	0	2.03774	0.966184	4.73113	0.116414
				Nidulariaceae			0	0	0	0	0	0	0	0.892573	0	0	0.076902	0.0167277	0	0	0	0	0	0	0	0	0	0	0	0	0	0	0	0.430347	0	0	0	0	0	0	0	0	0.0954426	0.149226	0	2.03774	0.966184	4.73113	0.116414
Fungi	Basidiomycota	Agaricomycetes	Agaricales	Omphalotaceae	Mycetinis	Mycetinis_scorodonius	0	0	0	0	0	0	0	0	0.0763213	0	0	0	0	0	0	0	0	0	0	0	0	0	0	0	0	0	0	0	0	0	0	0	0	0	0	0	0	0	0	0	0	0.206825	0.020246
Fungi	Basidiomycota	Agaricomycetes	Agaricales	Omphalotaceae	Mycetinis	Mycetinis_scorodonius	0	0	0	0	0	0	0	0	0	0	0	0	0	0	0	0	0	0	0	0	0	0	0	0	0	0	0	0	0	0	0	0	0	0	0	0	0	0	0	0	0.0715692	0	0
Fungi	Basidiomycota	Agaricomycetes	Agaricales	Omphalotaceae	Mycetinis	Mycetinis_scorodonius	0	0	0	0	0	0	0	0	0	0	0	0	0	0	0	0	0	0	0	0	0	0	0	0	0	0	0	0	0	0	0	0	0	0	0	0	0	0	0	0.070878	0	0	0
Fungi	Basidiomycota	Agaricomycetes	Agaricales	Omphalotaceae	Mycetinis	Mycetinis_scorodonius	0	0	0	0	0	0	0	0	0	0	0	0	0	0	0	0	0	0	0	0	0	0	0	0	0	0	0	0	0	0	0	0	0	0	0	0	0	0	0	0	0	0	0
						Mycetinis_scorodonius	0	0	0	0	0	0	0	0	0.0763213	0	0	0	0	0	0	0	0	0	0	0	0	0	0	0	0	0	0	0	0	0	0	0	0	0	0	0	0	0	0	0.070878	0.0715692	0.206825	0.020246
					Mycetinis		0	0	0	0	0	0	0	0	0.0763213	0	0	0	0	0	0	0	0	0	0	0	0	0	0	0	0	0	0	0	0	0	0	0	0	0	0	0	0	0	0	0.070878	0.0715692	0.206825	0.020246
				Omphalotaceae			0	0	0	0	0	0	0	0	0.0763213	0	0	0	0	0	0	0	0	0	0	0	0	0	0	0	0	0	0	0	0	0	0	0	0	0	0	0	0	0	0	0.070878	0.0715692	0.206825	0.020246
Fungi	Basidiomycota	Agaricomycetes	Agaricales	Pleurotaceae	Pleurotus	Pleurotus_pulmonarius	0	0	0	0	0	0	0	0	0	0	0	0	0	0	0	0	0	0	0	0	0	0	0	0	0	0	0	0	0	0	0	0	0	0	0	0	0	0	0	0	0	1.96484	0
						Pleurotus_pulmonarius	0	0	0	0	0	0	0	0	0	0	0	0	0	0	0	0	0	0	0	0	0	0	0	0	0	0	0	0	0	0	0	0	0	0	0	0	0	0	0	0	0	1.96484	0
					Pleurotus		0	0	0	0	0	0	0	0	0	0	0	0	0	0	0	0	0	0	0	0	0	0	0	0	0	0	0	0	0	0	0	0	0	0	0	0	0	0	0	0	0	1.96484	0
				Pleurotaceae			0	0	0	0	0	0	0	0	0	0	0	0	0	0	0	0	0	0	0	0	0	0	0	0	0	0	0	0	0	0	0	0	0	0	0	0	0	0	0	0	0	1.96484	0
Fungi	Basidiomycota	Agaricomycetes	Agaricales	Psathyrellaceae	Coprinellus	NA	0	0	0	0	0	0	0	0	0	0	0	0	0	0	0	0	0	0	0	0	0	0	0	0	0	0	0	0	0	0	0	0	0	0	0	0	0	0.130573	0	0	0	0	0
Fungi	Basidiomycota	Agaricomycetes	Agaricales	Psathyrellaceae	Coprinellus	NA	0	0	0	0	0	0	0	0	0	0	0	0	0	0	0	0	0	0	0	0	0	0	0	0	0	0	0	0	0	0	0	0	0	0	0	0	0	0	0.152284	0	0	0	0
						NA	0	0	0	0	0	0	0	0	0	0	0	0	0	0	0	0	0	0	0	0	0	0	0	0	0	0	0	0	0	0	0	0	0	0	0	0	0	0.130573	0.152284	0	0	0	0
					Coprinellus		0	0	0	0	0	0	0	0	0	0	0	0	0	0	0	0	0	0	0	0	0	0	0	0	0	0	0	0	0	0	0	0	0	0	0	0	0	0.130573	0.152284	0	0	0	0
Fungi	Basidiomycota	Agaricomycetes	Agaricales	Psathyrellaceae	Coprinopsis	Coprinopsis_sp	0	0	0	0	0	0	0	0	0	0	0	0	0	0.0156065	0	0	0	0	0	0	0	0	0	0	0	0	0	0	0	0	0	0	0	0	0	0	0	0	0	0	0	0	0
						Coprinopsis_sp	0	0	0	0	0	0	0	0	0	0	0	0	0	0.0156065	0	0	0	0	0	0	0	0	0	0	0	0	0	0	0	0	0	0	0	0	0	0	0	0	0	0	0	0	0
					Coprinopsis		0	0	0	0	0	0	0	0	0	0	0	0	0	0.0156065	0	0	0	0	0	0	0	0	0	0	0	0	0	0	0	0	0	0	0	0	0	0	0	0	0	0	0	0	0
Fungi	Basidiomycota	Agaricomycetes	Agaricales	Psathyrellaceae	Parasola	Parasola_pseudolactea	0	0	0	0	0	0	0	0	0	0	0	0	0	0.0312129	0	0	0	0	0	0	0	0	0	0	0	0	0	0	0	0	0	0	0	0	0	0	0	0	0	0	0	0	0
						Parasola_pseudolactea	0	0	0	0	0	0	0	0	0	0	0	0	0	0.0312129	0	0	0	0	0	0	0	0	0	0	0	0	0	0	0	0	0	0	0	0	0	0	0	0	0	0	0	0	0
					Parasola		0	0	0	0	0	0	0	0	0	0	0	0	0	0.0312129	0	0	0	0	0	0	0	0	0	0	0	0	0	0	0	0	0	0	0	0	0	0	0	0	0	0	0	0	0
Fungi	Basidiomycota	Agaricomycetes	Agaricales	Psathyrellaceae	NA	NA	0	0	0	0	0	0	0	0	0.934936	0	0	0	0	0	0	0	0	0	0	0	0	0	0	0	0	0	0	0	0	0	0	0	0	0	0	0	0	0	0	0	0	0	0
						NA	0	0	0	0	0	0	0	0	0.934936	0	0	0	0	0	0	0	0	0	0	0	0	0	0	0	0	0	0	0	0	0	0	0	0	0	0	0	0	0	0	0	0	0	0
					NA		0	0	0	0	0	0	0	0	0.934936	0	0	0	0	0	0	0	0	0	0	0	0	0	0	0	0	0	0	0	0	0	0	0	0	0	0	0	0	0	0	0	0	0	0
				Psathyrellaceae			0	0	0	0	0	0	0	0	0.934936	0	0	0	0	0.0468194	0	0	0	0	0	0	0	0	0	0	0	0	0	0	0	0	0	0	0	0	0	0	0	0.130573	0.152284	0	0	0	0
Fungi	Basidiomycota	Agaricomycetes	Agaricales	Strophariaceae	Hypholoma	Hypholoma_fasciculare	0	0	0	0	0	0	0	0	0	0	0	0	0.0123198	0	0	0	0	0	0	0	0	0	0	0	0	0	0	0	0	0	0	0	0	0	0	0	0	0	0	0	0	0	0
						Hypholoma_fasciculare	0	0	0	0	0	0	0	0	0	0	0	0	0.0123198	0	0	0	0	0	0	0	0	0	0	0	0	0	0	0	0	0	0	0	0	0	0	0	0	0	0	0	0	0	0
					Hypholoma		0	0	0	0	0	0	0	0	0	0	0	0	0.0123198	0	0	0	0	0	0	0	0	0	0	0	0	0	0	0	0	0	0	0	0	0	0	0	0	0	0	0	0	0	0
				Strophariaceae			0	0	0	0	0	0	0	0	0	0	0	0	0.0123198	0	0	0	0	0	0	0	0	0	0	0	0	0	0	0	0	0	0	0	0	0	0	0	0	0	0	0	0	0	0
			Agaricales				0	0	0	0	0	0	0	1.02008	1.01126	0	0.076902	0.0167277	0.0123198	0.0468194	0	0	0	0	0	0	0	0	0	0	0	0	0	0.448404	0	0	0	0	0	0	0	0	0.286328	0.279799	0.152284	2.25038	1.12721	7.47156	0.13666
Fungi	Basidiomycota	Agaricomycetes	Agaricomycetes_ord_Incertae_sedis	Agaricomycetes_fam_Incertae_sedis	Agaricomycetes_gen_Incertae_sedis	Agaricomycetes_sp	0	0	0	0	0	0	0	0	0	0	0	0	0.0221757	0	0	0	0	0	0	0	0	0	0	0	0	0	0	0	0	0	0	0	0	0	0	0	0	0	0	0	0	0	0
						Agaricomycetes_sp	0	0	0	0	0	0	0	0	0	0	0	0	0.0221757	0	0	0	0	0	0	0	0	0	0	0	0	0	0	0	0	0	0	0	0	0	0	0	0	0	0	0	0	0	0
					Agaricomycetes_gen_Incertae_sedis		0	0	0	0	0	0	0	0	0	0	0	0	0.0221757	0	0	0	0	0	0	0	0	0	0	0	0	0	0	0	0	0	0	0	0	0	0	0	0	0	0	0	0	0	0
				Agaricomycetes_fam_Incertae_sedis			0	0	0	0	0	0	0	0	0	0	0	0	0.0221757	0	0	0	0	0	0	0	0	0	0	0	0	0	0	0	0	0	0	0	0	0	0	0	0	0	0	0	0	0	0
			Agaricomycetes_ord_Incertae_sedis				0	0	0	0	0	0	0	0	0	0	0	0	0.0221757	0	0	0	0	0	0	0	0	0	0	0	0	0	0	0	0	0	0	0	0	0	0	0	0	0	0	0	0	0	0
Fungi	Basidiomycota	Agaricomycetes	Boletales	Hygrophoropsidaceae	Hygrophoropsis	Hygrophoropsis_aurantiaca	0	0	0	0	0	0	0	0	0	0	0	0	0.0197117	0	0	0	0	0	0	0	0	0	0	0	0	0	0	0	0	0	0	0	0	0	0	0	0	0	0	0	0	0	0
						Hygrophoropsis_aurantiaca	0	0	0	0	0	0	0	0	0	0	0	0	0.0197117	0	0	0	0	0	0	0	0	0	0	0	0	0	0	0	0	0	0	0	0	0	0	0	0	0	0	0	0	0	0
Fungi	Basidiomycota	Agaricomycetes	Boletales	Hygrophoropsidaceae	Hygrophoropsis	Hygrophoropsis_rufa	0	0	0	0	0	0	0	0	0	0	0	0	0	0	0	0	0	0	0	0	0	0	0	0	0	0	0	0	0	0	0	0	0	0	0	0	0	0	0	0	0	0	0
						Hygrophoropsis_rufa	0	0	0	0	0	0	0	0	0	0	0	0	0	0	0	0	0	0	0	0	0	0	0	0	0	0	0	0	0	0	0	0	0	0	0	0	0	0	0	0	0	0	0
					Hygrophoropsis		0	0	0	0	0	0	0	0	0	0	0	0	0.0197117	0	0	0	0	0	0	0	0	0	0	0	0	0	0	0	0	0	0	0	0	0	0	0	0	0	0	0	0	0	0
				Hygrophoropsidaceae			0	0	0	0	0	0	0	0	0	0	0	0	0.0197117	0	0	0	0	0	0	0	0	0	0	0	0	0	0	0	0	0	0	0	0	0	0	0	0	0	0	0	0	0	0
			Boletales				0	0	0	0	0	0	0	0	0	0	0	0	0.0197117	0	0	0	0	0	0	0	0	0	0	0	0	0	0	0	0	0	0	0	0	0	0	0	0	0	0	0	0	0	0
Fungi	Basidiomycota	Agaricomycetes	Cantharellales	Ceratobasidiaceae	Ceratobasidiaceae_gen_Incertae_sedis	Ceratobasidiaceae_sp	0	0	0	0	0	0	0	0	0	0	0	0	0	0.0499407	0	0	0	0	0	0	0	0	0	0	0	0	0	0	0	0	0	0	0	0	0	0	0	0	0	0	0	0	0
Fungi	Basidiomycota	Agaricomycetes	Cantharellales	Ceratobasidiaceae	Ceratobasidiaceae_gen_Incertae_sedis	Ceratobasidiaceae_sp	0	0	0	0	0	0	0	0	0	0	0	0	0.0246396	0	0	0	0	0	0	0	0	0	0	0	0	0	0	0	0	0	0	0	0	0	0	0	0	0	0	0	0	0	0
						Ceratobasidiaceae_sp	0	0	0	0	0	0	0	0	0	0	0	0	0.0246396	0.0499407	0	0	0	0	0	0	0	0	0	0	0	0	0	0	0	0	0	0	0	0	0	0	0	0	0	0	0	0	0
					Ceratobasidiaceae_gen_Incertae_sedis		0	0	0	0	0	0	0	0	0	0	0	0	0.0246396	0.0499407	0	0	0	0	0	0	0	0	0	0	0	0	0	0	0	0	0	0	0	0	0	0	0	0	0	0	0	0	0
Fungi	Basidiomycota	Agaricomycetes	Cantharellales	Ceratobasidiaceae	NA	NA	0	0	0	0	0	0	0	0	0	0	0	0	0	0.00936388	0	0	0	0	0	0	0	0	0	0	0	0	0	0	0	0	0	0	0	0	0	0	0	0	0	0	0	0	0
Fungi	Basidiomycota	Agaricomycetes	Cantharellales	Ceratobasidiaceae	NA	NA	0	0	0	0	0	0	0	0	0	0	0	0	0	0	0	0	0	0	0	0	0	0	0	0	0	0	0	0	0	0	0	0	0	0	0	0	5.01074	0	0	0	0	0	0
Fungi	Basidiomycota	Agaricomycetes	Cantharellales	Ceratobasidiaceae	NA	NA	0	0	0	0	0	0	0	0	0	0	0	0	0	0	0	0	0	0	0	0	0	0	0	0	0	0	0	0	0	0	0	0	0	0	0	0	0	3.33893	0	0	0	0	0
Fungi	Basidiomycota	Agaricomycetes	Cantharellales	Ceratobasidiaceae	NA	NA	0	0	0	0	0	0	0	0	0	0	0	0	0	0	0	0	0	0	0	0	0	0	0	0	0	0	0	0	0	0	0	0	0	0	0	0.0179705	0	0	4.77157	0	0	0	0
						NA	0	0	0	0	0	0	0	0	0	0	0	0	0	0.00936388	0	0	0	0	0	0	0	0	0	0	0	0	0	0	0	0	0	0	0	0	0	0.0179705	5.01074	3.33893	4.77157	0	0	0	0
					NA		0	0	0	0	0	0	0	0	0	0	0	0	0	0.00936388	0	0	0	0	0	0	0	0	0	0	0	0	0	0	0	0	0	0	0	0	0	0.0179705	5.01074	3.33893	4.77157	0	0	0	0
				Ceratobasidiaceae			0	0	0	0	0	0	0	0	0	0	0	0	0.0246396	0.0593046	0	0	0	0	0	0	0	0	0	0	0	0	0	0	0	0	0	0	0	0	0	0.0179705	5.01074	3.33893	4.77157	0	0	0	0
			Cantharellales				0	0	0	0	0	0	0	0	0	0	0	0	0.0246396	0.0593046	0	0	0	0	0	0	0	0	0	0	0	0	0	0	0	0	0	0	0	0	0	0.0179705	5.01074	3.33893	4.77157	0	0	0	0
Fungi	Basidiomycota	Agaricomycetes	Corticiales	Vuilleminiaceae	Vuilleminia	Vuilleminia_coryli	0	0	0	0	0	0	0	0	0	0	0	0	0	0	0	0	0	0	0	0	0	0	0	0	0	0	0	0	0	0	0	0	0	0	0	0	0	0	0	0	0	0	0
						Vuilleminia_coryli	0	0	0	0	0	0	0	0	0	0	0	0	0	0	0	0	0	0	0	0	0	0	0	0	0	0	0	0	0	0	0	0	0	0	0	0	0	0	0	0	0	0	0
					Vuilleminia		0	0	0	0	0	0	0	0	0	0	0	0	0	0	0	0	0	0	0	0	0	0	0	0	0	0	0	0	0	0	0	0	0	0	0	0	0	0	0	0	0	0	0
				Vuilleminiaceae			0	0	0	0	0	0	0	0	0	0	0	0	0	0	0	0	0	0	0	0	0	0	0	0	0	0	0	0	0	0	0	0	0	0	0	0	0	0	0	0	0	0	0
			Corticiales				0	0	0	0	0	0	0	0	0	0	0	0	0	0	0	0	0	0	0	0	0	0	0	0	0	0	0	0	0	0	0	0	0	0	0	0	0	0	0	0	0	0	0
Fungi	Basidiomycota	Agaricomycetes	Hymenochaetales	Hymenochaetaceae	Fuscoporia	Fuscoporia_ferrea	0	0	0	0	0	0	0	0	0	0	0	0	0	0	0	0	0	0	0	0	0	0	0	0	0	0	0	0	0	0	0	0	0	0	0	0	0	0	0	0	0	0	0
						Fuscoporia_ferrea	0	0	0	0	0	0	0	0	0	0	0	0	0	0	0	0	0	0	0	0	0	0	0	0	0	0	0	0	0	0	0	0	0	0	0	0	0	0	0	0	0	0	0
					Fuscoporia		0	0	0	0	0	0	0	0	0	0	0	0	0	0	0	0	0	0	0	0	0	0	0	0	0	0	0	0	0	0	0	0	0	0	0	0	0	0	0	0	0	0	0
				Hymenochaetaceae			0	0	0	0	0	0	0	0	0	0	0	0	0	0	0	0	0	0	0	0	0	0	0	0	0	0	0	0	0	0	0	0	0	0	0	0	0	0	0	0	0	0	0
Fungi	Basidiomycota	Agaricomycetes	Hymenochaetales	Rickenellaceae	Resinicium	Resinicium_bicolor	0	0	0	0	0	0	0	0	0	0	0	0	0	0	0	0	0	0	0	0	0	0	0	0	0	0	0	0	0	0	0	0	0	0	0	0	0	0	0	0	0	0	0
Fungi	Basidiomycota	Agaricomycetes	Hymenochaetales	Rickenellaceae	Resinicium	Resinicium_bicolor	0	0	0	0	0	0	0	0	0	0	0	0	0	0	0	0	0	0	0	0	0	0	0	0	0	0	0	0	0	0	0	0	0	0	0	0	0	0	0	0	0	1.86143	0
						Resinicium_bicolor	0	0	0	0	0	0	0	0	0	0	0	0	0	0	0	0	0	0	0	0	0	0	0	0	0	0	0	0	0	0	0	0	0	0	0	0	0	0	0	0	0	1.86143	0
					Resinicium		0	0	0	0	0	0	0	0	0	0	0	0	0	0	0	0	0	0	0	0	0	0	0	0	0	0	0	0	0	0	0	0	0	0	0	0	0	0	0	0	0	1.86143	0
				Rickenellaceae			0	0	0	0	0	0	0	0	0	0	0	0	0	0	0	0	0	0	0	0	0	0	0	0	0	0	0	0	0	0	0	0	0	0	0	0	0	0	0	0	0	1.86143	0
Fungi	Basidiomycota	Agaricomycetes	Hymenochaetales	Schizoporaceae	Hyphodontia	Hyphodontia_pallidula	0	0	0	0	0	0	0	0	0	0	0	0	0	0	0	0	0	0	0	0	0	0	0	0	0	0	0	0	0	0	0	0	0	0	0	0	0	0	0	0	0	0	0
						Hyphodontia_pallidula	0	0	0	0	0	0	0	0	0	0	0	0	0	0	0	0	0	0	0	0	0	0	0	0	0	0	0	0	0	0	0	0	0	0	0	0	0	0	0	0	0	0	0
					Hyphodontia		0	0	0	0	0	0	0	0	0	0	0	0	0	0	0	0	0	0	0	0	0	0	0	0	0	0	0	0	0	0	0	0	0	0	0	0	0	0	0	0	0	0	0
Fungi	Basidiomycota	Agaricomycetes	Hymenochaetales	Schizoporaceae	Xylodon	NA	0	0	0	0.0365372	0	0	0	0	0	0	0	0	0	0	0	0	0	0	0	0	0	0	0	0	0	0	0	0	0	0	0	0	0	0	0	0	0	0	0	0	0	0	0
						NA	0	0	0	0.0365372	0	0	0	0	0	0	0	0	0	0	0	0	0	0	0	0	0	0	0	0	0	0	0	0	0	0	0	0	0	0	0	0	0	0	0	0	0	0	0
					Xylodon		0	0	0	0.0365372	0	0	0	0	0	0	0	0	0	0	0	0	0	0	0	0	0	0	0	0	0	0	0	0	0	0	0	0	0	0	0	0	0	0	0	0	0	0	0
				Schizoporaceae			0	0	0	0.0365372	0	0	0	0	0	0	0	0	0	0	0	0	0	0	0	0	0	0	0	0	0	0	0	0	0	0	0	0	0	0	0	0	0	0	0	0	0	0	0
			Hymenochaetales				0	0	0	0.0365372	0	0	0	0	0	0	0	0	0	0	0	0	0	0	0	0	0	0	0	0	0	0	0	0	0	0	0	0	0	0	0	0	0	0	0	0	0	1.86143	0
Fungi	Basidiomycota	Agaricomycetes	Polyporales	Hyphodermataceae	Hyphoderma	Hyphoderma_setigerum	0	0	0	0	0	0	0	0	0	0	0	0	0	0	0	0	0	0	0	0	0	0	0	0	0	0	0	0	0	0	0	0	0	0	0	0	0	0	0	0	0	0	0
						Hyphoderma_setigerum	0	0	0	0	0	0	0	0	0	0	0	0	0	0	0	0	0	0	0	0	0	0	0	0	0	0	0	0	0	0	0	0	0	0	0	0	0	0	0	0	0	0	0
					Hyphoderma		0	0	0	0	0	0	0	0	0	0	0	0	0	0	0	0	0	0	0	0	0	0	0	0	0	0	0	0	0	0	0	0	0	0	0	0	0	0	0	0	0	0	0
				Hyphodermataceae			0	0	0	0	0	0	0	0	0	0	0	0	0	0	0	0	0	0	0	0	0	0	0	0	0	0	0	0	0	0	0	0	0	0	0	0	0	0	0	0	0	0	0
Fungi	Basidiomycota	Agaricomycetes	Polyporales	Polyporaceae	Daedaleopsis	Daedaleopsis_confragosa	0	0	0	0	0	0	0.0704132	0	0	0	0	0	0	0	0	0	0	0	0	0	0	0	0	0	0	0	0	0	0	0	0	0	0	0	0	0	0	0	0	0	0	0	0
						Daedaleopsis_confragosa	0	0	0	0	0	0	0.0704132	0	0	0	0	0	0	0	0	0	0	0	0	0	0	0	0	0	0	0	0	0	0	0	0	0	0	0	0	0	0	0	0	0	0	0	0
					Daedaleopsis		0	0	0	0	0	0	0.0704132	0	0	0	0	0	0	0	0	0	0	0	0	0	0	0	0	0	0	0	0	0	0	0	0	0	0	0	0	0	0	0	0	0	0	0	0
Fungi	Basidiomycota	Agaricomycetes	Polyporales	Polyporaceae	Fomes	NA	0	0	0	0	0	0	0	0	0	0	0	0	0	0	0	0	0	0	0	0	0	0	0	0	0	0	0	0	0	0	0	0	0	0	0	0	0	0	0	0	0	0	0
						NA	0	0	0	0	0	0	0	0	0	0	0	0	0	0	0	0	0	0	0	0	0	0	0	0	0	0	0	0	0	0	0	0	0	0	0	0	0	0	0	0	0	0	0
					Fomes		0	0	0	0	0	0	0	0	0	0	0	0	0	0	0	0	0	0	0	0	0	0	0	0	0	0	0	0	0	0	0	0	0	0	0	0	0	0	0	0	0	0	0
Fungi	Basidiomycota	Agaricomycetes	Polyporales	Polyporaceae	Trametes	NA	0	0	0	0	0	0	0	0	0	0	0	0	0	0	0	0	0	0	0	0	0	0	0	0	0	0	0	0	0	0	0	0.0425441	0	0	0	0	0	0	0	0	0	0	0
						NA	0	0	0	0	0	0	0	0	0	0	0	0	0	0	0	0	0	0	0	0	0	0	0	0	0	0	0	0	0	0	0	0.0425441	0	0	0	0	0	0	0	0	0	0	0
					Trametes		0	0	0	0	0	0	0	0	0	0	0	0	0	0	0	0	0	0	0	0	0	0	0	0	0	0	0	0	0	0	0	0.0425441	0	0	0	0	0	0	0	0	0	0	0
				Polyporaceae			0	0	0	0	0	0	0.0704132	0	0	0	0	0	0	0	0	0	0	0	0	0	0	0	0	0	0	0	0	0	0	0	0	0.0425441	0	0	0	0	0	0	0	0	0	0	0
Fungi	Basidiomycota	Agaricomycetes	Polyporales	Polyporales_fam_Incertae_sedis	Polyporales_gen_Incertae_sedis	Polyporales_sp	0	0	0	0	0	0	0	0	0	0	0	0	0	0	0	0	0	0	0	0	0	0	0	0	0	0	0	0	0	0	0	0	0	0	0	0	0.167025	0	0	0	0	0	0
						Polyporales_sp	0	0	0	0	0	0	0	0	0	0	0	0	0	0	0	0	0	0	0	0	0	0	0	0	0	0	0	0	0	0	0	0	0	0	0	0	0.167025	0	0	0	0	0	0
					Polyporales_gen_Incertae_sedis		0	0	0	0	0	0	0	0	0	0	0	0	0	0	0	0	0	0	0	0	0	0	0	0	0	0	0	0	0	0	0	0	0	0	0	0	0.167025	0	0	0	0	0	0
				Polyporales_fam_Incertae_sedis			0	0	0	0	0	0	0	0	0	0	0	0	0	0	0	0	0	0	0	0	0	0	0	0	0	0	0	0	0	0	0	0	0	0	0	0	0.167025	0	0	0	0	0	0
			Polyporales				0	0	0	0	0	0	0.0704132	0	0	0	0	0	0	0	0	0	0	0	0	0	0	0	0	0	0	0	0	0	0	0	0	0.0425441	0	0	0	0	0.167025	0	0	0	0	0	0
Fungi	Basidiomycota	Agaricomycetes	Russulales	Peniophoraceae	Peniophora	Peniophora_lycii	0	0	0	0	0	0	0	0	0	0	0	0	0	0	0	0	0	0	0	0	0	0	0	0	0	0	0	0	0	0	0	0	0	0	0	0	0	0	0	0	0	0.41365	0
						Peniophora_lycii	0	0	0	0	0	0	0	0	0	0	0	0	0	0	0	0	0	0	0	0	0	0	0	0	0	0	0	0	0	0	0	0	0	0	0	0	0	0	0	0	0	0.41365	0
Fungi	Basidiomycota	Agaricomycetes	Russulales	Peniophoraceae	Peniophora	NA	0	0	0	0	0	0	0	0	0	0	0	0	0	0	0	0	0	0	0	0	0	0	0	0	0	0	0	0	0	0	0	0	0	0	0	0	0	0	0	0	0	0	0
						NA	0	0	0	0	0	0	0	0	0	0	0	0	0	0	0	0	0	0	0	0	0	0	0	0	0	0	0	0	0	0	0	0	0	0	0	0	0	0	0	0	0	0	0
					Peniophora		0	0	0	0	0	0	0	0	0	0	0	0	0	0	0	0	0	0	0	0	0	0	0	0	0	0	0	0	0	0	0	0	0	0	0	0	0	0	0	0	0	0.41365	0
				Peniophoraceae			0	0	0	0	0	0	0	0	0	0	0	0	0	0	0	0	0	0	0	0	0	0	0	0	0	0	0	0	0	0	0	0	0	0	0	0	0	0	0	0	0	0.41365	0
			Russulales				0	0	0	0	0	0	0	0	0	0	0	0	0	0	0	0	0	0	0	0	0	0	0	0	0	0	0	0	0	0	0	0	0	0	0	0	0	0	0	0	0	0.41365	0
Fungi	Basidiomycota	Agaricomycetes	Sebacinales	Serendipitaceae	Serendipita	Serendipita_sp	0	0	0	0	0	0	0	0	0	0	0	0	0	0	0	0	0	0	0	0	0	0	0	0	0	0	0	0	0	0	0	0.0425441	0	0	0	0	0	0	0	0	0	0	0
						Serendipita_sp	0	0	0	0	0	0	0	0	0	0	0	0	0	0	0	0	0	0	0	0	0	0	0	0	0	0	0	0	0	0	0	0.0425441	0	0	0	0	0	0	0	0	0	0	0
					Serendipita		0	0	0	0	0	0	0	0	0	0	0	0	0	0	0	0	0	0	0	0	0	0	0	0	0	0	0	0	0	0	0	0.0425441	0	0	0	0	0	0	0	0	0	0	0
				Serendipitaceae			0	0	0	0	0	0	0	0	0	0	0	0	0	0	0	0	0	0	0	0	0	0	0	0	0	0	0	0	0	0	0	0.0425441	0	0	0	0	0	0	0	0	0	0	0
			Sebacinales				0	0	0	0	0	0	0	0	0	0	0	0	0	0	0	0	0	0	0	0	0	0	0	0	0	0	0	0	0	0	0	0.0425441	0	0	0	0	0	0	0	0	0	0	0
		Agaricomycetes					0	0	0	0.0365372	0	0	0.0704132	1.02008	1.01126	0	0.076902	0.0167277	0.0788469	0.106124	0	0	0	0	0	0	0	0	0	0	0	0	0	0.448404	0	0	0	0.0850883	0	0	0	0.0179705	5.46409	3.61873	4.92386	2.25038	1.12721	9.74664	0.13666
Fungi	Basidiomycota	Agaricostilbomycetes	Agaricostilbales	Agaricostilbaceae	Sterigmatomyces	Sterigmatomyces_elviae	0	0	0	0	0	0	0	0	0	0	0	0	0	0	0	0	0	0	0	0	0	0	0	0	0	0	0	0	0	0	0	0	0	0	0	0	0	0	0	0	0	0	0
						Sterigmatomyces_elviae	0	0	0	0	0	0	0	0	0	0	0	0	0	0	0	0	0	0	0	0	0	0	0	0	0	0	0	0	0	0	0	0	0	0	0	0	0	0	0	0	0	0	0
Fungi	Basidiomycota	Agaricostilbomycetes	Agaricostilbales	Agaricostilbaceae	Sterigmatomyces	Sterigmatomyces_halophilus	0	0	0	0	0	0	0	0	0	0	0	0	0	0	0	0	0	0	0	0	0	0	0	0	0	0	0	0	0	0	0	0	0	0	0	0	0	0	0	0	0	0	0
						Sterigmatomyces_halophilus	0	0	0	0	0	0	0	0	0	0	0	0	0	0	0	0	0	0	0	0	0	0	0	0	0	0	0	0	0	0	0	0	0	0	0	0	0	0	0	0	0	0	0
					Sterigmatomyces		0	0	0	0	0	0	0	0	0	0	0	0	0	0	0	0	0	0	0	0	0	0	0	0	0	0	0	0	0	0	0	0	0	0	0	0	0	0	0	0	0	0	0
				Agaricostilbaceae			0	0	0	0	0	0	0	0	0	0	0	0	0	0	0	0	0	0	0	0	0	0	0	0	0	0	0	0	0	0	0	0	0	0	0	0	0	0	0	0	0	0	0
			Agaricostilbales				0	0	0	0	0	0	0	0	0	0	0	0	0	0	0	0	0	0	0	0	0	0	0	0	0	0	0	0	0	0	0	0	0	0	0	0	0	0	0	0	0	0	0
		Agaricostilbomycetes					0	0	0	0	0	0	0	0	0	0	0	0	0	0	0	0	0	0	0	0	0	0	0	0	0	0	0	0	0	0	0	0	0	0	0	0	0	0	0	0	0	0	0
Fungi	Basidiomycota	Cystobasidiomycetes	Buckleyzymales	Buckleyzymaceae	Buckleyzyma	Buckleyzyma_aurantiaca	0	0	0	0	0	0	0	0	0	0	0	0	0.0320315	0	0	0	0	0	0	0	0	0	0	0	0	0	0	0	0	0	0	0	0	0	0	0	0	0	0	0	0	0	0
						Buckleyzyma_aurantiaca	0	0	0	0	0	0	0	0	0	0	0	0	0.0320315	0	0	0	0	0	0	0	0	0	0	0	0	0	0	0	0	0	0	0	0	0	0	0	0	0	0	0	0	0	0
					Buckleyzyma		0	0	0	0	0	0	0	0	0	0	0	0	0.0320315	0	0	0	0	0	0	0	0	0	0	0	0	0	0	0	0	0	0	0	0	0	0	0	0	0	0	0	0	0	0
				Buckleyzymaceae			0	0	0	0	0	0	0	0	0	0	0	0	0.0320315	0	0	0	0	0	0	0	0	0	0	0	0	0	0	0	0	0	0	0	0	0	0	0	0	0	0	0	0	0	0
			Buckleyzymales				0	0	0	0	0	0	0	0	0	0	0	0	0.0320315	0	0	0	0	0	0	0	0	0	0	0	0	0	0	0	0	0	0	0	0	0	0	0	0	0	0	0	0	0	0
Fungi	Basidiomycota	Cystobasidiomycetes	Cystobasidiales	Cystobasidiaceae	Cystobasidium	Cystobasidium_pinicola	0	0	0	0	0	0	0	0	0	0	0	0	0	0.0717897	0	0	0	0	0	0	0	0	0	0	0	0	0	0	0	0	0	0	0	0	0	0	0	0	0	0	0	0	0
Fungi	Basidiomycota	Cystobasidiomycetes	Cystobasidiales	Cystobasidiaceae	Cystobasidium	Cystobasidium_pinicola	0	0	0	0	0	0	0	0	0	0	0	0	0.11827	0	0	0	0	0	0	0	0	0	0	0	0	0	0	0	0	0	0	0	0	0	0	0	0	0	0	0	0	0	0
						Cystobasidium_pinicola	0	0	0	0	0	0	0	0	0	0	0	0	0.11827	0.0717897	0	0	0	0	0	0	0	0	0	0	0	0	0	0	0	0	0	0	0	0	0	0	0	0	0	0	0	0	0
					Cystobasidium		0	0	0	0	0	0	0	0	0	0	0	0	0.11827	0.0717897	0	0	0	0	0	0	0	0	0	0	0	0	0	0	0	0	0	0	0	0	0	0	0	0	0	0	0	0	0
				Cystobasidiaceae			0	0	0	0	0	0	0	0	0	0	0	0	0.11827	0.0717897	0	0	0	0	0	0	0	0	0	0	0	0	0	0	0	0	0	0	0	0	0	0	0	0	0	0	0	0	0
			Cystobasidiales				0	0	0	0	0	0	0	0	0	0	0	0	0.11827	0.0717897	0	0	0	0	0	0	0	0	0	0	0	0	0	0	0	0	0	0	0	0	0	0	0	0	0	0	0	0	0
Fungi	Basidiomycota	Cystobasidiomycetes	Cystobasidiomycetes_ord_Incertae_sedis	Cystobasidiomycetes_fam_Incertae_sedis	Cystobasidiomycetes_gen_Incertae_sedis	Cystobasidiomycetes_sp	0	0	0	0	0	0	0	0	0	0	0	0	0	0.0436981	0	0	0	0	0	0	0	0	0	0	0	0	0	0	0	0	0	0	0	0	0	0	0	0	0	0	0	0	0
						Cystobasidiomycetes_sp	0	0	0	0	0	0	0	0	0	0	0	0	0	0.0436981	0	0	0	0	0	0	0	0	0	0	0	0	0	0	0	0	0	0	0	0	0	0	0	0	0	0	0	0	0
					Cystobasidiomycetes_gen_Incertae_sedis		0	0	0	0	0	0	0	0	0	0	0	0	0	0.0436981	0	0	0	0	0	0	0	0	0	0	0	0	0	0	0	0	0	0	0	0	0	0	0	0	0	0	0	0	0
				Cystobasidiomycetes_fam_Incertae_sedis			0	0	0	0	0	0	0	0	0	0	0	0	0	0.0436981	0	0	0	0	0	0	0	0	0	0	0	0	0	0	0	0	0	0	0	0	0	0	0	0	0	0	0	0	0
Fungi	Basidiomycota	Cystobasidiomycetes	Cystobasidiomycetes_ord_Incertae_sedis	Symmetrosporaceae	Symmetrospora	Symmetrospora_oryzicola	0	0	0	0	0	0	0	0	0	0	0	0	0	0.0124852	0	0	0	0	0	0	0	0	0	0	0	0	0	0	0	0	0	0	0	0	0	0	0	0	0	0	0	0	0
						Symmetrospora_oryzicola	0	0	0	0	0	0	0	0	0	0	0	0	0	0.0124852	0	0	0	0	0	0	0	0	0	0	0	0	0	0	0	0	0	0	0	0	0	0	0	0	0	0	0	0	0
					Symmetrospora		0	0	0	0	0	0	0	0	0	0	0	0	0	0.0124852	0	0	0	0	0	0	0	0	0	0	0	0	0	0	0	0	0	0	0	0	0	0	0	0	0	0	0	0	0
				Symmetrosporaceae			0	0	0	0	0	0	0	0	0	0	0	0	0	0.0124852	0	0	0	0	0	0	0	0	0	0	0	0	0	0	0	0	0	0	0	0	0	0	0	0	0	0	0	0	0
			Cystobasidiomycetes_ord_Incertae_sedis				0	0	0	0	0	0	0	0	0	0	0	0	0	0.0561833	0	0	0	0	0	0	0	0	0	0	0	0	0	0	0	0	0	0	0	0	0	0	0	0	0	0	0	0	0
Fungi	Basidiomycota	Cystobasidiomycetes	Erythrobasidiales	Erythrobasidiaceae	Erythrobasidium	Erythrobasidium_hasegawae	0	0	0	0	0	0	0	0	0	0	0	0	0	0.0811536	0	0	0	0	0	0	0	0	0	0	0	0	0	0	0	0	0	0	0	0	0	0	0	0	0	0	0	0	0
Fungi	Basidiomycota	Cystobasidiomycetes	Erythrobasidiales	Erythrobasidiaceae	Erythrobasidium	Erythrobasidium_hasegawae	0	0	0	0	0	0	0	0	0	0	0	0	0.066527	0	0	0	0	0	0	0	0	0	0	0	0	0	0	0	0	0	0	0	0	0	0	0	0	0	0	0	0	0	0
						Erythrobasidium_hasegawae	0	0	0	0	0	0	0	0	0	0	0	0	0.066527	0.0811536	0	0	0	0	0	0	0	0	0	0	0	0	0	0	0	0	0	0	0	0	0	0	0	0	0	0	0	0	0
					Erythrobasidium		0	0	0	0	0	0	0	0	0	0	0	0	0.066527	0.0811536	0	0	0	0	0	0	0	0	0	0	0	0	0	0	0	0	0	0	0	0	0	0	0	0	0	0	0	0	0
				Erythrobasidiaceae			0	0	0	0	0	0	0	0	0	0	0	0	0.066527	0.0811536	0	0	0	0	0	0	0	0	0	0	0	0	0	0	0	0	0	0	0	0	0	0	0	0	0	0	0	0	0
			Erythrobasidiales				0	0	0	0	0	0	0	0	0	0	0	0	0.066527	0.0811536	0	0	0	0	0	0	0	0	0	0	0	0	0	0	0	0	0	0	0	0	0	0	0	0	0	0	0	0	0
		Cystobasidiomycetes					0	0	0	0	0	0	0	0	0	0	0	0	0.216829	0.209127	0	0	0	0	0	0	0	0	0	0	0	0	0	0	0	0	0	0	0	0	0	0	0	0	0	0	0	0	0
Fungi	Basidiomycota	Exobasidiomycetes	Entylomatales	Entylomataceae	Entyloma	Entyloma_belangeri	0	0	0	0	0	0	0	0	0	0	0	0	0.140446	0	0	0	0	0	0	0	0	0	0	0	0	0	0	0	0	0	0	0	0	0	0	0	0	0	0	0	0	0	0
Fungi	Basidiomycota	Exobasidiomycetes	Entylomatales	Entylomataceae	Entyloma	Entyloma_belangeri	0	0	0	0	0	0	0	0	0	0	0	0	0	0.0280916	0	0	0	0	0	0	0	0	0	0	0	0	0	0	0	0	0	0	0	0	0	0	0	0	0	0	0	0	0
						Entyloma_belangeri	0	0	0	0	0	0	0	0	0	0	0	0	0.140446	0.0280916	0	0	0	0	0	0	0	0	0	0	0	0	0	0	0	0	0	0	0	0	0	0	0	0	0	0	0	0	0
Fungi	Basidiomycota	Exobasidiomycetes	Entylomatales	Entylomataceae	Entyloma	Entyloma_calendulae	0	0	0	0	0	0	0	0	1.08758	0	0	0	0	0	0	0	0	0	0	0	0	0	0	0	0	0	0	0	0	0	0	0	0	0	0	0	0	0	0	0	0	0	0
						Entyloma_calendulae	0	0	0	0	0	0	0	0	1.08758	0	0	0	0	0	0	0	0	0	0	0	0	0	0	0	0	0	0	0	0	0	0	0	0	0	0	0	0	0	0	0	0	0	0
Fungi	Basidiomycota	Exobasidiomycetes	Entylomatales	Entylomataceae	Entyloma	Entyloma_randwijkense	0	0	0	0	0	0	0	0	0	0	0	0	0	0	0	0	0	0	0	0	0	0	0	0	0	0	0	0	0	0	0	0	0	0	0	0	0	0	0	0	0	0	0
						Entyloma_randwijkense	0	0	0	0	0	0	0	0	0	0	0	0	0	0	0	0	0	0	0	0	0	0	0	0	0	0	0	0	0	0	0	0	0	0	0	0	0	0	0	0	0	0	0
					Entyloma		0	0	0	0	0	0	0	0	1.08758	0	0	0	0.140446	0.0280916	0	0	0	0	0	0	0	0	0	0	0	0	0	0	0	0	0	0	0	0	0	0	0	0	0	0	0	0	0
				Entylomataceae			0	0	0	0	0	0	0	0	1.08758	0	0	0	0.140446	0.0280916	0	0	0	0	0	0	0	0	0	0	0	0	0	0	0	0	0	0	0	0	0	0	0	0	0	0	0	0	0
			Entylomatales				0	0	0	0	0	0	0	0	1.08758	0	0	0	0.140446	0.0280916	0	0	0	0	0	0	0	0	0	0	0	0	0	0	0	0	0	0	0	0	0	0	0	0	0	0	0	0	0
Fungi	Basidiomycota	Exobasidiomycetes	Exobasidiales	Exobasidiaceae	Arcticomyces	Arcticomyces_warmingii	0	0	0	0	0	0	0	0	0	0	0	0	0.00985586	0	0	0	0	0	0	0	0	0	0	0	0	0	0	0	0	0	0	0	0	0	0	0	0	0	0	0	0	0	0
						Arcticomyces_warmingii	0	0	0	0	0	0	0	0	0	0	0	0	0.00985586	0	0	0	0	0	0	0	0	0	0	0	0	0	0	0	0	0	0	0	0	0	0	0	0	0	0	0	0	0	0
					Arcticomyces		0	0	0	0	0	0	0	0	0	0	0	0	0.00985586	0	0	0	0	0	0	0	0	0	0	0	0	0	0	0	0	0	0	0	0	0	0	0	0	0	0	0	0	0	0
Fungi	Basidiomycota	Exobasidiomycetes	Exobasidiales	Exobasidiaceae	Exobasidium	Exobasidium_sp	0	0	0	0	0	0	0	0	0	0	0	0	0.0197117	0	0	0	0	0	0	0	0	0	0	0	0	0	0	0	0	0	0	0	0	0	0	0	0	0	0	0	0	0	0
						Exobasidium_sp	0	0	0	0	0	0	0	0	0	0	0	0	0.0197117	0	0	0	0	0	0	0	0	0	0	0	0	0	0	0	0	0	0	0	0	0	0	0	0	0	0	0	0	0	0
Fungi	Basidiomycota	Exobasidiomycetes	Exobasidiales	Exobasidiaceae	Exobasidium	NA	0	0	0	0	0	0	0	0	0	0	0	0	0	0.0124852	0	0	0	0	0	0	0	0	0	0	0	0	0	0	0	0	0	0	0	0	0	0	0	0	0	0	0	0	0
						NA	0	0	0	0	0	0	0	0	0	0	0	0	0	0.0124852	0	0	0	0	0	0	0	0	0	0	0	0	0	0	0	0	0	0	0	0	0	0	0	0	0	0	0	0	0
					Exobasidium		0	0	0	0	0	0	0	0	0	0	0	0	0.0197117	0.0124852	0	0	0	0	0	0	0	0	0	0	0	0	0	0	0	0	0	0	0	0	0	0	0	0	0	0	0	0	0
				Exobasidiaceae			0	0	0	0	0	0	0	0	0	0	0	0	0.0295676	0.0124852	0	0	0	0	0	0	0	0	0	0	0	0	0	0	0	0	0	0	0	0	0	0	0	0	0	0	0	0	0
			Exobasidiales				0	0	0	0	0	0	0	0	0	0	0	0	0.0295676	0.0124852	0	0	0	0	0	0	0	0	0	0	0	0	0	0	0	0	0	0	0	0	0	0	0	0	0	0	0	0	0
Fungi	Basidiomycota	Exobasidiomycetes	Microstromatales	Microstromatales_fam_Incertae_sedis	Pseudomicrostroma	Pseudomicrostroma_phylloplanum	0	0	0	0	0	0	0	0	0	0	0	0	0	0.0187278	0	0	0	0	0	0	0	0	0	0	0	0	0	0	0	0	0	0	0	0	0	0	0	0	0	0	0	0	0
						Pseudomicrostroma_phylloplanum	0	0	0	0	0	0	0	0	0	0	0	0	0	0.0187278	0	0	0	0	0	0	0	0	0	0	0	0	0	0	0	0	0	0	0	0	0	0	0	0	0	0	0	0	0
					Pseudomicrostroma		0	0	0	0	0	0	0	0	0	0	0	0	0	0.0187278	0	0	0	0	0	0	0	0	0	0	0	0	0	0	0	0	0	0	0	0	0	0	0	0	0	0	0	0	0
				Microstromatales_fam_Incertae_sedis			0	0	0	0	0	0	0	0	0	0	0	0	0	0.0187278	0	0	0	0	0	0	0	0	0	0	0	0	0	0	0	0	0	0	0	0	0	0	0	0	0	0	0	0	0
Fungi	Basidiomycota	Exobasidiomycetes	Microstromatales	NA	NA	NA	0	0	0	0	0	0	0	0	0	0	0	0	0.00739189	0	0	0	0	0	0	0	0	0	0	0	0	0	0	0	0	0	0	0	0	0	0	0	0	0	0	0	0	0	0
						NA	0	0	0	0	0	0	0	0	0	0	0	0	0.00739189	0	0	0	0	0	0	0	0	0	0	0	0	0	0	0	0	0	0	0	0	0	0	0	0	0	0	0	0	0	0
					NA		0	0	0	0	0	0	0	0	0	0	0	0	0.00739189	0	0	0	0	0	0	0	0	0	0	0	0	0	0	0	0	0	0	0	0	0	0	0	0	0	0	0	0	0	0
				NA			0	0	0	0	0	0	0	0	0	0	0	0	0.00739189	0	0	0	0	0	0	0	0	0	0	0	0	0	0	0	0	0	0	0	0	0	0	0	0	0	0	0	0	0	0
			Microstromatales				0	0	0	0	0	0	0	0	0	0	0	0	0.00739189	0.0187278	0	0	0	0	0	0	0	0	0	0	0	0	0	0	0	0	0	0	0	0	0	0	0	0	0	0	0	0	0
		Exobasidiomycetes					0	0	0	0	0	0	0	0	1.08758	0	0	0	0.177405	0.0593046	0	0	0	0	0	0	0	0	0	0	0	0	0	0	0	0	0	0	0	0	0	0	0	0	0	0	0	0	0
Fungi	Basidiomycota	Malasseziomycetes	Malasseziales	Malasseziaceae	Malassezia	Malassezia_restricta	0	0	0	0	0	0	0	0	0	0	0	0	0	0	0	0	0	0	0	0	0	0	0	0	0	0	0	0	0	0	0	0	0	0	0	0	0	0	0	0	0	0	0
Fungi	Basidiomycota	Malasseziomycetes	Malasseziales	Malasseziaceae	Malassezia	Malassezia_restricta	0	0	0	0	0	0	0	0	0	0	0	0	0	0	0	0	0	0	0	0	0	0	0	0	0	0	0	0	0	0	0	0	0	0	0	0	0	0	0	0	0	0	0
						Malassezia_restricta	0	0	0	0	0	0	0	0	0	0	0	0	0	0	0	0	0	0	0	0	0	0	0	0	0	0	0	0	0	0	0	0	0	0	0	0	0	0	0	0	0	0	0
Fungi	Basidiomycota	Malasseziomycetes	Malasseziales	Malasseziaceae	Malassezia	Malassezia_sp	0	0	0	0	0	0	0	0	0	0	0	0	0	0	0	0	0	0	0	0	0	0	0	0	0	0	0	0	0	0	0	0	0	0	0	0	0	0	0	0	0	0	0
						Malassezia_sp	0	0	0	0	0	0	0	0	0	0	0	0	0	0	0	0	0	0	0	0	0	0	0	0	0	0	0	0	0	0	0	0	0	0	0	0	0	0	0	0	0	0	0
Fungi	Basidiomycota	Malasseziomycetes	Malasseziales	Malasseziaceae	Malassezia	NA	0	0	0	0	0	0	0	0	0	0	0	0	0	0	0	0	0	0	0	0	0	0	0	0	0	0	0	0	0	0	0	0	0	0	0	0	0	0	0	0	0	0	0
						NA	0	0	0	0	0	0	0	0	0	0	0	0	0	0	0	0	0	0	0	0	0	0	0	0	0	0	0	0	0	0	0	0	0	0	0	0	0	0	0	0	0	0	0
					Malassezia		0	0	0	0	0	0	0	0	0	0	0	0	0	0	0	0	0	0	0	0	0	0	0	0	0	0	0	0	0	0	0	0	0	0	0	0	0	0	0	0	0	0	0
				Malasseziaceae			0	0	0	0	0	0	0	0	0	0	0	0	0	0	0	0	0	0	0	0	0	0	0	0	0	0	0	0	0	0	0	0	0	0	0	0	0	0	0	0	0	0	0
			Malasseziales				0	0	0	0	0	0	0	0	0	0	0	0	0	0	0	0	0	0	0	0	0	0	0	0	0	0	0	0	0	0	0	0	0	0	0	0	0	0	0	0	0	0	0
		Malasseziomycetes					0	0	0	0	0	0	0	0	0	0	0	0	0	0	0	0	0	0	0	0	0	0	0	0	0	0	0	0	0	0	0	0	0	0	0	0	0	0	0	0	0	0	0
Fungi	Basidiomycota	Microbotryomycetes	Heterogastridiales	Heterogastridiaceae	Heterogastridium	Heterogastridium_pycnidioideum	0	0	0	0	0	0	0	0	0	0	0	0	0	0	0	0	0	0	0	0	0	0	0	0	0	0.0224185	0	0	0	0	0	0	0	0	0	0	0	0	0	0	0	0	0
						Heterogastridium_pycnidioideum	0	0	0	0	0	0	0	0	0	0	0	0	0	0	0	0	0	0	0	0	0	0	0	0	0	0.0224185	0	0	0	0	0	0	0	0	0	0	0	0	0	0	0	0	0
					Heterogastridium		0	0	0	0	0	0	0	0	0	0	0	0	0	0	0	0	0	0	0	0	0	0	0	0	0	0.0224185	0	0	0	0	0	0	0	0	0	0	0	0	0	0	0	0	0
				Heterogastridiaceae			0	0	0	0	0	0	0	0	0	0	0	0	0	0	0	0	0	0	0	0	0	0	0	0	0	0.0224185	0	0	0	0	0	0	0	0	0	0	0	0	0	0	0	0	0
			Heterogastridiales				0	0	0	0	0	0	0	0	0	0	0	0	0	0	0	0	0	0	0	0	0	0	0	0	0	0.0224185	0	0	0	0	0	0	0	0	0	0	0	0	0	0	0	0	0
Fungi	Basidiomycota	Microbotryomycetes	Leucosporidiales	Leucosporidiaceae	Leucosporidium	Leucosporidium_golubevii	0	0	0	0	0	0	0	0	0	0	0	0	0	0.0312129	0	0	0	0	0	0	0	0	0	0	0	0	0	0	0	0	0	0	0	0	0	0	0	0	0	0	0	0	0
						Leucosporidium_golubevii	0	0	0	0	0	0	0	0	0	0	0	0	0	0.0312129	0	0	0	0	0	0	0	0	0	0	0	0	0	0	0	0	0	0	0	0	0	0	0	0	0	0	0	0	0
Fungi	Basidiomycota	Microbotryomycetes	Leucosporidiales	Leucosporidiaceae	Leucosporidium	NA	0	0	0	0	0	0	0	0	0	0	0	0	0.0295676	0	0	0	0	0	0	0	0	0	0	0	0	0	0	0	0	0	0	0	0	0	0	0	0	0	0	0	0	0	0
						NA	0	0	0	0	0	0	0	0	0	0	0	0	0.0295676	0	0	0	0	0	0	0	0	0	0	0	0	0	0	0	0	0	0	0	0	0	0	0	0	0	0	0	0	0	0
					Leucosporidium		0	0	0	0	0	0	0	0	0	0	0	0	0.0295676	0.0312129	0	0	0	0	0	0	0	0	0	0	0	0	0	0	0	0	0	0	0	0	0	0	0	0	0	0	0	0	0
				Leucosporidiaceae			0	0	0	0	0	0	0	0	0	0	0	0	0.0295676	0.0312129	0	0	0	0	0	0	0	0	0	0	0	0	0	0	0	0	0	0	0	0	0	0	0	0	0	0	0	0	0
			Leucosporidiales				0	0	0	0	0	0	0	0	0	0	0	0	0.0295676	0.0312129	0	0	0	0	0	0	0	0	0	0	0	0	0	0	0	0	0	0	0	0	0	0	0	0	0	0	0	0	0
Fungi	Basidiomycota	Microbotryomycetes	Microbotryomycetes_ord_Incertae_sedis	Microbotryomycetes_fam_Incertae_sedis	Curvibasidium	Curvibasidium_cygneicollum	0	0	0	0	0	0	0	0	0	0	0	0	0	0	0	0	0	0	0	0	0	0	0	0	0	0	0	0	0	0	0	0	0	0	0	0	0	0	0	0	0	0	0
						Curvibasidium_cygneicollum	0	0	0	0	0	0	0	0	0	0	0	0	0	0	0	0	0	0	0	0	0	0	0	0	0	0	0	0	0	0	0	0	0	0	0	0	0	0	0	0	0	0	0
					Curvibasidium		0	0	0	0	0	0	0	0	0	0	0	0	0	0	0	0	0	0	0	0	0	0	0	0	0	0	0	0	0	0	0	0	0	0	0	0	0	0	0	0	0	0	0
				Microbotryomycetes_fam_Incertae_sedis			0	0	0	0	0	0	0	0	0	0	0	0	0	0	0	0	0	0	0	0	0	0	0	0	0	0	0	0	0	0	0	0	0	0	0	0	0	0	0	0	0	0	0
			Microbotryomycetes_ord_Incertae_sedis				0	0	0	0	0	0	0	0	0	0	0	0	0	0	0	0	0	0	0	0	0	0	0	0	0	0	0	0	0	0	0	0	0	0	0	0	0	0	0	0	0	0	0
Fungi	Basidiomycota	Microbotryomycetes	Sporidiobolales	Sporidiobolaceae	Rhodotorula	Rhodotorula_mucilaginosa	0	0	0	0	0	0	0	0	0	0	0	0	0	0	0	0	0	0	0	0	0	0	0	0	0	0	0	0	0	0	0.0429395	0	0	0	0	0	0	0	0	0	0	0	0
Fungi	Basidiomycota	Microbotryomycetes	Sporidiobolales	Sporidiobolaceae	Rhodotorula	Rhodotorula_mucilaginosa	0	0	0	0	0	0	0	0	0	0	0	0	0	0	0	0	0	0	0	0	0	0	0	0	0	0	0	0	0	0	0	0	0	0	0	0	0	0	0	0	0	0	0
Fungi	Basidiomycota	Microbotryomycetes	Sporidiobolales	Sporidiobolaceae	Rhodotorula	Rhodotorula_mucilaginosa	0	0	0	0	0	0	0	0	0	0	0	0	0	0.0499407	0	0	0	0	0	0	0	0	0	0	0	0	0	0	0	0	0	0	0	0	0	0	0	0	0	0	0	0	0
						Rhodotorula_mucilaginosa	0	0	0	0	0	0	0	0	0	0	0	0	0	0.0499407	0	0	0	0	0	0	0	0	0	0	0	0	0	0	0	0	0.0429395	0	0	0	0	0	0	0	0	0	0	0	0
Fungi	Basidiomycota	Microbotryomycetes	Sporidiobolales	Sporidiobolaceae	Rhodotorula	NA	0	0	0	0.0114179	0	0	0	0	0	0	0	0	0	0	0	0	0	0	0	0	0	0	0	0	0	0	0	0	0	0	0	0	0	0	0	0	0	0	0	0	0	0	0
Fungi	Basidiomycota	Microbotryomycetes	Sporidiobolales	Sporidiobolaceae	Rhodotorula	NA	0	0	0	0	0.046876	0	0	0	0	0	0	0	0.068991	0	0	0	0	0	0	0	0	0	0	0	0	0	0	0	0	0	0	0	0	0	0	0	0	0	0	0	0	0	0
Fungi	Basidiomycota	Microbotryomycetes	Sporidiobolales	Sporidiobolaceae	Rhodotorula	NA	0	0	0	0	0	0	0	0	0	0	0	0	0	0.171671	0	0	0	0	0	0	0	0	0	0	0	0	0	0	0	0	0	0	0	0	0	0	0	0	0	0	0	0	0
						NA	0	0	0	0.0114179	0.046876	0	0	0	0	0	0	0	0.068991	0.171671	0	0	0	0	0	0	0	0	0	0	0	0	0	0	0	0	0	0	0	0	0	0	0	0	0	0	0	0	0
					Rhodotorula		0	0	0	0.0114179	0.046876	0	0	0	0	0	0	0	0.068991	0.221612	0	0	0	0	0	0	0	0	0	0	0	0	0	0	0	0	0.0429395	0	0	0	0	0	0	0	0	0	0	0	0
Fungi	Basidiomycota	Microbotryomycetes	Sporidiobolales	Sporidiobolaceae	Sporobolomyces	Sporobolomyces_roseus	0	0	0	0.0228357	0	0	0.0171275	0	0	0	0	0	0	0	0	0	0	0	0	0	0	0	0	0	0	0	0	0	0	0	0	0	0	0	0	0	0	0	0	0	0	0	0
Fungi	Basidiomycota	Microbotryomycetes	Sporidiobolales	Sporidiobolaceae	Sporobolomyces	Sporobolomyces_roseus	2.23005	0	0	0	0	0	0	0	0	0	0	0	0	0	0	0	0	0	0	0	0	0	0	0	0	0	0	0	0	0	0	0	0	0	0	0	0	0	0	0	0	0	0
Fungi	Basidiomycota	Microbotryomycetes	Sporidiobolales	Sporidiobolaceae	Sporobolomyces	Sporobolomyces_roseus	0	3.40026	0	0	0	0	0	0	0	0	0	0	0	0	0	0	0	0	0	0	0	0	0	0	0	0	0	0	0	0	0	0	0	0	0	0	0	0	0	0	0	0	0
Fungi	Basidiomycota	Microbotryomycetes	Sporidiobolales	Sporidiobolaceae	Sporobolomyces	Sporobolomyces_roseus	0	0	2.74542	0	0	0	0	0	0	0	0	0	0	0	0	0	0	0	0	0	0	0	0	0	0	0	0	0	0	0	0	0	0	0	0	0	0	0	0	0	0	0	0
						Sporobolomyces_roseus	2.23005	3.40026	2.74542	0.0228357	0	0	0.0171275	0	0	0	0	0	0	0	0	0	0	0	0	0	0	0	0	0	0	0	0	0	0	0	0	0	0	0	0	0	0	0	0	0	0	0	0
					Sporobolomyces		2.23005	3.40026	2.74542	0.0228357	0	0	0.0171275	0	0	0	0	0	0	0	0	0	0	0	0	0	0	0	0	0	0	0	0	0	0	0	0	0	0	0	0	0	0	0	0	0	0	0	0
Fungi	Basidiomycota	Microbotryomycetes	Sporidiobolales	Sporidiobolaceae	NA	NA	0	0	0	0	0	0	0	0	0	0	0	0	0	0	0.0316506	0	0	0	0	0	0	0	0	0	0	0	0	0	0	0	0	0	0	0	0	0	0	0	0	0	0	0	0
Fungi	Basidiomycota	Microbotryomycetes	Sporidiobolales	Sporidiobolaceae	NA	NA	0	0	0	0	0	0	0	0	0	0	0	0	0.340027	0	0	0	0	0	0	0	0	0	0	0	0	0	0	0	0	0	0	0	0	0	0	0	0	0	0	0	0	0	0
Fungi	Basidiomycota	Microbotryomycetes	Sporidiobolales	Sporidiobolaceae	NA	NA	0	0	0	0	0	0	0	0	0	0	0	0	0	0.468194	0	0	0	0	0	0	0	0	0	0	0	0	0	0	0	0	0	0	0	0	0	0	0	0	0	0	0	0	0
Fungi	Basidiomycota	Microbotryomycetes	Sporidiobolales	Sporidiobolaceae	NA	NA	0.0120674	0	0	0	0	0	0	0	0	0	0	0	0	0	0	0	0	0	0	0	0	0	0	0	0	0	0	0	0	0	0	0	0	0	0	0	0	0	0	0	0	0	0
Fungi	Basidiomycota	Microbotryomycetes	Sporidiobolales	Sporidiobolaceae	NA	NA	0	0	0	0	0	0	0	0	0	0	0	0	0.128126	0	0	0	0	0	0	0	0	0	0	0	0	0	0	0	0	0	0	0	0	0	0	0	0	0	0	0	0	0	0
Fungi	Basidiomycota	Microbotryomycetes	Sporidiobolales	Sporidiobolaceae	NA	NA	0	0	0	0	0	0	0	0	0	0	0	0	0	0.209127	0	0	0	0	0	0	0	0	0	0	0	0	0	0	0	0	0	0	0	0	0	0	0	0	0	0	0	0	0
						NA	0.0120674	0	0	0	0	0	0	0	0	0	0	0	0.468153	0.677321	0.0316506	0	0	0	0	0	0	0	0	0	0	0	0	0	0	0	0	0	0	0	0	0	0	0	0	0	0	0	0
					NA		0.0120674	0	0	0	0	0	0	0	0	0	0	0	0.468153	0.677321	0.0316506	0	0	0	0	0	0	0	0	0	0	0	0	0	0	0	0	0	0	0	0	0	0	0	0	0	0	0	0
				Sporidiobolaceae			2.24212	3.40026	2.74542	0.0342536	0.046876	0	0.0171275	0	0	0	0	0	0.537144	0.898933	0.0316506	0	0	0	0	0	0	0	0	0	0	0	0	0	0	0	0.0429395	0	0	0	0	0	0	0	0	0	0	0	0
			Sporidiobolales				2.24212	3.40026	2.74542	0.0342536	0.046876	0	0.0171275	0	0	0	0	0	0.537144	0.898933	0.0316506	0	0	0	0	0	0	0	0	0	0	0	0	0	0	0	0.0429395	0	0	0	0	0	0	0	0	0	0	0	0
		Microbotryomycetes					2.24212	3.40026	2.74542	0.0342536	0.046876	0	0.0171275	0	0	0	0	0	0.566712	0.930145	0.0316506	0	0	0	0	0	0	0	0	0	0	0.0224185	0	0	0	0	0.0429395	0	0	0	0	0	0	0	0	0	0	0	0
Fungi	Basidiomycota	Pucciniomycetes	Septobasidiales	Septobasidiaceae	Septobasidium	Septobasidium_sp	0	0	0	0	0	0	0	0	0	0	0	0	0.0320315	0	0	0	0	0	0	0	0	0	0	0	0	0	0	0	0	0	0	0	0	0	0	0	0	0	0	0	0	0	0
Fungi	Basidiomycota	Pucciniomycetes	Septobasidiales	Septobasidiaceae	Septobasidium	Septobasidium_sp	0	0	0	0	0	0	0	0	0	0	0	0	0	0.187278	0	0	0	0	0	0	0	0	0	0	0	0	0	0	0	0	0	0	0	0	0	0	0	0	0	0	0	0	0
						Septobasidium_sp	0	0	0	0	0	0	0	0	0	0	0	0	0.0320315	0.187278	0	0	0	0	0	0	0	0	0	0	0	0	0	0	0	0	0	0	0	0	0	0	0	0	0	0	0	0	0
					Septobasidium		0	0	0	0	0	0	0	0	0	0	0	0	0.0320315	0.187278	0	0	0	0	0	0	0	0	0	0	0	0	0	0	0	0	0	0	0	0	0	0	0	0	0	0	0	0	0
				Septobasidiaceae			0	0	0	0	0	0	0	0	0	0	0	0	0.0320315	0.187278	0	0	0	0	0	0	0	0	0	0	0	0	0	0	0	0	0	0	0	0	0	0	0	0	0	0	0	0	0
			Septobasidiales				0	0	0	0	0	0	0	0	0	0	0	0	0.0320315	0.187278	0	0	0	0	0	0	0	0	0	0	0	0	0	0	0	0	0	0	0	0	0	0	0	0	0	0	0	0	0
		Pucciniomycetes					0	0	0	0	0	0	0	0	0	0	0	0	0.0320315	0.187278	0	0	0	0	0	0	0	0	0	0	0	0	0	0	0	0	0	0	0	0	0	0	0	0	0	0	0	0	0
Fungi	Basidiomycota	Spiculogloeomycetes	Spiculogloeomycetes_ord_Incertae_sedis	Spiculogloeomycetes_fam_Incertae_sedis	Meniscomyces	Meniscomyces_layueensis	0	0	0	0	0	0	0	0	0	0	0	0	0.0271036	0	0	0	0	0	0	0	0	0	0	0	0	0	0	0	0	0	0	0	0	0	0	0	0	0	0	0	0	0	0
						Meniscomyces_layueensis	0	0	0	0	0	0	0	0	0	0	0	0	0.0271036	0	0	0	0	0	0	0	0	0	0	0	0	0	0	0	0	0	0	0	0	0	0	0	0	0	0	0	0	0	0
					Meniscomyces		0	0	0	0	0	0	0	0	0	0	0	0	0.0271036	0	0	0	0	0	0	0	0	0	0	0	0	0	0	0	0	0	0	0	0	0	0	0	0	0	0	0	0	0	0
				Spiculogloeomycetes_fam_Incertae_sedis			0	0	0	0	0	0	0	0	0	0	0	0	0.0271036	0	0	0	0	0	0	0	0	0	0	0	0	0	0	0	0	0	0	0	0	0	0	0	0	0	0	0	0	0	0
			Spiculogloeomycetes_ord_Incertae_sedis				0	0	0	0	0	0	0	0	0	0	0	0	0.0271036	0	0	0	0	0	0	0	0	0	0	0	0	0	0	0	0	0	0	0	0	0	0	0	0	0	0	0	0	0	0
		Spiculogloeomycetes					0	0	0	0	0	0	0	0	0	0	0	0	0.0271036	0	0	0	0	0	0	0	0	0	0	0	0	0	0	0	0	0	0	0	0	0	0	0	0	0	0	0	0	0	0
Fungi	Basidiomycota	Tremellomycetes	Cystofilobasidiales	Cystofilobasidiaceae	Cystofilobasidium	Cystofilobasidium_capitatum	0	0	0	0	0	0	0	0	0	0	0	0	0	0.053062	0	0	0	0	0	0	0	0	0	0	0	0	0	0	0	0	0	0	0	0	0	0	0	0	0	0	0	0	0
Fungi	Basidiomycota	Tremellomycetes	Cystofilobasidiales	Cystofilobasidiaceae	Cystofilobasidium	Cystofilobasidium_capitatum	0	0	0	0	0	0	0	0	0	0	0	0	0.0320315	0	0	0	0	0	0	0	0	0	0	0	0	0	0	0	0	0	0	0	0	0	0	0	0	0	0	0	0	0	0
						Cystofilobasidium_capitatum	0	0	0	0	0	0	0	0	0	0	0	0	0.0320315	0.053062	0	0	0	0	0	0	0	0	0	0	0	0	0	0	0	0	0	0	0	0	0	0	0	0	0	0	0	0	0
Fungi	Basidiomycota	Tremellomycetes	Cystofilobasidiales	Cystofilobasidiaceae	Cystofilobasidium	Cystofilobasidium_macerans	0	0	0	0	0	0	0	0	0	0	0	0	0	0	0	0	0	0	0	0	0	0	0	0	0	0	0	0	0	0	0	0	0	0	0	0	0	0	0	0	0	0	0
Fungi	Basidiomycota	Tremellomycetes	Cystofilobasidiales	Cystofilobasidiaceae	Cystofilobasidium	Cystofilobasidium_macerans	0.0168943	0	0	0	0	0	0	0	0	0	0	0	0	0	0	0	0	0	0	0	0	0	0	0	0	0	0	0	0	0	0	0	0	0	0	0	0	0	0	0	0	0	0
Fungi	Basidiomycota	Tremellomycetes	Cystofilobasidiales	Cystofilobasidiaceae	Cystofilobasidium	Cystofilobasidium_macerans	0	0	0.0519967	0	0	0	0	0	0	0	0	0	0	0	0	0	0	0	0	0	0	0	0	0	0	0	0	0	0	0	0	0	0	0	0	0	0	0	0	0	0	0	0
						Cystofilobasidium_macerans	0.0168943	0	0.0519967	0	0	0	0	0	0	0	0	0	0	0	0	0	0	0	0	0	0	0	0	0	0	0	0	0	0	0	0	0	0	0	0	0	0	0	0	0	0	0	0
					Cystofilobasidium		0.0168943	0	0.0519967	0	0	0	0	0	0	0	0	0	0.0320315	0.053062	0	0	0	0	0	0	0	0	0	0	0	0	0	0	0	0	0	0	0	0	0	0	0	0	0	0	0	0	0
				Cystofilobasidiaceae			0.0168943	0	0.0519967	0	0	0	0	0	0	0	0	0	0.0320315	0.053062	0	0	0	0	0	0	0	0	0	0	0	0	0	0	0	0	0	0	0	0	0	0	0	0	0	0	0	0	0
Fungi	Basidiomycota	Tremellomycetes	Cystofilobasidiales	Mrakiaceae	Tausonia	Tausonia_pullulans	0	0	0	0	0	0	0	0	0	0	0	0	0	0.0249703	0	0	0	0	0	0	0	0	0	0	0	0	0	0	0	0	0	0	0	0	0	0	0	0	0	0	0	0	0
						Tausonia_pullulans	0	0	0	0	0	0	0	0	0	0	0	0	0	0.0249703	0	0	0	0	0	0	0	0	0	0	0	0	0	0	0	0	0	0	0	0	0	0	0	0	0	0	0	0	0
					Tausonia		0	0	0	0	0	0	0	0	0	0	0	0	0	0.0249703	0	0	0	0	0	0	0	0	0	0	0	0	0	0	0	0	0	0	0	0	0	0	0	0	0	0	0	0	0
				Mrakiaceae			0	0	0	0	0	0	0	0	0	0	0	0	0	0.0249703	0	0	0	0	0	0	0	0	0	0	0	0	0	0	0	0	0	0	0	0	0	0	0	0	0	0	0	0	0
			Cystofilobasidiales				0.0168943	0	0.0519967	0	0	0	0	0	0	0	0	0	0.0320315	0.0780323	0	0	0	0	0	0	0	0	0	0	0	0	0	0	0	0	0	0	0	0	0	0	0	0	0	0	0	0	0
Fungi	Basidiomycota	Tremellomycetes	Filobasidiales	Filobasidiaceae	Filobasidium	Filobasidium_wieringae	0.0265482	0	0	0	0	0	0	0	0	0	0	0	0.0369595	0	0	0	0	0	0	0	0	0	0	0	0	0	0	0	0	0	0	0	0	0	0	0	0	0	0	0	0	0	0
Fungi	Basidiomycota	Tremellomycetes	Filobasidiales	Filobasidiaceae	Filobasidium	Filobasidium_wieringae	0	0	0.0173322	0	0	0	0	0	0	0	0	0	0	0	0	0	0	0	0	0	0	0	0	0	0	0	0	0	0	0	0	0	0	0	0	0	0	0	0	0	0	0	0
Fungi	Basidiomycota	Tremellomycetes	Filobasidiales	Filobasidiaceae	Filobasidium	Filobasidium_wieringae	0	0.0353274	0	0	0	0	0	0	0	0	0	0	0	0.0624259	0	0	0	0	0	0	0	0	0	0	0	0	0	0	0	0	0	0	0	0	0	0	0	0	0	0	0	0	0
						Filobasidium_wieringae	0.0265482	0.0353274	0.0173322	0	0	0	0	0	0	0	0	0	0.0369595	0.0624259	0	0	0	0	0	0	0	0	0	0	0	0	0	0	0	0	0	0	0	0	0	0	0	0	0	0	0	0	0
Fungi	Basidiomycota	Tremellomycetes	Filobasidiales	Filobasidiaceae	Filobasidium	NA	0	0	0.114393	0	0	0	0	0	0	0	0	0	0	0	0	0	0	0	0	0	0	0	0	0	0	0	0	0	0	0	0	0	0	0	0	0	0	0	0	0	0	0	0
Fungi	Basidiomycota	Tremellomycetes	Filobasidiales	Filobasidiaceae	Filobasidium	NA	0.125501	0	0	0	0	0	0	0	0	0	0	0	0	0	0	0	0	0	0	0	0	0	0	0	0	0	0	0	0	0	0	0	0	0	0	0	0	0	0	0	0	0	0
Fungi	Basidiomycota	Tremellomycetes	Filobasidiales	Filobasidiaceae	Filobasidium	NA	0	0.0618229	0	0	0	0	0	0	0	0	0	0	0	0	0	0	0	0	0	0	0	0	0	0	0	0	0	0	0	0	0	0	0	0	0	0	0	0	0	0	0	0	0
						NA	0.125501	0.0618229	0.114393	0	0	0	0	0	0	0	0	0	0	0	0	0	0	0	0	0	0	0	0	0	0	0	0	0	0	0	0	0	0	0	0	0	0	0	0	0	0	0	0
					Filobasidium		0.152049	0.0971503	0.131725	0	0	0	0	0	0	0	0	0	0.0369595	0.0624259	0	0	0	0	0	0	0	0	0	0	0	0	0	0	0	0	0	0	0	0	0	0	0	0	0	0	0	0	0
Fungi	Basidiomycota	Tremellomycetes	Filobasidiales	Filobasidiaceae	Naganishia	Naganishia_sp	0	0	0	0	0	0	0	0	0	0	0	0	0	0.0312129	0	0	0	0	0	0	0	0	0	0	0	0	0	0	0	0	0	0	0	0	0	0	0	0	0	0	0	0	0
						Naganishia_sp	0	0	0	0	0	0	0	0	0	0	0	0	0	0.0312129	0	0	0	0	0	0	0	0	0	0	0	0	0	0	0	0	0	0	0	0	0	0	0	0	0	0	0	0	0
Fungi	Basidiomycota	Tremellomycetes	Filobasidiales	Filobasidiaceae	Naganishia	NA	0	0	0	0	0	0	0	0	0	0	0	0	0	0.177914	0	0	0	0	0	0	0	0	0	0	0	0	0	0	0	0	0	0	0	0	0	0	0	0	0	0	0	0	0
						NA	0	0	0	0	0	0	0	0	0	0	0	0	0	0.177914	0	0	0	0	0	0	0	0	0	0	0	0	0	0	0	0	0	0	0	0	0	0	0	0	0	0	0	0	0
					Naganishia		0	0	0	0	0	0	0	0	0	0	0	0	0	0.209127	0	0	0	0	0	0	0	0	0	0	0	0	0	0	0	0	0	0	0	0	0	0	0	0	0	0	0	0	0
				Filobasidiaceae			0.152049	0.0971503	0.131725	0	0	0	0	0	0	0	0	0	0.0369595	0.271553	0	0	0	0	0	0	0	0	0	0	0	0	0	0	0	0	0	0	0	0	0	0	0	0	0	0	0	0	0
			Filobasidiales				0.152049	0.0971503	0.131725	0	0	0	0	0	0	0	0	0	0.0369595	0.271553	0	0	0	0	0	0	0	0	0	0	0	0	0	0	0	0	0	0	0	0	0	0	0	0	0	0	0	0	0
Fungi	Basidiomycota	Tremellomycetes	Tremellales	Bulleraceae	Bullera	Bullera_alba	0	0	0	0	0	0	0	0	0	0	0	0	0	0	0	0	0	0	0	0	0	0	0	0	0	0	0	0	0	0	0	0	0	0	0	0	0	0	0	0	0	0	0
Fungi	Basidiomycota	Tremellomycetes	Tremellales	Bulleraceae	Bullera	Bullera_alba	0.0144809	0	0	0	0	0	0	0	0	0	0	0	0	0	0	0	0	0	0	0	0	0	0	0	0	0	0	0	0	0	0	0	0	0	0	0	0	0	0	0	0	0	0
						Bullera_alba	0.0144809	0	0	0	0	0	0	0	0	0	0	0	0	0	0	0	0	0	0	0	0	0	0	0	0	0	0	0	0	0	0	0	0	0	0	0	0	0	0	0	0	0	0
					Bullera		0.0144809	0	0	0	0	0	0	0	0	0	0	0	0	0	0	0	0	0	0	0	0	0	0	0	0	0	0	0	0	0	0	0	0	0	0	0	0	0	0	0	0	0	0
				Bulleraceae			0.0144809	0	0	0	0	0	0	0	0	0	0	0	0	0	0	0	0	0	0	0	0	0	0	0	0	0	0	0	0	0	0	0	0	0	0	0	0	0	0	0	0	0	0
Fungi	Basidiomycota	Tremellomycetes	Tremellales	Bulleribasidiaceae	Dioszegia	Dioszegia_crocea	0	0	0	0	0	0	0	0	0	0	0	0	0	0	0	0	0	0	0	0	0	0	0	0	0	0	0	0	0	0	0	0	0	0	0	0	0	0	0	0	0	0	0
						Dioszegia_crocea	0	0	0	0	0	0	0	0	0	0	0	0	0	0	0	0	0	0	0	0	0	0	0	0	0	0	0	0	0	0	0	0	0	0	0	0	0	0	0	0	0	0	0
Fungi	Basidiomycota	Tremellomycetes	Tremellales	Bulleribasidiaceae	Dioszegia	Dioszegia_fristingensis	0	0.0294395	0.0658625	0	0	0	0	0	0	0	0	0	0	0.0374555	0	0	0	0	0	0	0	0	0	0	0	0	0	0	0	0	0	0	0	0	0	0	0	0	0	0	0	0	0
Fungi	Basidiomycota	Tremellomycetes	Tremellales	Bulleribasidiaceae	Dioszegia	Dioszegia_fristingensis	0.0313752	0	0	0	0	0	0	0	0	0	0	0	0	0	0	0	0	0	0	0	0	0	0	0	0	0	0	0	0	0	0	0	0	0	0	0	0	0	0	0	0	0	0
						Dioszegia_fristingensis	0.0313752	0.0294395	0.0658625	0	0	0	0	0	0	0	0	0	0	0.0374555	0	0	0	0	0	0	0	0	0	0	0	0	0	0	0	0	0	0	0	0	0	0	0	0	0	0	0	0	0
Fungi	Basidiomycota	Tremellomycetes	Tremellales	Bulleribasidiaceae	Dioszegia	Dioszegia_hungarica	0.139982	0.0824305	0.114393	0	0	0	0	0	0	0	0	0	0	0	0	0	0	0	0	0	0	0	0	0	0	0	0	0	0	0	0	0	0	0	0	0	0	0	0	0	0	0	0
						Dioszegia_hungarica	0.139982	0.0824305	0.114393	0	0	0	0	0	0	0	0	0	0	0	0	0	0	0	0	0	0	0	0	0	0	0	0	0	0	0	0	0	0	0	0	0	0	0	0	0	0	0	0
Fungi	Basidiomycota	Tremellomycetes	Tremellales	Bulleribasidiaceae	Dioszegia	NA	0	0	0	0	0	0	0	0	0	0	0	0	0	0.0686685	0	0	0	0	0	0	0	0	0	0	0	0	0	0	0	0	0	0	0	0	0	0	0	0	0	0	0	0	0
						NA	0	0	0	0	0	0	0	0	0	0	0	0	0	0.0686685	0	0	0	0	0	0	0	0	0	0	0	0	0	0	0	0	0	0	0	0	0	0	0	0	0	0	0	0	0
[truncated: 231 more rows]
[truncated: 17 more columns]
