# Supplementary material for: Diet chemistry and cross-kingdom microbiota associate with black soldier fly larvae performance on regional side streams
Source: Anim Microbiome. 2026 Jan 8;8:20. doi: 10.1186/s42523-025-00509-6 (PMC12908405; doi:10.1186/s42523-025-00509-6)
Supplement: Supplementary file 3 — Supplementary Material 3 [file 42523_2025_509_MOESM3_ESM.xlsx]

## Sheet: Sheet 1
Table S3. List of renamed fungal families
Genus	Family SILVA	Family NCBI	Family name used in this study	#ASVs	Class	Order
Nakazawaea	NA	Pachysolenaceae	Pachysolenaceae	4	Pichiomycetes	Alaninales
Hyphopichia	NA	Debaryomycetaceae	Debaryomycetaceae	2	Pichiomycetes	Serinales
Candida	NA	Debaryomycetaceae	Debaryomycetaceae	6	Pichiomycetes	Serinales
Diutina	NA	Debaryomycetaceae	Debaryomycetaceae	7	Pichiomycetes	Serinales
Yarrowia	NA	NA	NA	1	Dipodascomycetes	Dipodascales
Clitocybe	NA	Clitocybaceae	Clitocybaceae	1
NA	Debaryomycetaceae			28	Pichiomycetes	Serinales
