# Supplementary material for: Diet chemistry and cross-kingdom microbiota associate with black soldier fly larvae performance on regional side streams
Source: Anim Microbiome. 2026 Jan 8;8:20. doi: 10.1186/s42523-025-00509-6 (PMC12908405; doi:10.1186/s42523-025-00509-6)
Supplement: Supplementary file 4 — Supplementary Material 4 [file 42523_2025_509_MOESM4_ESM.xlsx]

## Sheet: KEGG Pathways
Table S4.1. Selected KEGG Pathways for PICRUSt analysis
Module	Function	KO number	EC number	Name
M00081	Pectin degradation	K01051	EC 3.1.1.11	pectinesterase
		K01184	EC 3.2.1.15	polygalacturonase
		K01213	EC 3.2.1.67	galacturan 1,4-alpha-galacturonidase
M00175	Nitrogen fixation (NifH)	K02588		nitrogenase iron protein nifH
		K02586	EC 1.18.6.1	nitrogenase molybdenum-iron protein alpha chain nifD
		K02591	EC 1.18.6.1	nitrogenase molybdenum-iron protein beta chain nifK
	Cellulose degradation		EC 3.2.1.4	endo-1,4-beta-D-glucanase
			EC 3.2.1.91	exo-beta-1,4-glucan cellobiohydrolase
			EC 3.2.1.74	exo-beta-1,4-glucanase
			EC 3.2.1.21	beta-glucosidases
	Starch degradation	K01176	EC 3.2.1.1	alpha-amylase
		K01177	EC 3.2.1.2	beta-amylase
		K05992	EC 3.2.1.133	maltogenic alpha-amylase
	Dextrin degradation	K12047	EC 3.2.1.3	maltase-glucoamylase
			EC 3.2.1.10	sucrase-isomaltase
	Haem Peroxidasen, lignin degradation		EC 1.11.1.14	lignin peroxidase
			EC 1.11.1.13	manganese peroxidase
			EC 1.11.1.16	versatile peroxidase
			EC 1.10.3.2	phenol oxidase/laccase
	Hemicellulose degradation Xylans	K20845	EC 3.2.1.32	endo-1,3-beta-xylanase
		K01181	EC 3.2.1.8	endo-1,4-beta-xylanase
			EC 3.2.1.72	exo-1,3-beta-xylosidase
			EC 3.2.1.37	exo-1,4-beta-xylosidase
	Hemicellulose degradation Mannans		EC 3.2.1.100	exo-beta-mannanase
			EC 3.2.1.78	endo-1,4-beta-mannanase
	Hemicellulose degradation Arabinans		EC 3.2.1.55	L-arabinosidase (ambiguous)
			EC 3.2.1.99	endo-alpha-1,5-arabanase
	Hemicellulose degradation Galactans		EC 3.2.1.89	endo-1,4-beta-galactanase
			EC 3.2.1.181	endo-beta-1,3-galactanase
			EC 3.2.1.164	endo-1,6-beta-galactanase
				not found in the PICRUST analysis

## Sheet: Heatmap_Z-Score
Table S4.2. Selected data for Figure 4 (PICRUSt heatmap) based on processed results from PICRUSt
	Internal	Sample	Feed	Source	Replicate	Value	Z_score	Module	Function	KO number	EC number	Name	Name_new
1	alpha_amylase_EC_EC:3.2.1.1	AP.gut.01	AP	gut	1	9340.47	0.174656	NA	Starch degradation	K01176	EC 3.2.1.1	α-amylase	α-amylase (EC 3.2.1.1)
2	alpha_amylase_EC_EC:3.2.1.1	CF.gut.03	CF	gut	3	6647.52	0.49315	NA	Starch degradation	K01176	EC 3.2.1.1	α-amylase	α-amylase (EC 3.2.1.1)
3	alpha_amylase_EC_EC:3.2.1.1	PPI.gut.05	PPI	gut	5	8420.37	0.462537	NA	Starch degradation	K01176	EC 3.2.1.1	α-amylase	α-amylase (EC 3.2.1.1)
4	alpha_amylase_EC_EC:3.2.1.1	PPL.gut.07	PPL	gut	7	17319.8	0.874004	NA	Starch degradation	K01176	EC 3.2.1.1	α-amylase	α-amylase (EC 3.2.1.1)
5	alpha_amylase_EC_EC:3.2.1.1	AP.gut.05	AP	gut	5	3253.57	-0.438239	NA	Starch degradation	K01176	EC 3.2.1.1	α-amylase	α-amylase (EC 3.2.1.1)
6	alpha_amylase_EC_EC:3.2.1.1	CF.gut.07	CF	gut	7	4431.35	-0.0391881	NA	Starch degradation	K01176	EC 3.2.1.1	α-amylase	α-amylase (EC 3.2.1.1)
7	alpha_amylase_EC_EC:3.2.1.1	PPI.gut.09	PPI	gut	9	10601.5	0.538682	NA	Starch degradation	K01176	EC 3.2.1.1	α-amylase	α-amylase (EC 3.2.1.1)
8	alpha_amylase_EC_EC:3.2.1.1	RC.gut.02	RC	gut	2	3321.61	-0.32599	NA	Starch degradation	K01176	EC 3.2.1.1	α-amylase	α-amylase (EC 3.2.1.1)
9	alpha_amylase_EC_EC:3.2.1.1	AP.gut.09	AP	gut	9	6846.24	-0.0644396	NA	Starch degradation	K01176	EC 3.2.1.1	α-amylase	α-amylase (EC 3.2.1.1)
10	alpha_amylase_EC_EC:3.2.1.1	PPI.gut.02	PPI	gut	2	22475.9	0.643316	NA	Starch degradation	K01176	EC 3.2.1.1	α-amylase	α-amylase (EC 3.2.1.1)
11	alpha_amylase_EC_EC:3.2.1.1	PPL.gut.04	PPL	gut	4	13603.5	0.551112	NA	Starch degradation	K01176	EC 3.2.1.1	α-amylase	α-amylase (EC 3.2.1.1)
12	alpha_amylase_EC_EC:3.2.1.1	AP.gut.02	AP	gut	2	8550.12	0.338444	NA	Starch degradation	K01176	EC 3.2.1.1	α-amylase	α-amylase (EC 3.2.1.1)
13	alpha_amylase_EC_EC:3.2.1.1	CF.gut.04	CF	gut	4	4624.96	0.440503	NA	Starch degradation	K01176	EC 3.2.1.1	α-amylase	α-amylase (EC 3.2.1.1)
14	alpha_amylase_EC_EC:3.2.1.1	PPI.gut.06	PPI	gut	6	3467.98	0.0268703	NA	Starch degradation	K01176	EC 3.2.1.1	α-amylase	α-amylase (EC 3.2.1.1)
15	alpha_amylase_EC_EC:3.2.1.1	PPL.gut.08	PPL	gut	8	8494.14	0.424023	NA	Starch degradation	K01176	EC 3.2.1.1	α-amylase	α-amylase (EC 3.2.1.1)
16	alpha_amylase_EC_EC:3.2.1.1	AP.gut.06	AP	gut	6	4322.99	0.0155402	NA	Starch degradation	K01176	EC 3.2.1.1	α-amylase	α-amylase (EC 3.2.1.1)
17	alpha_amylase_EC_EC:3.2.1.1	CF.gut.08	CF	gut	8	1818.49	-0.283936	NA	Starch degradation	K01176	EC 3.2.1.1	α-amylase	α-amylase (EC 3.2.1.1)
18	alpha_amylase_EC_EC:3.2.1.1	PPL.gut.01	PPL	gut	1	11106.7	0.406678	NA	Starch degradation	K01176	EC 3.2.1.1	α-amylase	α-amylase (EC 3.2.1.1)
19	alpha_amylase_EC_EC:3.2.1.1	RC.gut.03	RC	gut	3	2377.99	-0.313227	NA	Starch degradation	K01176	EC 3.2.1.1	α-amylase	α-amylase (EC 3.2.1.1)
20	alpha_amylase_EC_EC:3.2.1.1	CF.gut.01	CF	gut	1	16303.5	0.753342	NA	Starch degradation	K01176	EC 3.2.1.1	α-amylase	α-amylase (EC 3.2.1.1)
21	alpha_amylase_EC_EC:3.2.1.1	PPI.gut.03	PPI	gut	3	13191.7	0.203001	NA	Starch degradation	K01176	EC 3.2.1.1	α-amylase	α-amylase (EC 3.2.1.1)
22	alpha_amylase_EC_EC:3.2.1.1	PPL.gut.05	PPL	gut	5	11703.4	0.303464	NA	Starch degradation	K01176	EC 3.2.1.1	α-amylase	α-amylase (EC 3.2.1.1)
23	alpha_amylase_EC_EC:3.2.1.1	AP.gut.03	AP	gut	3	6270.1	0.0767183	NA	Starch degradation	K01176	EC 3.2.1.1	α-amylase	α-amylase (EC 3.2.1.1)
24	alpha_amylase_EC_EC:3.2.1.1	CF.gut.05	CF	gut	5	2308.68	-0.478759	NA	Starch degradation	K01176	EC 3.2.1.1	α-amylase	α-amylase (EC 3.2.1.1)
25	alpha_amylase_EC_EC:3.2.1.1	PPI.gut.07	PPI	gut	7	8019.64	0.48738	NA	Starch degradation	K01176	EC 3.2.1.1	α-amylase	α-amylase (EC 3.2.1.1)
26	alpha_amylase_EC_EC:3.2.1.1	PPL.gut.09	PPL	gut	9	12542.1	0.496148	NA	Starch degradation	K01176	EC 3.2.1.1	α-amylase	α-amylase (EC 3.2.1.1)
27	alpha_amylase_EC_EC:3.2.1.1	AP.gut.07	AP	gut	7	6282.75	0.0177619	NA	Starch degradation	K01176	EC 3.2.1.1	α-amylase	α-amylase (EC 3.2.1.1)
28	alpha_amylase_EC_EC:3.2.1.1	CF.gut.09	CF	gut	9	2051.38	-0.0765655	NA	Starch degradation	K01176	EC 3.2.1.1	α-amylase	α-amylase (EC 3.2.1.1)
29	alpha_amylase_EC_EC:3.2.1.1	PPL.gut.02	PPL	gut	2	12751	0.596087	NA	Starch degradation	K01176	EC 3.2.1.1	α-amylase	α-amylase (EC 3.2.1.1)
30	alpha_amylase_EC_EC:3.2.1.1	RC.gut.04	RC	gut	4	3394.17	-0.305306	NA	Starch degradation	K01176	EC 3.2.1.1	α-amylase	α-amylase (EC 3.2.1.1)
31	alpha_amylase_EC_EC:3.2.1.1	CF.gut.02	CF	gut	2	8358.92	0.44934	NA	Starch degradation	K01176	EC 3.2.1.1	α-amylase	α-amylase (EC 3.2.1.1)
32	alpha_amylase_EC_EC:3.2.1.1	PPI.gut.04	PPI	gut	4	5328.13	0.216282	NA	Starch degradation	K01176	EC 3.2.1.1	α-amylase	α-amylase (EC 3.2.1.1)
33	alpha_amylase_EC_EC:3.2.1.1	PPL.gut.06	PPL	gut	6	5478.02	-0.0228908	NA	Starch degradation	K01176	EC 3.2.1.1	α-amylase	α-amylase (EC 3.2.1.1)
34	alpha_amylase_EC_EC:3.2.1.1	AP.gut.04	AP	gut	4	5025.63	0.142167	NA	Starch degradation	K01176	EC 3.2.1.1	α-amylase	α-amylase (EC 3.2.1.1)
35	alpha_amylase_EC_EC:3.2.1.1	CF.gut.06	CF	gut	6	4587.91	-0.152458	NA	Starch degradation	K01176	EC 3.2.1.1	α-amylase	α-amylase (EC 3.2.1.1)
36	alpha_amylase_EC_EC:3.2.1.1	PPI.gut.08	PPI	gut	8	5388.73	0.391571	NA	Starch degradation	K01176	EC 3.2.1.1	α-amylase	α-amylase (EC 3.2.1.1)
37	alpha_amylase_EC_EC:3.2.1.1	RC.gut.01	RC	gut	1	935.83	-0.513312	NA	Starch degradation	K01176	EC 3.2.1.1	α-amylase	α-amylase (EC 3.2.1.1)
38	alpha_amylase_EC_EC:3.2.1.1	AP.gut.08	AP	gut	8	11394	0.595789	NA	Starch degradation	K01176	EC 3.2.1.1	α-amylase	α-amylase (EC 3.2.1.1)
39	alpha_amylase_EC_EC:3.2.1.1	PPI.gut.01	PPI	gut	1	4138.7	-0.411727	NA	Starch degradation	K01176	EC 3.2.1.1	α-amylase	α-amylase (EC 3.2.1.1)
40	alpha_amylase_EC_EC:3.2.1.1	PPL.gut.03	PPL	gut	3	11416.6	0.472949	NA	Starch degradation	K01176	EC 3.2.1.1	α-amylase	α-amylase (EC 3.2.1.1)
41	alpha_amylase_EC_EC:3.2.1.1	RC.gut.05	RC	gut	5	616.34	-0.577126	NA	Starch degradation	K01176	EC 3.2.1.1	α-amylase	α-amylase (EC 3.2.1.1)
42	alpha_amylase_EC_EC:3.2.1.1	RC.gut.07	RC	gut	7	935.82	-0.512113	NA	Starch degradation	K01176	EC 3.2.1.1	α-amylase	α-amylase (EC 3.2.1.1)
43	alpha_amylase_EC_EC:3.2.1.1	RC.gut.08	RC	gut	8	1987.35	-0.285557	NA	Starch degradation	K01176	EC 3.2.1.1	α-amylase	α-amylase (EC 3.2.1.1)
44	alpha_amylase_EC_EC:3.2.1.1	RC.gut.09	RC	gut	9	2054.65	-0.418525	NA	Starch degradation	K01176	EC 3.2.1.1	α-amylase	α-amylase (EC 3.2.1.1)
45	alpha_amylase_EC_EC:3.2.1.1	RC.gut.06	RC	gut	6	3497.33	-0.369265	NA	Starch degradation	K01176	EC 3.2.1.1	α-amylase	α-amylase (EC 3.2.1.1)
46	endo_alpha_arabanase_EC:3.2.1.99	AP.gut.04	AP	gut	4	2544.1	-0.226476	NA	Hemicellulose degradation	NA	EC 3.2.1.99	endo-α-1,5-arabanase	endo-α-1,5-arabanase (EC 3.2.1.99)
47	endo_alpha_arabanase_EC:3.2.1.99	AP.gut.01	AP	gut	1	1082	-0.505044	NA	Hemicellulose degradation	NA	EC 3.2.1.99	endo-α-1,5-arabanase	endo-α-1,5-arabanase (EC 3.2.1.99)
48	endo_alpha_arabanase_EC:3.2.1.99	AP.gut.02	AP	gut	2	946.5	-0.496161	NA	Hemicellulose degradation	NA	EC 3.2.1.99	endo-α-1,5-arabanase	endo-α-1,5-arabanase (EC 3.2.1.99)
49	endo_alpha_arabanase_EC:3.2.1.99	AP.gut.03	AP	gut	3	2538.5	-0.335062	NA	Hemicellulose degradation	NA	EC 3.2.1.99	endo-α-1,5-arabanase	endo-α-1,5-arabanase (EC 3.2.1.99)
50	endo_alpha_arabanase_EC:3.2.1.99	AP.gut.05	AP	gut	5	1397	-0.540485	NA	Hemicellulose degradation	NA	EC 3.2.1.99	endo-α-1,5-arabanase	endo-α-1,5-arabanase (EC 3.2.1.99)
51	endo_alpha_arabanase_EC:3.2.1.99	CF.gut.07	CF	gut	7	684.34	-0.477849	NA	Hemicellulose degradation	NA	EC 3.2.1.99	endo-α-1,5-arabanase	endo-α-1,5-arabanase (EC 3.2.1.99)
52	endo_alpha_arabanase_EC:3.2.1.99	PPI.gut.09	PPI	gut	9	481.72	-0.604718	NA	Hemicellulose degradation	NA	EC 3.2.1.99	endo-α-1,5-arabanase	endo-α-1,5-arabanase (EC 3.2.1.99)
53	endo_alpha_arabanase_EC:3.2.1.99	RC.gut.02	RC	gut	2	3099.66	-0.340175	NA	Hemicellulose degradation	NA	EC 3.2.1.99	endo-α-1,5-arabanase	endo-α-1,5-arabanase (EC 3.2.1.99)
54	endo_alpha_arabanase_EC:3.2.1.99	AP.gut.09	AP	gut	9	439	-0.493202	NA	Hemicellulose degradation	NA	EC 3.2.1.99	endo-α-1,5-arabanase	endo-α-1,5-arabanase (EC 3.2.1.99)
55	endo_alpha_arabanase_EC:3.2.1.99	PPI.gut.02	PPI	gut	2	40521.2	1.56633	NA	Hemicellulose degradation	NA	EC 3.2.1.99	endo-α-1,5-arabanase	endo-α-1,5-arabanase (EC 3.2.1.99)
56	endo_alpha_arabanase_EC:3.2.1.99	PPL.gut.04	PPL	gut	4	39.5	-0.529768	NA	Hemicellulose degradation	NA	EC 3.2.1.99	endo-α-1,5-arabanase	endo-α-1,5-arabanase (EC 3.2.1.99)
57	endo_alpha_arabanase_EC:3.2.1.99	RC.gut.06	RC	gut	6	4542.66	-0.286085	NA	Hemicellulose degradation	NA	EC 3.2.1.99	endo-α-1,5-arabanase	endo-α-1,5-arabanase (EC 3.2.1.99)
58	endo_alpha_arabanase_EC:3.2.1.99	CF.gut.04	CF	gut	4	697	-0.458626	NA	Hemicellulose degradation	NA	EC 3.2.1.99	endo-α-1,5-arabanase	endo-α-1,5-arabanase (EC 3.2.1.99)
59	endo_alpha_arabanase_EC:3.2.1.99	PPI.gut.06	PPI	gut	6	176	-0.563274	NA	Hemicellulose degradation	NA	EC 3.2.1.99	endo-α-1,5-arabanase	endo-α-1,5-arabanase (EC 3.2.1.99)
60	endo_alpha_arabanase_EC:3.2.1.99	PPL.gut.08	PPL	gut	8	0	-0.54822	NA	Hemicellulose degradation	NA	EC 3.2.1.99	endo-α-1,5-arabanase	endo-α-1,5-arabanase (EC 3.2.1.99)
61	endo_alpha_arabanase_EC:3.2.1.99	AP.gut.06	AP	gut	6	1571.5	-0.381843	NA	Hemicellulose degradation	NA	EC 3.2.1.99	endo-α-1,5-arabanase	endo-α-1,5-arabanase (EC 3.2.1.99)
62	endo_alpha_arabanase_EC:3.2.1.99	CF.gut.08	CF	gut	8	73	-0.553614	NA	Hemicellulose degradation	NA	EC 3.2.1.99	endo-α-1,5-arabanase	endo-α-1,5-arabanase (EC 3.2.1.99)
63	endo_alpha_arabanase_EC:3.2.1.99	PPL.gut.01	PPL	gut	1	3	-0.533569	NA	Hemicellulose degradation	NA	EC 3.2.1.99	endo-α-1,5-arabanase	endo-α-1,5-arabanase (EC 3.2.1.99)
64	endo_alpha_arabanase_EC:3.2.1.99	RC.gut.03	RC	gut	3	523.34	-0.545899	NA	Hemicellulose degradation	NA	EC 3.2.1.99	endo-α-1,5-arabanase	endo-α-1,5-arabanase (EC 3.2.1.99)
65	endo_alpha_arabanase_EC:3.2.1.99	CF.gut.01	CF	gut	1	533.5	-0.539093	NA	Hemicellulose degradation	NA	EC 3.2.1.99	endo-α-1,5-arabanase	endo-α-1,5-arabanase (EC 3.2.1.99)
66	endo_alpha_arabanase_EC:3.2.1.99	PPI.gut.03	PPI	gut	3	21565.8	0.703487	NA	Hemicellulose degradation	NA	EC 3.2.1.99	endo-α-1,5-arabanase	endo-α-1,5-arabanase (EC 3.2.1.99)
67	endo_alpha_arabanase_EC:3.2.1.99	PPL.gut.05	PPL	gut	5	16.83	-0.527266	NA	Hemicellulose degradation	NA	EC 3.2.1.99	endo-α-1,5-arabanase	endo-α-1,5-arabanase (EC 3.2.1.99)
68	endo_alpha_arabanase_EC:3.2.1.99	RC.gut.07	RC	gut	7	1136.5	-0.487037	NA	Hemicellulose degradation	NA	EC 3.2.1.99	endo-α-1,5-arabanase	endo-α-1,5-arabanase (EC 3.2.1.99)
69	endo_alpha_arabanase_EC:3.2.1.99	CF.gut.05	CF	gut	5	846	-0.5541	NA	Hemicellulose degradation	NA	EC 3.2.1.99	endo-α-1,5-arabanase	endo-α-1,5-arabanase (EC 3.2.1.99)
70	endo_alpha_arabanase_EC:3.2.1.99	PPI.gut.07	PPI	gut	7	861.5	-0.526267	NA	Hemicellulose degradation	NA	EC 3.2.1.99	endo-α-1,5-arabanase	endo-α-1,5-arabanase (EC 3.2.1.99)
71	endo_alpha_arabanase_EC:3.2.1.99	PPL.gut.09	PPL	gut	9	116	-0.53274	NA	Hemicellulose degradation	NA	EC 3.2.1.99	endo-α-1,5-arabanase	endo-α-1,5-arabanase (EC 3.2.1.99)
72	endo_alpha_arabanase_EC:3.2.1.99	AP.gut.07	AP	gut	7	2600	-0.347671	NA	Hemicellulose degradation	NA	EC 3.2.1.99	endo-α-1,5-arabanase	endo-α-1,5-arabanase (EC 3.2.1.99)
73	endo_alpha_arabanase_EC:3.2.1.99	CF.gut.09	CF	gut	9	794	-0.380878	NA	Hemicellulose degradation	NA	EC 3.2.1.99	endo-α-1,5-arabanase	endo-α-1,5-arabanase (EC 3.2.1.99)
74	endo_alpha_arabanase_EC:3.2.1.99	PPL.gut.02	PPL	gut	2	148	-0.506319	NA	Hemicellulose degradation	NA	EC 3.2.1.99	endo-α-1,5-arabanase	endo-α-1,5-arabanase (EC 3.2.1.99)
75	endo_alpha_arabanase_EC:3.2.1.99	RC.gut.04	RC	gut	4	5226.84	-0.11714	NA	Hemicellulose degradation	NA	EC 3.2.1.99	endo-α-1,5-arabanase	endo-α-1,5-arabanase (EC 3.2.1.99)
76	endo_alpha_arabanase_EC:3.2.1.99	CF.gut.02	CF	gut	2	545.5	-0.502768	NA	Hemicellulose degradation	NA	EC 3.2.1.99	endo-α-1,5-arabanase	endo-α-1,5-arabanase (EC 3.2.1.99)
77	endo_alpha_arabanase_EC:3.2.1.99	PPI.gut.04	PPI	gut	4	539.33	-0.539457	NA	Hemicellulose degradation	NA	EC 3.2.1.99	endo-α-1,5-arabanase	endo-α-1,5-arabanase (EC 3.2.1.99)
78	endo_alpha_arabanase_EC:3.2.1.99	PPL.gut.06	PPL	gut	6	0	-0.536381	NA	Hemicellulose degradation	NA	EC 3.2.1.99	endo-α-1,5-arabanase	endo-α-1,5-arabanase (EC 3.2.1.99)
79	endo_alpha_arabanase_EC:3.2.1.99	RC.gut.08	RC	gut	8	603.16	-0.446475	NA	Hemicellulose degradation	NA	EC 3.2.1.99	endo-α-1,5-arabanase	endo-α-1,5-arabanase (EC 3.2.1.99)
80	endo_alpha_arabanase_EC:3.2.1.99	CF.gut.06	CF	gut	6	600	-0.576222	NA	Hemicellulose degradation	NA	EC 3.2.1.99	endo-α-1,5-arabanase	endo-α-1,5-arabanase (EC 3.2.1.99)
81	endo_alpha_arabanase_EC:3.2.1.99	PPI.gut.08	PPI	gut	8	472.55	-0.55166	NA	Hemicellulose degradation	NA	EC 3.2.1.99	endo-α-1,5-arabanase	endo-α-1,5-arabanase (EC 3.2.1.99)
82	endo_alpha_arabanase_EC:3.2.1.99	RC.gut.01	RC	gut	1	206.34	-0.573023	NA	Hemicellulose degradation	NA	EC 3.2.1.99	endo-α-1,5-arabanase	endo-α-1,5-arabanase (EC 3.2.1.99)
83	endo_alpha_arabanase_EC:3.2.1.99	AP.gut.08	AP	gut	8	364	-0.615716	NA	Hemicellulose degradation	NA	EC 3.2.1.99	endo-α-1,5-arabanase	endo-α-1,5-arabanase (EC 3.2.1.99)
84	endo_alpha_arabanase_EC:3.2.1.99	PPI.gut.01	PPI	gut	1	1803.78	-0.525589	NA	Hemicellulose degradation	NA	EC 3.2.1.99	endo-α-1,5-arabanase	endo-α-1,5-arabanase (EC 3.2.1.99)
85	endo_alpha_arabanase_EC:3.2.1.99	PPL.gut.03	PPL	gut	3	0	-0.537859	NA	Hemicellulose degradation	NA	EC 3.2.1.99	endo-α-1,5-arabanase	endo-α-1,5-arabanase (EC 3.2.1.99)
86	endo_alpha_arabanase_EC:3.2.1.99	RC.gut.05	RC	gut	5	771.34	-0.567358	NA	Hemicellulose degradation	NA	EC 3.2.1.99	endo-α-1,5-arabanase	endo-α-1,5-arabanase (EC 3.2.1.99)
87	endo_alpha_arabanase_EC:3.2.1.99	CF.gut.03	CF	gut	3	758.84	-0.47842	NA	Hemicellulose degradation	NA	EC 3.2.1.99	endo-α-1,5-arabanase	endo-α-1,5-arabanase (EC 3.2.1.99)
88	endo_alpha_arabanase_EC:3.2.1.99	PPI.gut.05	PPI	gut	5	4176.17	-0.0932856	NA	Hemicellulose degradation	NA	EC 3.2.1.99	endo-α-1,5-arabanase	endo-α-1,5-arabanase (EC 3.2.1.99)
89	endo_alpha_arabanase_EC:3.2.1.99	PPL.gut.07	PPL	gut	7	340	-0.461445	NA	Hemicellulose degradation	NA	EC 3.2.1.99	endo-α-1,5-arabanase	endo-α-1,5-arabanase (EC 3.2.1.99)
90	endo_alpha_arabanase_EC:3.2.1.99	RC.gut.09	RC	gut	9	518.34	-0.571189	NA	Hemicellulose degradation	NA	EC 3.2.1.99	endo-α-1,5-arabanase	endo-α-1,5-arabanase (EC 3.2.1.99)
91	endo_beta_14_galactanase_EC:3.2.1.89	AP.gut.03	AP	gut	3	3904.42	-0.184333	NA	Hemicellulose degradation	NA	EC 3.2.1.89	endo-1,4-β-galactanase	endo-1,4-β-galactanase (EC 3.2.1.89)
92	endo_beta_14_galactanase_EC:3.2.1.89	AP.gut.02	AP	gut	2	2162.43	-0.362696	NA	Hemicellulose degradation	NA	EC 3.2.1.89	endo-1,4-β-galactanase	endo-1,4-β-galactanase (EC 3.2.1.89)
93	endo_beta_14_galactanase_EC:3.2.1.89	AP.gut.04	AP	gut	4	3216.42	-0.1266	NA	Hemicellulose degradation	NA	EC 3.2.1.89	endo-1,4-β-galactanase	endo-1,4-β-galactanase (EC 3.2.1.89)
94	endo_beta_14_galactanase_EC:3.2.1.89	CF.gut.06	CF	gut	6	986.47	-0.535155	NA	Hemicellulose degradation	NA	EC 3.2.1.89	endo-1,4-β-galactanase	endo-1,4-β-galactanase (EC 3.2.1.89)
95	endo_beta_14_galactanase_EC:3.2.1.89	CF.gut.05	CF	gut	5	202.17	-0.587263	NA	Hemicellulose degradation	NA	EC 3.2.1.89	endo-1,4-β-galactanase	endo-1,4-β-galactanase (EC 3.2.1.89)
96	endo_beta_14_galactanase_EC:3.2.1.89	PPI.gut.07	PPI	gut	7	2882.38	-0.240095	NA	Hemicellulose degradation	NA	EC 3.2.1.89	endo-1,4-β-galactanase	endo-1,4-β-galactanase (EC 3.2.1.89)
97	endo_beta_14_galactanase_EC:3.2.1.89	CF.gut.04	CF	gut	4	1142.1	-0.356741	NA	Hemicellulose degradation	NA	EC 3.2.1.89	endo-1,4-β-galactanase	endo-1,4-β-galactanase (EC 3.2.1.89)
98	endo_beta_14_galactanase_EC:3.2.1.89	PPI.gut.08	PPI	gut	8	1847.67	-0.287826	NA	Hemicellulose degradation	NA	EC 3.2.1.89	endo-1,4-β-galactanase	endo-1,4-β-galactanase (EC 3.2.1.89)
99	endo_beta_14_galactanase_EC:3.2.1.89	AP.gut.01	AP	gut	1	2682.79	-0.373294	NA	Hemicellulose degradation	NA	EC 3.2.1.89	endo-1,4-β-galactanase	endo-1,4-β-galactanase (EC 3.2.1.89)
100	endo_beta_14_galactanase_EC:3.2.1.89	CF.gut.03	CF	gut	3	799.35	-0.471736	NA	Hemicellulose degradation	NA	EC 3.2.1.89	endo-1,4-β-galactanase	endo-1,4-β-galactanase (EC 3.2.1.89)
101	endo_beta_14_galactanase_EC:3.2.1.89	PPI.gut.05	PPI	gut	5	4214.96	-0.0882056	NA	Hemicellulose degradation	NA	EC 3.2.1.89	endo-1,4-β-galactanase	endo-1,4-β-galactanase (EC 3.2.1.89)
102	endo_beta_14_galactanase_EC:3.2.1.89	PPI.gut.06	PPI	gut	6	1249.55	-0.370821	NA	Hemicellulose degradation	NA	EC 3.2.1.89	endo-1,4-β-galactanase	endo-1,4-β-galactanase (EC 3.2.1.89)
103	endo_beta_14_galactanase_EC:3.2.1.89	AP.gut.05	AP	gut	5	1986.8	-0.508003	NA	Hemicellulose degradation	NA	EC 3.2.1.89	endo-1,4-β-galactanase	endo-1,4-β-galactanase (EC 3.2.1.89)
104	endo_beta_14_galactanase_EC:3.2.1.89	CF.gut.07	CF	gut	7	471.85	-0.502725	NA	Hemicellulose degradation	NA	EC 3.2.1.89	endo-1,4-β-galactanase	endo-1,4-β-galactanase (EC 3.2.1.89)
105	endo_beta_14_galactanase_EC:3.2.1.89	PPI.gut.09	PPI	gut	9	3366.38	-0.278791	NA	Hemicellulose degradation	NA	EC 3.2.1.89	endo-1,4-β-galactanase	endo-1,4-β-galactanase (EC 3.2.1.89)
106	endo_beta_14_galactanase_EC:3.2.1.89	RC.gut.02	RC	gut	2	877.43	-0.482194	NA	Hemicellulose degradation	NA	EC 3.2.1.89	endo-1,4-β-galactanase	endo-1,4-β-galactanase (EC 3.2.1.89)
107	endo_beta_14_galactanase_EC:3.2.1.89	AP.gut.09	AP	gut	9	1440.08	-0.426211	NA	Hemicellulose degradation	NA	EC 3.2.1.89	endo-1,4-β-galactanase	endo-1,4-β-galactanase (EC 3.2.1.89)
108	endo_beta_14_galactanase_EC:3.2.1.89	PPI.gut.02	PPI	gut	2	20984.8	0.567048	NA	Hemicellulose degradation	NA	EC 3.2.1.89	endo-1,4-β-galactanase	endo-1,4-β-galactanase (EC 3.2.1.89)
109	endo_beta_14_galactanase_EC:3.2.1.89	PPL.gut.04	PPL	gut	4	37.67	-0.529913	NA	Hemicellulose degradation	NA	EC 3.2.1.89	endo-1,4-β-galactanase	endo-1,4-β-galactanase (EC 3.2.1.89)
110	endo_beta_14_galactanase_EC:3.2.1.89	RC.gut.06	RC	gut	6	106.5	-0.639085	NA	Hemicellulose degradation	NA	EC 3.2.1.89	endo-1,4-β-galactanase	endo-1,4-β-galactanase (EC 3.2.1.89)
111	endo_beta_14_galactanase_EC:3.2.1.89	PPL.gut.09	PPL	gut	9	220.33	-0.524101	NA	Hemicellulose degradation	NA	EC 3.2.1.89	endo-1,4-β-galactanase	endo-1,4-β-galactanase (EC 3.2.1.89)
112	endo_beta_14_galactanase_EC:3.2.1.89	AP.gut.07	AP	gut	7	3596.75	-0.248765	NA	Hemicellulose degradation	NA	EC 3.2.1.89	endo-1,4-β-galactanase	endo-1,4-β-galactanase (EC 3.2.1.89)
113	endo_beta_14_galactanase_EC:3.2.1.89	PPL.gut.08	PPL	gut	8	25.5	-0.545301	NA	Hemicellulose degradation	NA	EC 3.2.1.89	endo-1,4-β-galactanase	endo-1,4-β-galactanase (EC 3.2.1.89)
114	endo_beta_14_galactanase_EC:3.2.1.89	AP.gut.06	AP	gut	6	2432.33	-0.257518	NA	Hemicellulose degradation	NA	EC 3.2.1.89	endo-1,4-β-galactanase	endo-1,4-β-galactanase (EC 3.2.1.89)
115	endo_beta_14_galactanase_EC:3.2.1.89	CF.gut.08	CF	gut	8	73	-0.553614	NA	Hemicellulose degradation	NA	EC 3.2.1.89	endo-1,4-β-galactanase	endo-1,4-β-galactanase (EC 3.2.1.89)
116	endo_beta_14_galactanase_EC:3.2.1.89	PPL.gut.01	PPL	gut	1	93.17	-0.525934	NA	Hemicellulose degradation	NA	EC 3.2.1.89	endo-1,4-β-galactanase	endo-1,4-β-galactanase (EC 3.2.1.89)
117	endo_beta_14_galactanase_EC:3.2.1.89	RC.gut.03	RC	gut	3	411.33	-0.559951	NA	Hemicellulose degradation	NA	EC 3.2.1.89	endo-1,4-β-galactanase	endo-1,4-β-galactanase (EC 3.2.1.89)
118	endo_beta_14_galactanase_EC:3.2.1.89	CF.gut.01	CF	gut	1	1366.43	-0.47083	NA	Hemicellulose degradation	NA	EC 3.2.1.89	endo-1,4-β-galactanase	endo-1,4-β-galactanase (EC 3.2.1.89)
119	endo_beta_14_galactanase_EC:3.2.1.89	PPI.gut.03	PPI	gut	3	11578.3	0.106579	NA	Hemicellulose degradation	NA	EC 3.2.1.89	endo-1,4-β-galactanase	endo-1,4-β-galactanase (EC 3.2.1.89)
120	endo_beta_14_galactanase_EC:3.2.1.89	PPL.gut.05	PPL	gut	5	95.42	-0.52168	NA	Hemicellulose degradation	NA	EC 3.2.1.89	endo-1,4-β-galactanase	endo-1,4-β-galactanase (EC 3.2.1.89)
121	endo_beta_14_galactanase_EC:3.2.1.89	RC.gut.07	RC	gut	7	327.33	-0.588149	NA	Hemicellulose degradation	NA	EC 3.2.1.89	endo-1,4-β-galactanase	endo-1,4-β-galactanase (EC 3.2.1.89)
122	endo_beta_14_galactanase_EC:3.2.1.89	RC.gut.01	RC	gut	1	40	-0.586639	NA	Hemicellulose degradation	NA	EC 3.2.1.89	endo-1,4-β-galactanase	endo-1,4-β-galactanase (EC 3.2.1.89)
123	endo_beta_14_galactanase_EC:3.2.1.89	AP.gut.08	AP	gut	8	2525.01	-0.378357	NA	Hemicellulose degradation	NA	EC 3.2.1.89	endo-1,4-β-galactanase	endo-1,4-β-galactanase (EC 3.2.1.89)
124	endo_beta_14_galactanase_EC:3.2.1.89	PPI.gut.01	PPI	gut	1	2040.59	-0.514041	NA	Hemicellulose degradation	NA	EC 3.2.1.89	endo-1,4-β-galactanase	endo-1,4-β-galactanase (EC 3.2.1.89)
125	endo_beta_14_galactanase_EC:3.2.1.89	PPL.gut.03	PPL	gut	3	35.33	-0.534731	NA	Hemicellulose degradation	NA	EC 3.2.1.89	endo-1,4-β-galactanase	endo-1,4-β-galactanase (EC 3.2.1.89)
126	endo_beta_14_galactanase_EC:3.2.1.89	CF.gut.09	CF	gut	9	163.67	-0.533432	NA	Hemicellulose degradation	NA	EC 3.2.1.89	endo-1,4-β-galactanase	endo-1,4-β-galactanase (EC 3.2.1.89)
127	endo_beta_14_galactanase_EC:3.2.1.89	PPL.gut.02	PPL	gut	2	194.33	-0.502266	NA	Hemicellulose degradation	NA	EC 3.2.1.89	endo-1,4-β-galactanase	endo-1,4-β-galactanase (EC 3.2.1.89)
128	endo_beta_14_galactanase_EC:3.2.1.89	RC.gut.04	RC	gut	4	94.5	-0.644093	NA	Hemicellulose degradation	NA	EC 3.2.1.89	endo-1,4-β-galactanase	endo-1,4-β-galactanase (EC 3.2.1.89)
129	endo_beta_14_galactanase_EC:3.2.1.89	CF.gut.02	CF	gut	2	554.03	-0.501728	NA	Hemicellulose degradation	NA	EC 3.2.1.89	endo-1,4-β-galactanase	endo-1,4-β-galactanase (EC 3.2.1.89)
130	endo_beta_14_galactanase_EC:3.2.1.89	PPI.gut.04	PPI	gut	4	2058.04	-0.299784	NA	Hemicellulose degradation	NA	EC 3.2.1.89	endo-1,4-β-galactanase	endo-1,4-β-galactanase (EC 3.2.1.89)
131	endo_beta_14_galactanase_EC:3.2.1.89	PPL.gut.06	PPL	gut	6	114.34	-0.525663	NA	Hemicellulose degradation	NA	EC 3.2.1.89	endo-1,4-β-galactanase	endo-1,4-β-galactanase (EC 3.2.1.89)
132	endo_beta_14_galactanase_EC:3.2.1.89	RC.gut.08	RC	gut	8	542	-0.453585	NA	Hemicellulose degradation	NA	EC 3.2.1.89	endo-1,4-β-galactanase	endo-1,4-β-galactanase (EC 3.2.1.89)
133	endo_beta_14_galactanase_EC:3.2.1.89	PPL.gut.07	PPL	gut	7	182	-0.473871	NA	Hemicellulose degradation	NA	EC 3.2.1.89	endo-1,4-β-galactanase	endo-1,4-β-galactanase (EC 3.2.1.89)
134	endo_beta_14_galactanase_EC:3.2.1.89	RC.gut.05	RC	gut	5	92	-0.610168	NA	Hemicellulose degradation	NA	EC 3.2.1.89	endo-1,4-β-galactanase	endo-1,4-β-galactanase (EC 3.2.1.89)
135	endo_beta_14_galactanase_EC:3.2.1.89	RC.gut.09	RC	gut	9	448.22	-0.578157	NA	Hemicellulose degradation	NA	EC 3.2.1.89	endo-1,4-β-galactanase	endo-1,4-β-galactanase (EC 3.2.1.89)
136	endo_beta_mannanase_EC:3.2.1.78	AP.gut.03	AP	gut	3	4780	-0.0877135	NA	Hemicellulose degradation	NA	EC 3.2.1.78	endo-1,4-β-mannanase	endo-1,4-β-mannanase (EC 3.2.1.78)
137	endo_beta_mannanase_EC:3.2.1.78	AP.gut.02	AP	gut	2	514	-0.543634	NA	Hemicellulose degradation	NA	EC 3.2.1.78	endo-1,4-β-mannanase	endo-1,4-β-mannanase (EC 3.2.1.78)
138	endo_beta_mannanase_EC:3.2.1.78	PPI.gut.06	PPI	gut	6	0	-0.594825	NA	Hemicellulose degradation	NA	EC 3.2.1.78	endo-1,4-β-mannanase	endo-1,4-β-mannanase (EC 3.2.1.78)
139	endo_beta_mannanase_EC:3.2.1.78	CF.gut.05	CF	gut	5	0	-0.597677	NA	Hemicellulose degradation	NA	EC 3.2.1.78	endo-1,4-β-mannanase	endo-1,4-β-mannanase (EC 3.2.1.78)
140	endo_beta_mannanase_EC:3.2.1.78	PPI.gut.07	PPI	gut	7	240	-0.614276	NA	Hemicellulose degradation	NA	EC 3.2.1.78	endo-1,4-β-mannanase	endo-1,4-β-mannanase (EC 3.2.1.78)
141	endo_beta_mannanase_EC:3.2.1.78	CF.gut.04	CF	gut	4	0	-0.618173	NA	Hemicellulose degradation	NA	EC 3.2.1.78	endo-1,4-β-mannanase	endo-1,4-β-mannanase (EC 3.2.1.78)
142	endo_beta_mannanase_EC:3.2.1.78	AP.gut.05	AP	gut	5	2230	-0.494609	NA	Hemicellulose degradation	NA	EC 3.2.1.78	endo-1,4-β-mannanase	endo-1,4-β-mannanase (EC 3.2.1.78)
143	endo_beta_mannanase_EC:3.2.1.78	PPL.gut.08	PPL	gut	8	0	-0.54822	NA	Hemicellulose degradation	NA	EC 3.2.1.78	endo-1,4-β-mannanase	endo-1,4-β-mannanase (EC 3.2.1.78)
144	endo_beta_mannanase_EC:3.2.1.78	AP.gut.06	AP	gut	6	3130	-0.156757	NA	Hemicellulose degradation	NA	EC 3.2.1.78	endo-1,4-β-mannanase	endo-1,4-β-mannanase (EC 3.2.1.78)
145	endo_beta_mannanase_EC:3.2.1.78	AP.gut.04	AP	gut	4	2185.2	-0.279793	NA	Hemicellulose degradation	NA	EC 3.2.1.78	endo-1,4-β-mannanase	endo-1,4-β-mannanase (EC 3.2.1.78)
146	endo_beta_mannanase_EC:3.2.1.78	CF.gut.06	CF	gut	6	0	-0.639979	NA	Hemicellulose degradation	NA	EC 3.2.1.78	endo-1,4-β-mannanase	endo-1,4-β-mannanase (EC 3.2.1.78)
147	endo_beta_mannanase_EC:3.2.1.78	PPI.gut.08	PPI	gut	8	88.75	-0.625297	NA	Hemicellulose degradation	NA	EC 3.2.1.78	endo-1,4-β-mannanase	endo-1,4-β-mannanase (EC 3.2.1.78)
148	endo_beta_mannanase_EC:3.2.1.78	RC.gut.01	RC	gut	1	11	-0.589012	NA	Hemicellulose degradation	NA	EC 3.2.1.78	endo-1,4-β-mannanase	endo-1,4-β-mannanase (EC 3.2.1.78)
149	endo_beta_mannanase_EC:3.2.1.78	AP.gut.08	AP	gut	8	411	-0.610554	NA	Hemicellulose degradation	NA	EC 3.2.1.78	endo-1,4-β-mannanase	endo-1,4-β-mannanase (EC 3.2.1.78)
150	endo_beta_mannanase_EC:3.2.1.78	PPL.gut.09	PPL	gut	9	0	-0.542345	NA	Hemicellulose degradation	NA	EC 3.2.1.78	endo-1,4-β-mannanase	endo-1,4-β-mannanase (EC 3.2.1.78)
151	endo_beta_mannanase_EC:3.2.1.78	AP.gut.07	AP	gut	7	3610	-0.24745	NA	Hemicellulose degradation	NA	EC 3.2.1.78	endo-1,4-β-mannanase	endo-1,4-β-mannanase (EC 3.2.1.78)
152	endo_beta_mannanase_EC:3.2.1.78	AP.gut.01	AP	gut	1	764	-0.531217	NA	Hemicellulose degradation	NA	EC 3.2.1.78	endo-1,4-β-mannanase	endo-1,4-β-mannanase (EC 3.2.1.78)
153	endo_beta_mannanase_EC:3.2.1.78	CF.gut.03	CF	gut	3	0	-0.603621	NA	Hemicellulose degradation	NA	EC 3.2.1.78	endo-1,4-β-mannanase	endo-1,4-β-mannanase (EC 3.2.1.78)
154	endo_beta_mannanase_EC:3.2.1.78	PPI.gut.05	PPI	gut	5	2343.01	-0.333357	NA	Hemicellulose degradation	NA	EC 3.2.1.78	endo-1,4-β-mannanase	endo-1,4-β-mannanase (EC 3.2.1.78)
155	endo_beta_mannanase_EC:3.2.1.78	PPL.gut.07	PPL	gut	7	156	-0.475916	NA	Hemicellulose degradation	NA	EC 3.2.1.78	endo-1,4-β-mannanase	endo-1,4-β-mannanase (EC 3.2.1.78)
156	endo_beta_mannanase_EC:3.2.1.78	RC.gut.09	RC	gut	9	0	-0.622697	NA	Hemicellulose degradation	NA	EC 3.2.1.78	endo-1,4-β-mannanase	endo-1,4-β-mannanase (EC 3.2.1.78)
157	endo_beta_mannanase_EC:3.2.1.78	CF.gut.07	CF	gut	7	0	-0.557964	NA	Hemicellulose degradation	NA	EC 3.2.1.78	endo-1,4-β-mannanase	endo-1,4-β-mannanase (EC 3.2.1.78)
158	endo_beta_mannanase_EC:3.2.1.78	PPI.gut.09	PPI	gut	9	689.43	-0.58125	NA	Hemicellulose degradation	NA	EC 3.2.1.78	endo-1,4-β-mannanase	endo-1,4-β-mannanase (EC 3.2.1.78)
159	endo_beta_mannanase_EC:3.2.1.78	RC.gut.02	RC	gut	2	0	-0.538269	NA	Hemicellulose degradation	NA	EC 3.2.1.78	endo-1,4-β-mannanase	endo-1,4-β-mannanase (EC 3.2.1.78)
160	endo_beta_mannanase_EC:3.2.1.78	AP.gut.09	AP	gut	9	263	-0.504979	NA	Hemicellulose degradation	NA	EC 3.2.1.78	endo-1,4-β-mannanase	endo-1,4-β-mannanase (EC 3.2.1.78)
161	endo_beta_mannanase_EC:3.2.1.78	PPI.gut.02	PPI	gut	2	20258	0.529873	NA	Hemicellulose degradation	NA	EC 3.2.1.78	endo-1,4-β-mannanase	endo-1,4-β-mannanase (EC 3.2.1.78)
162	endo_beta_mannanase_EC:3.2.1.78	PPL.gut.04	PPL	gut	4	16	-0.53164	NA	Hemicellulose degradation	NA	EC 3.2.1.78	endo-1,4-β-mannanase	endo-1,4-β-mannanase (EC 3.2.1.78)
163	endo_beta_mannanase_EC:3.2.1.78	RC.gut.06	RC	gut	6	23	-0.64573	NA	Hemicellulose degradation	NA	EC 3.2.1.78	endo-1,4-β-mannanase	endo-1,4-β-mannanase (EC 3.2.1.78)
164	endo_beta_mannanase_EC:3.2.1.78	PPI.gut.01	PPI	gut	1	773.56	-0.575827	NA	Hemicellulose degradation	NA	EC 3.2.1.78	endo-1,4-β-mannanase	endo-1,4-β-mannanase (EC 3.2.1.78)
165	endo_beta_mannanase_EC:3.2.1.78	PPL.gut.03	PPL	gut	3	5	-0.537417	NA	Hemicellulose degradation	NA	EC 3.2.1.78	endo-1,4-β-mannanase	endo-1,4-β-mannanase (EC 3.2.1.78)
166	endo_beta_mannanase_EC:3.2.1.78	CF.gut.09	CF	gut	9	0	-0.573043	NA	Hemicellulose degradation	NA	EC 3.2.1.78	endo-1,4-β-mannanase	endo-1,4-β-mannanase (EC 3.2.1.78)
167	endo_beta_mannanase_EC:3.2.1.78	PPL.gut.02	PPL	gut	2	9	-0.518478	NA	Hemicellulose degradation	NA	EC 3.2.1.78	endo-1,4-β-mannanase	endo-1,4-β-mannanase (EC 3.2.1.78)
168	endo_beta_mannanase_EC:3.2.1.78	CF.gut.08	CF	gut	8	0	-0.564892	NA	Hemicellulose degradation	NA	EC 3.2.1.78	endo-1,4-β-mannanase	endo-1,4-β-mannanase (EC 3.2.1.78)
169	endo_beta_mannanase_EC:3.2.1.78	PPL.gut.01	PPL	gut	1	0	-0.533823	NA	Hemicellulose degradation	NA	EC 3.2.1.78	endo-1,4-β-mannanase	endo-1,4-β-mannanase (EC 3.2.1.78)
170	endo_beta_mannanase_EC:3.2.1.78	RC.gut.03	RC	gut	3	36	-0.607038	NA	Hemicellulose degradation	NA	EC 3.2.1.78	endo-1,4-β-mannanase	endo-1,4-β-mannanase (EC 3.2.1.78)
171	endo_beta_mannanase_EC:3.2.1.78	CF.gut.01	CF	gut	1	0	-0.582816	NA	Hemicellulose degradation	NA	EC 3.2.1.78	endo-1,4-β-mannanase	endo-1,4-β-mannanase (EC 3.2.1.78)
172	endo_beta_mannanase_EC:3.2.1.78	PPI.gut.03	PPI	gut	3	10791	0.0595236	NA	Hemicellulose degradation	NA	EC 3.2.1.78	endo-1,4-β-mannanase	endo-1,4-β-mannanase (EC 3.2.1.78)
173	endo_beta_mannanase_EC:3.2.1.78	PPL.gut.05	PPL	gut	5	3	-0.528249	NA	Hemicellulose degradation	NA	EC 3.2.1.78	endo-1,4-β-mannanase	endo-1,4-β-mannanase (EC 3.2.1.78)
174	endo_beta_mannanase_EC:3.2.1.78	RC.gut.07	RC	gut	7	5	-0.628426	NA	Hemicellulose degradation	NA	EC 3.2.1.78	endo-1,4-β-mannanase	endo-1,4-β-mannanase (EC 3.2.1.78)
175	endo_beta_mannanase_EC:3.2.1.78	RC.gut.05	RC	gut	5	0	-0.615965	NA	Hemicellulose degradation	NA	EC 3.2.1.78	endo-1,4-β-mannanase	endo-1,4-β-mannanase (EC 3.2.1.78)
176	endo_beta_mannanase_EC:3.2.1.78	PPL.gut.06	PPL	gut	6	0	-0.536381	NA	Hemicellulose degradation	NA	EC 3.2.1.78	endo-1,4-β-mannanase	endo-1,4-β-mannanase (EC 3.2.1.78)
177	endo_beta_mannanase_EC:3.2.1.78	RC.gut.04	RC	gut	4	0	-0.653796	NA	Hemicellulose degradation	NA	EC 3.2.1.78	endo-1,4-β-mannanase	endo-1,4-β-mannanase (EC 3.2.1.78)
178	endo_beta_mannanase_EC:3.2.1.78	CF.gut.02	CF	gut	2	0	-0.56924	NA	Hemicellulose degradation	NA	EC 3.2.1.78	endo-1,4-β-mannanase	endo-1,4-β-mannanase (EC 3.2.1.78)
179	endo_beta_mannanase_EC:3.2.1.78	PPI.gut.04	PPI	gut	4	63.99	-0.614472	NA	Hemicellulose degradation	NA	EC 3.2.1.78	endo-1,4-β-mannanase	endo-1,4-β-mannanase (EC 3.2.1.78)
180	endo_beta_mannanase_EC:3.2.1.78	RC.gut.08	RC	gut	8	0	-0.516595	NA	Hemicellulose degradation	NA	EC 3.2.1.78	endo-1,4-β-mannanase	endo-1,4-β-mannanase (EC 3.2.1.78)
181	endo_beta_xylanase_EC:3.2.1.8	CF.gut.05	CF	gut	5	478	-0.573055	NA	Hemicellulose degradation	K01181	EC 3.2.1.8	endo-1,4-β-xylanase	endo-1,4-β-xylanase (K01181, EC 3.2.1.8)
182	endo_beta_xylanase_EC:3.2.1.8	CF.gut.04	CF	gut	4	863	-0.420628	NA	Hemicellulose degradation	K01181	EC 3.2.1.8	endo-1,4-β-xylanase	endo-1,4-β-xylanase (K01181, EC 3.2.1.8)
183	endo_beta_xylanase_EC:3.2.1.8	AP.gut.03	AP	gut	3	12382.2	0.751191	NA	Hemicellulose degradation	K01181	EC 3.2.1.8	endo-1,4-β-xylanase	endo-1,4-β-xylanase (K01181, EC 3.2.1.8)
184	endo_beta_xylanase_EC:3.2.1.8	PPL.gut.08	PPL	gut	8	0	-0.54822	NA	Hemicellulose degradation	K01181	EC 3.2.1.8	endo-1,4-β-xylanase	endo-1,4-β-xylanase (K01181, EC 3.2.1.8)
185	endo_beta_xylanase_EC:3.2.1.8	AP.gut.02	AP	gut	2	2924.38	-0.279061	NA	Hemicellulose degradation	K01181	EC 3.2.1.8	endo-1,4-β-xylanase	endo-1,4-β-xylanase (K01181, EC 3.2.1.8)
186	endo_beta_xylanase_EC:3.2.1.8	AP.gut.04	AP	gut	4	7076.85	0.446885	NA	Hemicellulose degradation	K01181	EC 3.2.1.8	endo-1,4-β-xylanase	endo-1,4-β-xylanase (K01181, EC 3.2.1.8)
187	endo_beta_xylanase_EC:3.2.1.8	CF.gut.06	CF	gut	6	1791.17	-0.449646	NA	Hemicellulose degradation	K01181	EC 3.2.1.8	endo-1,4-β-xylanase	endo-1,4-β-xylanase (K01181, EC 3.2.1.8)
188	endo_beta_xylanase_EC:3.2.1.8	PPI.gut.08	PPI	gut	8	602	-0.526823	NA	Hemicellulose degradation	K01181	EC 3.2.1.8	endo-1,4-β-xylanase	endo-1,4-β-xylanase (K01181, EC 3.2.1.8)
189	endo_beta_xylanase_EC:3.2.1.8	RC.gut.01	RC	gut	1	205	-0.573133	NA	Hemicellulose degradation	K01181	EC 3.2.1.8	endo-1,4-β-xylanase	endo-1,4-β-xylanase (K01181, EC 3.2.1.8)
190	endo_beta_xylanase_EC:3.2.1.8	PPI.gut.07	PPI	gut	7	1352.88	-0.456684	NA	Hemicellulose degradation	K01181	EC 3.2.1.8	endo-1,4-β-xylanase	endo-1,4-β-xylanase (K01181, EC 3.2.1.8)
191	endo_beta_xylanase_EC:3.2.1.8	PPL.gut.09	PPL	gut	9	0	-0.542345	NA	Hemicellulose degradation	K01181	EC 3.2.1.8	endo-1,4-β-xylanase	endo-1,4-β-xylanase (K01181, EC 3.2.1.8)
192	endo_beta_xylanase_EC:3.2.1.8	PPI.gut.06	PPI	gut	6	233.88	-0.552898	NA	Hemicellulose degradation	K01181	EC 3.2.1.8	endo-1,4-β-xylanase	endo-1,4-β-xylanase (K01181, EC 3.2.1.8)
193	endo_beta_xylanase_EC:3.2.1.8	AP.gut.01	AP	gut	1	4691.62	-0.20796	NA	Hemicellulose degradation	K01181	EC 3.2.1.8	endo-1,4-β-xylanase	endo-1,4-β-xylanase (K01181, EC 3.2.1.8)
194	endo_beta_xylanase_EC:3.2.1.8	CF.gut.03	CF	gut	3	185.75	-0.572974	NA	Hemicellulose degradation	K01181	EC 3.2.1.8	endo-1,4-β-xylanase	endo-1,4-β-xylanase (K01181, EC 3.2.1.8)
195	endo_beta_xylanase_EC:3.2.1.8	PPI.gut.05	PPI	gut	5	2422.63	-0.32293	NA	Hemicellulose degradation	K01181	EC 3.2.1.8	endo-1,4-β-xylanase	endo-1,4-β-xylanase (K01181, EC 3.2.1.8)
196	endo_beta_xylanase_EC:3.2.1.8	PPL.gut.07	PPL	gut	7	156	-0.475916	NA	Hemicellulose degradation	K01181	EC 3.2.1.8	endo-1,4-β-xylanase	endo-1,4-β-xylanase (K01181, EC 3.2.1.8)
197	endo_beta_xylanase_EC:3.2.1.8	AP.gut.05	AP	gut	5	6848.25	-0.24027	NA	Hemicellulose degradation	K01181	EC 3.2.1.8	endo-1,4-β-xylanase	endo-1,4-β-xylanase (K01181, EC 3.2.1.8)
198	endo_beta_xylanase_EC:3.2.1.8	CF.gut.07	CF	gut	7	544.33	-0.49424	NA	Hemicellulose degradation	K01181	EC 3.2.1.8	endo-1,4-β-xylanase	endo-1,4-β-xylanase (K01181, EC 3.2.1.8)
199	endo_beta_xylanase_EC:3.2.1.8	PPI.gut.09	PPI	gut	9	1769.37	-0.459231	NA	Hemicellulose degradation	K01181	EC 3.2.1.8	endo-1,4-β-xylanase	endo-1,4-β-xylanase (K01181, EC 3.2.1.8)
200	endo_beta_xylanase_EC:3.2.1.8	RC.gut.02	RC	gut	2	932	-0.478706	NA	Hemicellulose degradation	K01181	EC 3.2.1.8	endo-1,4-β-xylanase	endo-1,4-β-xylanase (K01181, EC 3.2.1.8)
201	endo_beta_xylanase_EC:3.2.1.8	AP.gut.09	AP	gut	9	768.75	-0.471135	NA	Hemicellulose degradation	K01181	EC 3.2.1.8	endo-1,4-β-xylanase	endo-1,4-β-xylanase (K01181, EC 3.2.1.8)
202	endo_beta_xylanase_EC:3.2.1.8	PPI.gut.02	PPI	gut	2	20700.6	0.552513	NA	Hemicellulose degradation	K01181	EC 3.2.1.8	endo-1,4-β-xylanase	endo-1,4-β-xylanase (K01181, EC 3.2.1.8)
203	endo_beta_xylanase_EC:3.2.1.8	PPL.gut.04	PPL	gut	4	31	-0.530445	NA	Hemicellulose degradation	K01181	EC 3.2.1.8	endo-1,4-β-xylanase	endo-1,4-β-xylanase (K01181, EC 3.2.1.8)
204	endo_beta_xylanase_EC:3.2.1.8	RC.gut.06	RC	gut	6	418	-0.614298	NA	Hemicellulose degradation	K01181	EC 3.2.1.8	endo-1,4-β-xylanase	endo-1,4-β-xylanase (K01181, EC 3.2.1.8)
205	endo_beta_xylanase_EC:3.2.1.8	PPI.gut.01	PPI	gut	1	1168.76	-0.556555	NA	Hemicellulose degradation	K01181	EC 3.2.1.8	endo-1,4-β-xylanase	endo-1,4-β-xylanase (K01181, EC 3.2.1.8)
206	endo_beta_xylanase_EC:3.2.1.8	AP.gut.07	AP	gut	7	12887.2	0.673115	NA	Hemicellulose degradation	K01181	EC 3.2.1.8	endo-1,4-β-xylanase	endo-1,4-β-xylanase (K01181, EC 3.2.1.8)
207	endo_beta_xylanase_EC:3.2.1.8	CF.gut.09	CF	gut	9	212.33	-0.521655	NA	Hemicellulose degradation	K01181	EC 3.2.1.8	endo-1,4-β-xylanase	endo-1,4-β-xylanase (K01181, EC 3.2.1.8)
208	endo_beta_xylanase_EC:3.2.1.8	AP.gut.06	AP	gut	6	7036.5	0.407438	NA	Hemicellulose degradation	K01181	EC 3.2.1.8	endo-1,4-β-xylanase	endo-1,4-β-xylanase (K01181, EC 3.2.1.8)
209	endo_beta_xylanase_EC:3.2.1.8	CF.gut.08	CF	gut	8	128.67	-0.545013	NA	Hemicellulose degradation	K01181	EC 3.2.1.8	endo-1,4-β-xylanase	endo-1,4-β-xylanase (K01181, EC 3.2.1.8)
210	endo_beta_xylanase_EC:3.2.1.8	PPL.gut.01	PPL	gut	1	39	-0.530521	NA	Hemicellulose degradation	K01181	EC 3.2.1.8	endo-1,4-β-xylanase	endo-1,4-β-xylanase (K01181, EC 3.2.1.8)
211	endo_beta_xylanase_EC:3.2.1.8	RC.gut.03	RC	gut	3	1850.67	-0.379381	NA	Hemicellulose degradation	K01181	EC 3.2.1.8	endo-1,4-β-xylanase	endo-1,4-β-xylanase (K01181, EC 3.2.1.8)
212	endo_beta_xylanase_EC:3.2.1.8	CF.gut.01	CF	gut	1	464	-0.544789	NA	Hemicellulose degradation	K01181	EC 3.2.1.8	endo-1,4-β-xylanase	endo-1,4-β-xylanase (K01181, EC 3.2.1.8)
213	endo_beta_xylanase_EC:3.2.1.8	PPI.gut.03	PPI	gut	3	17912.5	0.485144	NA	Hemicellulose degradation	K01181	EC 3.2.1.8	endo-1,4-β-xylanase	endo-1,4-β-xylanase (K01181, EC 3.2.1.8)
214	endo_beta_xylanase_EC:3.2.1.8	PPL.gut.05	PPL	gut	5	30.41	-0.526301	NA	Hemicellulose degradation	K01181	EC 3.2.1.8	endo-1,4-β-xylanase	endo-1,4-β-xylanase (K01181, EC 3.2.1.8)
215	endo_beta_xylanase_EC:3.2.1.8	RC.gut.07	RC	gut	7	522	-0.563823	NA	Hemicellulose degradation	K01181	EC 3.2.1.8	endo-1,4-β-xylanase	endo-1,4-β-xylanase (K01181, EC 3.2.1.8)
216	endo_beta_xylanase_EC:3.2.1.8	RC.gut.05	RC	gut	5	428	-0.588994	NA	Hemicellulose degradation	K01181	EC 3.2.1.8	endo-1,4-β-xylanase	endo-1,4-β-xylanase (K01181, EC 3.2.1.8)
217	endo_beta_xylanase_EC:3.2.1.8	AP.gut.08	AP	gut	8	4789.25	-0.12966	NA	Hemicellulose degradation	K01181	EC 3.2.1.8	endo-1,4-β-xylanase	endo-1,4-β-xylanase (K01181, EC 3.2.1.8)
218	endo_beta_xylanase_EC:3.2.1.8	RC.gut.04	RC	gut	4	86	-0.644966	NA	Hemicellulose degradation	K01181	EC 3.2.1.8	endo-1,4-β-xylanase	endo-1,4-β-xylanase (K01181, EC 3.2.1.8)
219	endo_beta_xylanase_EC:3.2.1.8	PPL.gut.03	PPL	gut	3	0	-0.537859	NA	Hemicellulose degradation	K01181	EC 3.2.1.8	endo-1,4-β-xylanase	endo-1,4-β-xylanase (K01181, EC 3.2.1.8)
220	endo_beta_xylanase_EC:3.2.1.8	PPI.gut.04	PPI	gut	4	412.37	-0.559493	NA	Hemicellulose degradation	K01181	EC 3.2.1.8	endo-1,4-β-xylanase	endo-1,4-β-xylanase (K01181, EC 3.2.1.8)
221	endo_beta_xylanase_EC:3.2.1.8	PPL.gut.02	PPL	gut	2	9	-0.518478	NA	Hemicellulose degradation	K01181	EC 3.2.1.8	endo-1,4-β-xylanase	endo-1,4-β-xylanase (K01181, EC 3.2.1.8)
222	endo_beta_xylanase_EC:3.2.1.8	RC.gut.08	RC	gut	8	619.67	-0.444556	NA	Hemicellulose degradation	K01181	EC 3.2.1.8	endo-1,4-β-xylanase	endo-1,4-β-xylanase (K01181, EC 3.2.1.8)
223	endo_beta_xylanase_EC:3.2.1.8	CF.gut.02	CF	gut	2	449	-0.514527	NA	Hemicellulose degradation	K01181	EC 3.2.1.8	endo-1,4-β-xylanase	endo-1,4-β-xylanase (K01181, EC 3.2.1.8)
224	endo_beta_xylanase_EC:3.2.1.8	PPL.gut.06	PPL	gut	6	102	-0.52682	NA	Hemicellulose degradation	K01181	EC 3.2.1.8	endo-1,4-β-xylanase	endo-1,4-β-xylanase (K01181, EC 3.2.1.8)
225	endo_beta_xylanase_EC:3.2.1.8	RC.gut.09	RC	gut	9	594	-0.56367	NA	Hemicellulose degradation	K01181	EC 3.2.1.8	endo-1,4-β-xylanase	endo-1,4-β-xylanase (K01181, EC 3.2.1.8)
226	endoglucanases_EC:3.2.1.4	AP.gut.02	AP	gut	2	8208.36	0.300931	NA	Cellulose degradation	NA	EC 3.2.1.4	endo-1,4-β-D-glucanase	endo-1,4-β-D-glucanase (EC 3.2.1.4)
227	endoglucanases_EC:3.2.1.4	PPI.gut.06	PPI	gut	6	4039.6	0.129343	NA	Cellulose degradation	NA	EC 3.2.1.4	endo-1,4-β-D-glucanase	endo-1,4-β-D-glucanase (EC 3.2.1.4)
228	endoglucanases_EC:3.2.1.4	PPL.gut.08	PPL	gut	8	4205.35	-0.0668734	NA	Cellulose degradation	NA	EC 3.2.1.4	endo-1,4-β-D-glucanase	endo-1,4-β-D-glucanase (EC 3.2.1.4)
229	endoglucanases_EC:3.2.1.4	AP.gut.06	AP	gut	6	9555.91	0.771303	NA	Cellulose degradation	NA	EC 3.2.1.4	endo-1,4-β-D-glucanase	endo-1,4-β-D-glucanase (EC 3.2.1.4)
230	endoglucanases_EC:3.2.1.4	CF.gut.04	CF	gut	4	2907.7	0.0474137	NA	Cellulose degradation	NA	EC 3.2.1.4	endo-1,4-β-D-glucanase	endo-1,4-β-D-glucanase (EC 3.2.1.4)
231	endoglucanases_EC:3.2.1.4	AP.gut.05	AP	gut	5	13584.4	0.130706	NA	Cellulose degradation	NA	EC 3.2.1.4	endo-1,4-β-D-glucanase	endo-1,4-β-D-glucanase (EC 3.2.1.4)
232	endoglucanases_EC:3.2.1.4	AP.gut.03	AP	gut	3	18366.8	1.41159	NA	Cellulose degradation	NA	EC 3.2.1.4	endo-1,4-β-D-glucanase	endo-1,4-β-D-glucanase (EC 3.2.1.4)
233	endoglucanases_EC:3.2.1.4	CF.gut.05	CF	gut	5	766.84	-0.558178	NA	Cellulose degradation	NA	EC 3.2.1.4	endo-1,4-β-D-glucanase	endo-1,4-β-D-glucanase (EC 3.2.1.4)
234	endoglucanases_EC:3.2.1.4	PPI.gut.07	PPI	gut	7	7299.76	0.385439	NA	Cellulose degradation	NA	EC 3.2.1.4	endo-1,4-β-D-glucanase	endo-1,4-β-D-glucanase (EC 3.2.1.4)
235	endoglucanases_EC:3.2.1.4	PPL.gut.09	PPL	gut	9	4018.95	-0.209573	NA	Cellulose degradation	NA	EC 3.2.1.4	endo-1,4-β-D-glucanase	endo-1,4-β-D-glucanase (EC 3.2.1.4)
236	endoglucanases_EC:3.2.1.4	AP.gut.07	AP	gut	7	15791.8	0.961324	NA	Cellulose degradation	NA	EC 3.2.1.4	endo-1,4-β-D-glucanase	endo-1,4-β-D-glucanase (EC 3.2.1.4)
237	endoglucanases_EC:3.2.1.4	CF.gut.09	CF	gut	9	1078.25	-0.312084	NA	Cellulose degradation	NA	EC 3.2.1.4	endo-1,4-β-D-glucanase	endo-1,4-β-D-glucanase (EC 3.2.1.4)
238	endoglucanases_EC:3.2.1.4	PPL.gut.02	PPL	gut	2	3440.58	-0.218311	NA	Cellulose degradation	NA	EC 3.2.1.4	endo-1,4-β-D-glucanase	endo-1,4-β-D-glucanase (EC 3.2.1.4)
239	endoglucanases_EC:3.2.1.4	CF.gut.08	CF	gut	8	1931	-0.266553	NA	Cellulose degradation	NA	EC 3.2.1.4	endo-1,4-β-D-glucanase	endo-1,4-β-D-glucanase (EC 3.2.1.4)
240	endoglucanases_EC:3.2.1.4	PPL.gut.01	PPL	gut	1	6920.5	0.0521974	NA	Cellulose degradation	NA	EC 3.2.1.4	endo-1,4-β-D-glucanase	endo-1,4-β-D-glucanase (EC 3.2.1.4)
241	endoglucanases_EC:3.2.1.4	CF.gut.07	CF	gut	7	2121.77	-0.30957	NA	Cellulose degradation	NA	EC 3.2.1.4	endo-1,4-β-D-glucanase	endo-1,4-β-D-glucanase (EC 3.2.1.4)
242	endoglucanases_EC:3.2.1.4	PPI.gut.09	PPI	gut	9	10028.8	0.473967	NA	Cellulose degradation	NA	EC 3.2.1.4	endo-1,4-β-D-glucanase	endo-1,4-β-D-glucanase (EC 3.2.1.4)
243	endoglucanases_EC:3.2.1.4	AP.gut.04	AP	gut	4	10128.8	0.900265	NA	Cellulose degradation	NA	EC 3.2.1.4	endo-1,4-β-D-glucanase	endo-1,4-β-D-glucanase (EC 3.2.1.4)
244	endoglucanases_EC:3.2.1.4	CF.gut.06	CF	gut	6	7091.44	0.113572	NA	Cellulose degradation	NA	EC 3.2.1.4	endo-1,4-β-D-glucanase	endo-1,4-β-D-glucanase (EC 3.2.1.4)
245	endoglucanases_EC:3.2.1.4	PPI.gut.08	PPI	gut	8	5017.84	0.320411	NA	Cellulose degradation	NA	EC 3.2.1.4	endo-1,4-β-D-glucanase	endo-1,4-β-D-glucanase (EC 3.2.1.4)
246	endoglucanases_EC:3.2.1.4	RC.gut.01	RC	gut	1	7094.01	-0.00924271	NA	Cellulose degradation	NA	EC 3.2.1.4	endo-1,4-β-D-glucanase	endo-1,4-β-D-glucanase (EC 3.2.1.4)
247	endoglucanases_EC:3.2.1.4	AP.gut.08	AP	gut	8	5184.02	-0.0862996	NA	Cellulose degradation	NA	EC 3.2.1.4	endo-1,4-β-D-glucanase	endo-1,4-β-D-glucanase (EC 3.2.1.4)
248	endoglucanases_EC:3.2.1.4	PPI.gut.01	PPI	gut	1	5040.65	-0.367743	NA	Cellulose degradation	NA	EC 3.2.1.4	endo-1,4-β-D-glucanase	endo-1,4-β-D-glucanase (EC 3.2.1.4)
249	endoglucanases_EC:3.2.1.4	PPL.gut.03	PPL	gut	3	2721.78	-0.296876	NA	Cellulose degradation	NA	EC 3.2.1.4	endo-1,4-β-D-glucanase	endo-1,4-β-D-glucanase (EC 3.2.1.4)
250	endoglucanases_EC:3.2.1.4	AP.gut.01	AP	gut	1	14451.5	0.595308	NA	Cellulose degradation	NA	EC 3.2.1.4	endo-1,4-β-D-glucanase	endo-1,4-β-D-glucanase (EC 3.2.1.4)
251	endoglucanases_EC:3.2.1.4	CF.gut.03	CF	gut	3	2991.42	-0.110068	NA	Cellulose degradation	NA	EC 3.2.1.4	endo-1,4-β-D-glucanase	endo-1,4-β-D-glucanase (EC 3.2.1.4)
252	endoglucanases_EC:3.2.1.4	PPI.gut.05	PPI	gut	5	8489.25	0.471558	NA	Cellulose degradation	NA	EC 3.2.1.4	endo-1,4-β-D-glucanase	endo-1,4-β-D-glucanase (EC 3.2.1.4)
253	endoglucanases_EC:3.2.1.4	PPL.gut.07	PPL	gut	7	396.38	-0.457011	NA	Cellulose degradation	NA	EC 3.2.1.4	endo-1,4-β-D-glucanase	endo-1,4-β-D-glucanase (EC 3.2.1.4)
254	endoglucanases_EC:3.2.1.4	RC.gut.09	RC	gut	9	1477.45	-0.475881	NA	Cellulose degradation	NA	EC 3.2.1.4	endo-1,4-β-D-glucanase	endo-1,4-β-D-glucanase (EC 3.2.1.4)
255	endoglucanases_EC:3.2.1.4	RC.gut.03	RC	gut	3	985.67	-0.487898	NA	Cellulose degradation	NA	EC 3.2.1.4	endo-1,4-β-D-glucanase	endo-1,4-β-D-glucanase (EC 3.2.1.4)
256	endoglucanases_EC:3.2.1.4	CF.gut.01	CF	gut	1	4003.19	-0.254733	NA	Cellulose degradation	NA	EC 3.2.1.4	endo-1,4-β-D-glucanase	endo-1,4-β-D-glucanase (EC 3.2.1.4)
257	endoglucanases_EC:3.2.1.4	RC.gut.02	RC	gut	2	17588.2	0.585768	NA	Cellulose degradation	NA	EC 3.2.1.4	endo-1,4-β-D-glucanase	endo-1,4-β-D-glucanase (EC 3.2.1.4)
258	endoglucanases_EC:3.2.1.4	AP.gut.09	AP	gut	9	17999.4	0.681912	NA	Cellulose degradation	NA	EC 3.2.1.4	endo-1,4-β-D-glucanase	endo-1,4-β-D-glucanase (EC 3.2.1.4)
259	endoglucanases_EC:3.2.1.4	PPI.gut.02	PPI	gut	2	22854.4	0.662679	NA	Cellulose degradation	NA	EC 3.2.1.4	endo-1,4-β-D-glucanase	endo-1,4-β-D-glucanase (EC 3.2.1.4)
260	endoglucanases_EC:3.2.1.4	PPL.gut.04	PPL	gut	4	4004.92	-0.213774	NA	Cellulose degradation	NA	EC 3.2.1.4	endo-1,4-β-D-glucanase	endo-1,4-β-D-glucanase (EC 3.2.1.4)
261	endoglucanases_EC:3.2.1.4	RC.gut.06	RC	gut	6	2679.99	-0.434304	NA	Cellulose degradation	NA	EC 3.2.1.4	endo-1,4-β-D-glucanase	endo-1,4-β-D-glucanase (EC 3.2.1.4)
262	endoglucanases_EC:3.2.1.4	RC.gut.04	RC	gut	4	3233.01	-0.321852	NA	Cellulose degradation	NA	EC 3.2.1.4	endo-1,4-β-D-glucanase	endo-1,4-β-D-glucanase (EC 3.2.1.4)
263	endoglucanases_EC:3.2.1.4	CF.gut.02	CF	gut	2	1850.56	-0.343739	NA	Cellulose degradation	NA	EC 3.2.1.4	endo-1,4-β-D-glucanase	endo-1,4-β-D-glucanase (EC 3.2.1.4)
264	endoglucanases_EC:3.2.1.4	RC.gut.05	RC	gut	5	461.01	-0.586914	NA	Cellulose degradation	NA	EC 3.2.1.4	endo-1,4-β-D-glucanase	endo-1,4-β-D-glucanase (EC 3.2.1.4)
265	endoglucanases_EC:3.2.1.4	PPL.gut.06	PPL	gut	6	9587.84	0.362349	NA	Cellulose degradation	NA	EC 3.2.1.4	endo-1,4-β-D-glucanase	endo-1,4-β-D-glucanase (EC 3.2.1.4)
266	endoglucanases_EC:3.2.1.4	PPI.gut.03	PPI	gut	3	13041.6	0.194031	NA	Cellulose degradation	NA	EC 3.2.1.4	endo-1,4-β-D-glucanase	endo-1,4-β-D-glucanase (EC 3.2.1.4)
267	endoglucanases_EC:3.2.1.4	PPL.gut.05	PPL	gut	5	10361	0.208047	NA	Cellulose degradation	NA	EC 3.2.1.4	endo-1,4-β-D-glucanase	endo-1,4-β-D-glucanase (EC 3.2.1.4)
268	endoglucanases_EC:3.2.1.4	PPI.gut.04	PPI	gut	4	6455.25	0.394157	NA	Cellulose degradation	NA	EC 3.2.1.4	endo-1,4-β-D-glucanase	endo-1,4-β-D-glucanase (EC 3.2.1.4)
269	endoglucanases_EC:3.2.1.4	RC.gut.08	RC	gut	8	3178.12	-0.147125	NA	Cellulose degradation	NA	EC 3.2.1.4	endo-1,4-β-D-glucanase	endo-1,4-β-D-glucanase (EC 3.2.1.4)
270	endoglucanases_EC:3.2.1.4	RC.gut.07	RC	gut	7	2023.91	-0.376149	NA	Cellulose degradation	NA	EC 3.2.1.4	endo-1,4-β-D-glucanase	endo-1,4-β-D-glucanase (EC 3.2.1.4)
271	exo_beta_xylosidase_EC:3.2.1.37	AP.gut.01	AP	gut	1	7455.96	0.0195543	NA	Hemicellulose degradation	NA	EC 3.2.1.37	exo-1,4-β-xylosidase	exo-1,4-β-xylosidase (EC 3.2.1.37)
272	exo_beta_xylosidase_EC:3.2.1.37	CF.gut.04	CF	gut	4	2426.2	-0.062804	NA	Hemicellulose degradation	NA	EC 3.2.1.37	exo-1,4-β-xylosidase	exo-1,4-β-xylosidase (EC 3.2.1.37)
273	exo_beta_xylosidase_EC:3.2.1.37	PPL.gut.08	PPL	gut	8	310.12	-0.512723	NA	Hemicellulose degradation	NA	EC 3.2.1.37	exo-1,4-β-xylosidase	exo-1,4-β-xylosidase (EC 3.2.1.37)
274	exo_beta_xylosidase_EC:3.2.1.37	AP.gut.02	AP	gut	2	5738.64	0.0298443	NA	Hemicellulose degradation	NA	EC 3.2.1.37	exo-1,4-β-xylosidase	exo-1,4-β-xylosidase (EC 3.2.1.37)
275	exo_beta_xylosidase_EC:3.2.1.37	CF.gut.08	CF	gut	8	1415.67	-0.346172	NA	Hemicellulose degradation	NA	EC 3.2.1.37	exo-1,4-β-xylosidase	exo-1,4-β-xylosidase (EC 3.2.1.37)
276	exo_beta_xylosidase_EC:3.2.1.37	PPI.gut.06	PPI	gut	6	2529.93	-0.141291	NA	Hemicellulose degradation	NA	EC 3.2.1.37	exo-1,4-β-xylosidase	exo-1,4-β-xylosidase (EC 3.2.1.37)
277	exo_beta_xylosidase_EC:3.2.1.37	CF.gut.07	CF	gut	7	3283.73	-0.173539	NA	Hemicellulose degradation	NA	EC 3.2.1.37	exo-1,4-β-xylosidase	exo-1,4-β-xylosidase (EC 3.2.1.37)
278	exo_beta_xylosidase_EC:3.2.1.37	AP.gut.06	AP	gut	6	8488.41	0.61713	NA	Hemicellulose degradation	NA	EC 3.2.1.37	exo-1,4-β-xylosidase	exo-1,4-β-xylosidase (EC 3.2.1.37)
279	exo_beta_xylosidase_EC:3.2.1.37	RC.gut.02	RC	gut	2	4676.71	-0.239388	NA	Hemicellulose degradation	NA	EC 3.2.1.37	exo-1,4-β-xylosidase	exo-1,4-β-xylosidase (EC 3.2.1.37)
280	exo_beta_xylosidase_EC:3.2.1.37	AP.gut.05	AP	gut	5	3796.63	-0.408331	NA	Hemicellulose degradation	NA	EC 3.2.1.37	exo-1,4-β-xylosidase	exo-1,4-β-xylosidase (EC 3.2.1.37)
281	exo_beta_xylosidase_EC:3.2.1.37	AP.gut.03	AP	gut	3	9615.84	0.445919	NA	Hemicellulose degradation	NA	EC 3.2.1.37	exo-1,4-β-xylosidase	exo-1,4-β-xylosidase (EC 3.2.1.37)
282	exo_beta_xylosidase_EC:3.2.1.37	CF.gut.05	CF	gut	5	733.34	-0.559903	NA	Hemicellulose degradation	NA	EC 3.2.1.37	exo-1,4-β-xylosidase	exo-1,4-β-xylosidase (EC 3.2.1.37)
283	exo_beta_xylosidase_EC:3.2.1.37	PPI.gut.07	PPI	gut	7	5954.43	0.19493	NA	Hemicellulose degradation	NA	EC 3.2.1.37	exo-1,4-β-xylosidase	exo-1,4-β-xylosidase (EC 3.2.1.37)
284	exo_beta_xylosidase_EC:3.2.1.37	PPL.gut.09	PPL	gut	9	670.95	-0.48679	NA	Hemicellulose degradation	NA	EC 3.2.1.37	exo-1,4-β-xylosidase	exo-1,4-β-xylosidase (EC 3.2.1.37)
285	exo_beta_xylosidase_EC:3.2.1.37	AP.gut.07	AP	gut	7	8989.92	0.28639	NA	Hemicellulose degradation	NA	EC 3.2.1.37	exo-1,4-β-xylosidase	exo-1,4-β-xylosidase (EC 3.2.1.37)
286	exo_beta_xylosidase_EC:3.2.1.37	CF.gut.09	CF	gut	9	1977.17	-0.0945259	NA	Hemicellulose degradation	NA	EC 3.2.1.37	exo-1,4-β-xylosidase	exo-1,4-β-xylosidase (EC 3.2.1.37)
287	exo_beta_xylosidase_EC:3.2.1.37	PPL.gut.02	PPL	gut	2	495.91	-0.475887	NA	Hemicellulose degradation	NA	EC 3.2.1.37	exo-1,4-β-xylosidase	exo-1,4-β-xylosidase (EC 3.2.1.37)
288	exo_beta_xylosidase_EC:3.2.1.37	RC.gut.04	RC	gut	4	1252.17	-0.525231	NA	Hemicellulose degradation	NA	EC 3.2.1.37	exo-1,4-β-xylosidase	exo-1,4-β-xylosidase (EC 3.2.1.37)
289	exo_beta_xylosidase_EC:3.2.1.37	PPL.gut.01	PPL	gut	1	523.67	-0.489479	NA	Hemicellulose degradation	NA	EC 3.2.1.37	exo-1,4-β-xylosidase	exo-1,4-β-xylosidase (EC 3.2.1.37)
290	exo_beta_xylosidase_EC:3.2.1.37	RC.gut.03	RC	gut	3	1641.5	-0.405622	NA	Hemicellulose degradation	NA	EC 3.2.1.37	exo-1,4-β-xylosidase	exo-1,4-β-xylosidase (EC 3.2.1.37)
291	exo_beta_xylosidase_EC:3.2.1.37	PPI.gut.09	PPI	gut	9	7111.09	0.14431	NA	Hemicellulose degradation	NA	EC 3.2.1.37	exo-1,4-β-xylosidase	exo-1,4-β-xylosidase (EC 3.2.1.37)
292	exo_beta_xylosidase_EC:3.2.1.37	AP.gut.04	AP	gut	4	7397.82	0.494567	NA	Hemicellulose degradation	NA	EC 3.2.1.37	exo-1,4-β-xylosidase	exo-1,4-β-xylosidase (EC 3.2.1.37)
293	exo_beta_xylosidase_EC:3.2.1.37	CF.gut.06	CF	gut	6	1438.04	-0.48717	NA	Hemicellulose degradation	NA	EC 3.2.1.37	exo-1,4-β-xylosidase	exo-1,4-β-xylosidase (EC 3.2.1.37)
294	exo_beta_xylosidase_EC:3.2.1.37	PPI.gut.08	PPI	gut	8	3846.51	0.0956764	NA	Hemicellulose degradation	NA	EC 3.2.1.37	exo-1,4-β-xylosidase	exo-1,4-β-xylosidase (EC 3.2.1.37)
295	exo_beta_xylosidase_EC:3.2.1.37	RC.gut.01	RC	gut	1	3041.42	-0.340962	NA	Hemicellulose degradation	NA	EC 3.2.1.37	exo-1,4-β-xylosidase	exo-1,4-β-xylosidase (EC 3.2.1.37)
296	exo_beta_xylosidase_EC:3.2.1.37	AP.gut.08	AP	gut	8	9118.59	0.345862	NA	Hemicellulose degradation	NA	EC 3.2.1.37	exo-1,4-β-xylosidase	exo-1,4-β-xylosidase (EC 3.2.1.37)
297	exo_beta_xylosidase_EC:3.2.1.37	PPI.gut.01	PPI	gut	1	3037.56	-0.465424	NA	Hemicellulose degradation	NA	EC 3.2.1.37	exo-1,4-β-xylosidase	exo-1,4-β-xylosidase (EC 3.2.1.37)
298	exo_beta_xylosidase_EC:3.2.1.37	PPL.gut.03	PPL	gut	3	153.78	-0.524244	NA	Hemicellulose degradation	NA	EC 3.2.1.37	exo-1,4-β-xylosidase	exo-1,4-β-xylosidase (EC 3.2.1.37)
299	exo_beta_xylosidase_EC:3.2.1.37	RC.gut.05	RC	gut	5	437.67	-0.588385	NA	Hemicellulose degradation	NA	EC 3.2.1.37	exo-1,4-β-xylosidase	exo-1,4-β-xylosidase (EC 3.2.1.37)
300	exo_beta_xylosidase_EC:3.2.1.37	CF.gut.03	CF	gut	3	3047.41	-0.10083	NA	Hemicellulose degradation	NA	EC 3.2.1.37	exo-1,4-β-xylosidase	exo-1,4-β-xylosidase (EC 3.2.1.37)
301	exo_beta_xylosidase_EC:3.2.1.37	PPI.gut.05	PPI	gut	5	5372.59	0.0633983	NA	Hemicellulose degradation	NA	EC 3.2.1.37	exo-1,4-β-xylosidase	exo-1,4-β-xylosidase (EC 3.2.1.37)
302	exo_beta_xylosidase_EC:3.2.1.37	PPL.gut.07	PPL	gut	7	86.38	-0.481392	NA	Hemicellulose degradation	NA	EC 3.2.1.37	exo-1,4-β-xylosidase	exo-1,4-β-xylosidase (EC 3.2.1.37)
303	exo_beta_xylosidase_EC:3.2.1.37	RC.gut.09	RC	gut	9	1930.39	-0.430872	NA	Hemicellulose degradation	NA	EC 3.2.1.37	exo-1,4-β-xylosidase	exo-1,4-β-xylosidase (EC 3.2.1.37)
304	exo_beta_xylosidase_EC:3.2.1.37	PPI.gut.04	PPI	gut	4	4116.08	0.0250036	NA	Hemicellulose degradation	NA	EC 3.2.1.37	exo-1,4-β-xylosidase	exo-1,4-β-xylosidase (EC 3.2.1.37)
305	exo_beta_xylosidase_EC:3.2.1.37	CF.gut.01	CF	gut	1	2579.01	-0.371452	NA	Hemicellulose degradation	NA	EC 3.2.1.37	exo-1,4-β-xylosidase	exo-1,4-β-xylosidase (EC 3.2.1.37)
306	exo_beta_xylosidase_EC:3.2.1.37	PPI.gut.03	PPI	gut	3	8654.91	-0.0681403	NA	Hemicellulose degradation	NA	EC 3.2.1.37	exo-1,4-β-xylosidase	exo-1,4-β-xylosidase (EC 3.2.1.37)
307	exo_beta_xylosidase_EC:3.2.1.37	AP.gut.09	AP	gut	9	3423.41	-0.29349	NA	Hemicellulose degradation	NA	EC 3.2.1.37	exo-1,4-β-xylosidase	exo-1,4-β-xylosidase (EC 3.2.1.37)
308	exo_beta_xylosidase_EC:3.2.1.37	PPI.gut.02	PPI	gut	2	1777.25	-0.415414	NA	Hemicellulose degradation	NA	EC 3.2.1.37	exo-1,4-β-xylosidase	exo-1,4-β-xylosidase (EC 3.2.1.37)
309	exo_beta_xylosidase_EC:3.2.1.37	PPL.gut.04	PPL	gut	4	413.09	-0.499997	NA	Hemicellulose degradation	NA	EC 3.2.1.37	exo-1,4-β-xylosidase	exo-1,4-β-xylosidase (EC 3.2.1.37)
310	exo_beta_xylosidase_EC:3.2.1.37	RC.gut.06	RC	gut	6	1153.83	-0.555746	NA	Hemicellulose degradation	NA	EC 3.2.1.37	exo-1,4-β-xylosidase	exo-1,4-β-xylosidase (EC 3.2.1.37)
311	exo_beta_xylosidase_EC:3.2.1.37	RC.gut.08	RC	gut	8	3444.21	-0.116191	NA	Hemicellulose degradation	NA	EC 3.2.1.37	exo-1,4-β-xylosidase	exo-1,4-β-xylosidase (EC 3.2.1.37)
312	exo_beta_xylosidase_EC:3.2.1.37	CF.gut.02	CF	gut	2	2064.2	-0.317706	NA	Hemicellulose degradation	NA	EC 3.2.1.37	exo-1,4-β-xylosidase	exo-1,4-β-xylosidase (EC 3.2.1.37)
313	exo_beta_xylosidase_EC:3.2.1.37	RC.gut.07	RC	gut	7	1651.66	-0.422664	NA	Hemicellulose degradation	NA	EC 3.2.1.37	exo-1,4-β-xylosidase	exo-1,4-β-xylosidase (EC 3.2.1.37)
314	exo_beta_xylosidase_EC:3.2.1.37	PPL.gut.06	PPL	gut	6	606.18	-0.47956	NA	Hemicellulose degradation	NA	EC 3.2.1.37	exo-1,4-β-xylosidase	exo-1,4-β-xylosidase (EC 3.2.1.37)
315	exo_beta_xylosidase_EC:3.2.1.37	PPL.gut.05	PPL	gut	5	638.38	-0.483084	NA	Hemicellulose degradation	NA	EC 3.2.1.37	exo-1,4-β-xylosidase	exo-1,4-β-xylosidase (EC 3.2.1.37)
316	exoglucanases_EC:3.2.1.91	AP.gut.04	AP	gut	4	0.2	-0.604385	NA	Cellulose degradation	NA	EC 3.2.1.91	exo-β-1,4-glucan cellobiohydrolase	exo-β-1,4-glucan cellobiohydrolase (EC 3.2.1.91)
317	exoglucanases_EC:3.2.1.91	CF.gut.05	CF	gut	5	0	-0.597677	NA	Cellulose degradation	NA	EC 3.2.1.91	exo-β-1,4-glucan cellobiohydrolase	exo-β-1,4-glucan cellobiohydrolase (EC 3.2.1.91)
318	exoglucanases_EC:3.2.1.91	AP.gut.02	AP	gut	2	0	-0.600053	NA	Cellulose degradation	NA	EC 3.2.1.91	exo-β-1,4-glucan cellobiohydrolase	exo-β-1,4-glucan cellobiohydrolase (EC 3.2.1.91)
319	exoglucanases_EC:3.2.1.91	CF.gut.06	CF	gut	6	0	-0.639979	NA	Cellulose degradation	NA	EC 3.2.1.91	exo-β-1,4-glucan cellobiohydrolase	exo-β-1,4-glucan cellobiohydrolase (EC 3.2.1.91)
320	exoglucanases_EC:3.2.1.91	AP.gut.01	AP	gut	1	20	-0.592451	NA	Cellulose degradation	NA	EC 3.2.1.91	exo-β-1,4-glucan cellobiohydrolase	exo-β-1,4-glucan cellobiohydrolase (EC 3.2.1.91)
321	exoglucanases_EC:3.2.1.91	CF.gut.03	CF	gut	3	0	-0.603621	NA	Cellulose degradation	NA	EC 3.2.1.91	exo-β-1,4-glucan cellobiohydrolase	exo-β-1,4-glucan cellobiohydrolase (EC 3.2.1.91)
322	exoglucanases_EC:3.2.1.91	CF.gut.04	CF	gut	4	0	-0.618173	NA	Cellulose degradation	NA	EC 3.2.1.91	exo-β-1,4-glucan cellobiohydrolase	exo-β-1,4-glucan cellobiohydrolase (EC 3.2.1.91)
323	exoglucanases_EC:3.2.1.91	AP.gut.03	AP	gut	3	0	-0.615184	NA	Cellulose degradation	NA	EC 3.2.1.91	exo-β-1,4-glucan cellobiohydrolase	exo-β-1,4-glucan cellobiohydrolase (EC 3.2.1.91)
324	exoglucanases_EC:3.2.1.91	AP.gut.05	AP	gut	5	0	-0.617422	NA	Cellulose degradation	NA	EC 3.2.1.91	exo-β-1,4-glucan cellobiohydrolase	exo-β-1,4-glucan cellobiohydrolase (EC 3.2.1.91)
325	exoglucanases_EC:3.2.1.91	CF.gut.07	CF	gut	7	0	-0.557964	NA	Cellulose degradation	NA	EC 3.2.1.91	exo-β-1,4-glucan cellobiohydrolase	exo-β-1,4-glucan cellobiohydrolase (EC 3.2.1.91)
326	exoglucanases_EC:3.2.1.91	PPI.gut.09	PPI	gut	9	0	-0.659146	NA	Cellulose degradation	NA	EC 3.2.1.91	exo-β-1,4-glucan cellobiohydrolase	exo-β-1,4-glucan cellobiohydrolase (EC 3.2.1.91)
327	exoglucanases_EC:3.2.1.91	RC.gut.02	RC	gut	2	0	-0.538269	NA	Cellulose degradation	NA	EC 3.2.1.91	exo-β-1,4-glucan cellobiohydrolase	exo-β-1,4-glucan cellobiohydrolase (EC 3.2.1.91)
328	exoglucanases_EC:3.2.1.91	AP.gut.09	AP	gut	9	40	-0.519902	NA	Cellulose degradation	NA	EC 3.2.1.91	exo-β-1,4-glucan cellobiohydrolase	exo-β-1,4-glucan cellobiohydrolase (EC 3.2.1.91)
329	exoglucanases_EC:3.2.1.91	PPI.gut.02	PPI	gut	2	0	-0.50632	NA	Cellulose degradation	NA	EC 3.2.1.91	exo-β-1,4-glucan cellobiohydrolase	exo-β-1,4-glucan cellobiohydrolase (EC 3.2.1.91)
330	exoglucanases_EC:3.2.1.91	PPL.gut.04	PPL	gut	4	0	-0.532915	NA	Cellulose degradation	NA	EC 3.2.1.91	exo-β-1,4-glucan cellobiohydrolase	exo-β-1,4-glucan cellobiohydrolase (EC 3.2.1.91)
331	exoglucanases_EC:3.2.1.91	RC.gut.06	RC	gut	6	0	-0.64756	NA	Cellulose degradation	NA	EC 3.2.1.91	exo-β-1,4-glucan cellobiohydrolase	exo-β-1,4-glucan cellobiohydrolase (EC 3.2.1.91)
332	exoglucanases_EC:3.2.1.91	PPL.gut.09	PPL	gut	9	0	-0.542345	NA	Cellulose degradation	NA	EC 3.2.1.91	exo-β-1,4-glucan cellobiohydrolase	exo-β-1,4-glucan cellobiohydrolase (EC 3.2.1.91)
333	exoglucanases_EC:3.2.1.91	PPI.gut.06	PPI	gut	6	0	-0.594825	NA	Cellulose degradation	NA	EC 3.2.1.91	exo-β-1,4-glucan cellobiohydrolase	exo-β-1,4-glucan cellobiohydrolase (EC 3.2.1.91)
334	exoglucanases_EC:3.2.1.91	PPL.gut.08	PPL	gut	8	0	-0.54822	NA	Cellulose degradation	NA	EC 3.2.1.91	exo-β-1,4-glucan cellobiohydrolase	exo-β-1,4-glucan cellobiohydrolase (EC 3.2.1.91)
335	exoglucanases_EC:3.2.1.91	AP.gut.06	AP	gut	6	0	-0.608806	NA	Cellulose degradation	NA	EC 3.2.1.91	exo-β-1,4-glucan cellobiohydrolase	exo-β-1,4-glucan cellobiohydrolase (EC 3.2.1.91)
336	exoglucanases_EC:3.2.1.91	CF.gut.08	CF	gut	8	0	-0.564892	NA	Cellulose degradation	NA	EC 3.2.1.91	exo-β-1,4-glucan cellobiohydrolase	exo-β-1,4-glucan cellobiohydrolase (EC 3.2.1.91)
337	exoglucanases_EC:3.2.1.91	PPL.gut.01	PPL	gut	1	0	-0.533823	NA	Cellulose degradation	NA	EC 3.2.1.91	exo-β-1,4-glucan cellobiohydrolase	exo-β-1,4-glucan cellobiohydrolase (EC 3.2.1.91)
338	exoglucanases_EC:3.2.1.91	RC.gut.03	RC	gut	3	0	-0.611554	NA	Cellulose degradation	NA	EC 3.2.1.91	exo-β-1,4-glucan cellobiohydrolase	exo-β-1,4-glucan cellobiohydrolase (EC 3.2.1.91)
339	exoglucanases_EC:3.2.1.91	CF.gut.01	CF	gut	1	0	-0.582816	NA	Cellulose degradation	NA	EC 3.2.1.91	exo-β-1,4-glucan cellobiohydrolase	exo-β-1,4-glucan cellobiohydrolase (EC 3.2.1.91)
340	exoglucanases_EC:3.2.1.91	PPI.gut.03	PPI	gut	3	0	-0.585405	NA	Cellulose degradation	NA	EC 3.2.1.91	exo-β-1,4-glucan cellobiohydrolase	exo-β-1,4-glucan cellobiohydrolase (EC 3.2.1.91)
341	exoglucanases_EC:3.2.1.91	PPL.gut.05	PPL	gut	5	0	-0.528462	NA	Cellulose degradation	NA	EC 3.2.1.91	exo-β-1,4-glucan cellobiohydrolase	exo-β-1,4-glucan cellobiohydrolase (EC 3.2.1.91)
342	exoglucanases_EC:3.2.1.91	RC.gut.07	RC	gut	7	0	-0.629051	NA	Cellulose degradation	NA	EC 3.2.1.91	exo-β-1,4-glucan cellobiohydrolase	exo-β-1,4-glucan cellobiohydrolase (EC 3.2.1.91)
343	exoglucanases_EC:3.2.1.91	RC.gut.01	RC	gut	1	0	-0.589913	NA	Cellulose degradation	NA	EC 3.2.1.91	exo-β-1,4-glucan cellobiohydrolase	exo-β-1,4-glucan cellobiohydrolase (EC 3.2.1.91)
344	exoglucanases_EC:3.2.1.91	PPI.gut.07	PPI	gut	7	0	-0.648262	NA	Cellulose degradation	NA	EC 3.2.1.91	exo-β-1,4-glucan cellobiohydrolase	exo-β-1,4-glucan cellobiohydrolase (EC 3.2.1.91)
345	exoglucanases_EC:3.2.1.91	PPI.gut.01	PPI	gut	1	13	-0.612915	NA	Cellulose degradation	NA	EC 3.2.1.91	exo-β-1,4-glucan cellobiohydrolase	exo-β-1,4-glucan cellobiohydrolase (EC 3.2.1.91)
346	exoglucanases_EC:3.2.1.91	AP.gut.07	AP	gut	7	0	-0.605665	NA	Cellulose degradation	NA	EC 3.2.1.91	exo-β-1,4-glucan cellobiohydrolase	exo-β-1,4-glucan cellobiohydrolase (EC 3.2.1.91)
347	exoglucanases_EC:3.2.1.91	CF.gut.09	CF	gut	9	0	-0.573043	NA	Cellulose degradation	NA	EC 3.2.1.91	exo-β-1,4-glucan cellobiohydrolase	exo-β-1,4-glucan cellobiohydrolase (EC 3.2.1.91)
348	exoglucanases_EC:3.2.1.91	PPL.gut.02	PPL	gut	2	0	-0.519265	NA	Cellulose degradation	NA	EC 3.2.1.91	exo-β-1,4-glucan cellobiohydrolase	exo-β-1,4-glucan cellobiohydrolase (EC 3.2.1.91)
349	exoglucanases_EC:3.2.1.91	RC.gut.04	RC	gut	4	0	-0.653796	NA	Cellulose degradation	NA	EC 3.2.1.91	exo-β-1,4-glucan cellobiohydrolase	exo-β-1,4-glucan cellobiohydrolase (EC 3.2.1.91)
350	exoglucanases_EC:3.2.1.91	CF.gut.02	CF	gut	2	0	-0.56924	NA	Cellulose degradation	NA	EC 3.2.1.91	exo-β-1,4-glucan cellobiohydrolase	exo-β-1,4-glucan cellobiohydrolase (EC 3.2.1.91)
351	exoglucanases_EC:3.2.1.91	PPI.gut.04	PPI	gut	4	0	-0.624571	NA	Cellulose degradation	NA	EC 3.2.1.91	exo-β-1,4-glucan cellobiohydrolase	exo-β-1,4-glucan cellobiohydrolase (EC 3.2.1.91)
352	exoglucanases_EC:3.2.1.91	PPL.gut.06	PPL	gut	6	0	-0.536381	NA	Cellulose degradation	NA	EC 3.2.1.91	exo-β-1,4-glucan cellobiohydrolase	exo-β-1,4-glucan cellobiohydrolase (EC 3.2.1.91)
353	exoglucanases_EC:3.2.1.91	RC.gut.08	RC	gut	8	0	-0.516595	NA	Cellulose degradation	NA	EC 3.2.1.91	exo-β-1,4-glucan cellobiohydrolase	exo-β-1,4-glucan cellobiohydrolase (EC 3.2.1.91)
354	exoglucanases_EC:3.2.1.91	PPI.gut.05	PPI	gut	5	9	-0.639021	NA	Cellulose degradation	NA	EC 3.2.1.91	exo-β-1,4-glucan cellobiohydrolase	exo-β-1,4-glucan cellobiohydrolase (EC 3.2.1.91)
355	exoglucanases_EC:3.2.1.91	PPI.gut.08	PPI	gut	8	18	-0.638871	NA	Cellulose degradation	NA	EC 3.2.1.91	exo-β-1,4-glucan cellobiohydrolase	exo-β-1,4-glucan cellobiohydrolase (EC 3.2.1.91)
356	exoglucanases_EC:3.2.1.91	RC.gut.05	RC	gut	5	0	-0.615965	NA	Cellulose degradation	NA	EC 3.2.1.91	exo-β-1,4-glucan cellobiohydrolase	exo-β-1,4-glucan cellobiohydrolase (EC 3.2.1.91)
357	exoglucanases_EC:3.2.1.91	AP.gut.08	AP	gut	8	66	-0.648447	NA	Cellulose degradation	NA	EC 3.2.1.91	exo-β-1,4-glucan cellobiohydrolase	exo-β-1,4-glucan cellobiohydrolase (EC 3.2.1.91)
358	exoglucanases_EC:3.2.1.91	PPL.gut.03	PPL	gut	3	0	-0.537859	NA	Cellulose degradation	NA	EC 3.2.1.91	exo-β-1,4-glucan cellobiohydrolase	exo-β-1,4-glucan cellobiohydrolase (EC 3.2.1.91)
359	exoglucanases_EC:3.2.1.91	RC.gut.09	RC	gut	9	0	-0.622697	NA	Cellulose degradation	NA	EC 3.2.1.91	exo-β-1,4-glucan cellobiohydrolase	exo-β-1,4-glucan cellobiohydrolase (EC 3.2.1.91)
360	exoglucanases_EC:3.2.1.91	PPL.gut.07	PPL	gut	7	0	-0.488186	NA	Cellulose degradation	NA	EC 3.2.1.91	exo-β-1,4-glucan cellobiohydrolase	exo-β-1,4-glucan cellobiohydrolase (EC 3.2.1.91)
361	l_arabinosidase_EC:3.2.1.55	PPL.gut.08	PPL	gut	8	35.67	-0.544137	NA	Hemicellulose degradation	NA	EC 3.2.1.55	L-arabinosidase (ambiguous)	L-arabinosidase (ambiguous) (EC 3.2.1.55)
362	l_arabinosidase_EC:3.2.1.55	AP.gut.02	AP	gut	2	6748.83	0.140727	NA	Hemicellulose degradation	NA	EC 3.2.1.55	L-arabinosidase (ambiguous)	L-arabinosidase (ambiguous) (EC 3.2.1.55)
363	l_arabinosidase_EC:3.2.1.55	AP.gut.03	AP	gut	3	19587.7	1.54631	NA	Hemicellulose degradation	NA	EC 3.2.1.55	L-arabinosidase (ambiguous)	L-arabinosidase (ambiguous) (EC 3.2.1.55)
364	l_arabinosidase_EC:3.2.1.55	CF.gut.05	CF	gut	5	3542	-0.415231	NA	Hemicellulose degradation	NA	EC 3.2.1.55	L-arabinosidase (ambiguous)	L-arabinosidase (ambiguous) (EC 3.2.1.55)
365	l_arabinosidase_EC:3.2.1.55	CF.gut.04	CF	gut	4	3085	0.0879985	NA	Hemicellulose degradation	NA	EC 3.2.1.55	L-arabinosidase (ambiguous)	L-arabinosidase (ambiguous) (EC 3.2.1.55)
366	l_arabinosidase_EC:3.2.1.55	PPL.gut.09	PPL	gut	9	566.67	-0.495424	NA	Hemicellulose degradation	NA	EC 3.2.1.55	L-arabinosidase (ambiguous)	L-arabinosidase (ambiguous) (EC 3.2.1.55)
367	l_arabinosidase_EC:3.2.1.55	PPI.gut.06	PPI	gut	6	1154.65	-0.387834	NA	Hemicellulose degradation	NA	EC 3.2.1.55	L-arabinosidase (ambiguous)	L-arabinosidase (ambiguous) (EC 3.2.1.55)
368	l_arabinosidase_EC:3.2.1.55	CF.gut.09	CF	gut	9	4158.5	0.433402	NA	Hemicellulose degradation	NA	EC 3.2.1.55	L-arabinosidase (ambiguous)	L-arabinosidase (ambiguous) (EC 3.2.1.55)
369	l_arabinosidase_EC:3.2.1.55	PPI.gut.07	PPI	gut	7	3189.18	-0.19665	NA	Hemicellulose degradation	NA	EC 3.2.1.55	L-arabinosidase (ambiguous)	L-arabinosidase (ambiguous) (EC 3.2.1.55)
370	l_arabinosidase_EC:3.2.1.55	CF.gut.08	CF	gut	8	1705.01	-0.301469	NA	Hemicellulose degradation	NA	EC 3.2.1.55	L-arabinosidase (ambiguous)	L-arabinosidase (ambiguous) (EC 3.2.1.55)
371	l_arabinosidase_EC:3.2.1.55	AP.gut.05	AP	gut	5	7464	-0.206359	NA	Hemicellulose degradation	NA	EC 3.2.1.55	L-arabinosidase (ambiguous)	L-arabinosidase (ambiguous) (EC 3.2.1.55)
372	l_arabinosidase_EC:3.2.1.55	CF.gut.07	CF	gut	7	4464	-0.0353658	NA	Hemicellulose degradation	NA	EC 3.2.1.55	L-arabinosidase (ambiguous)	L-arabinosidase (ambiguous) (EC 3.2.1.55)
373	l_arabinosidase_EC:3.2.1.55	AP.gut.06	AP	gut	6	17574	1.92931	NA	Hemicellulose degradation	NA	EC 3.2.1.55	L-arabinosidase (ambiguous)	L-arabinosidase (ambiguous) (EC 3.2.1.55)
374	l_arabinosidase_EC:3.2.1.55	AP.gut.04	AP	gut	4	13237.6	1.36209	NA	Hemicellulose degradation	NA	EC 3.2.1.55	L-arabinosidase (ambiguous)	L-arabinosidase (ambiguous) (EC 3.2.1.55)
375	l_arabinosidase_EC:3.2.1.55	CF.gut.06	CF	gut	6	3539.01	-0.263917	NA	Hemicellulose degradation	NA	EC 3.2.1.55	L-arabinosidase (ambiguous)	L-arabinosidase (ambiguous) (EC 3.2.1.55)
376	l_arabinosidase_EC:3.2.1.55	PPI.gut.08	PPI	gut	8	1781.49	-0.300523	NA	Hemicellulose degradation	NA	EC 3.2.1.55	L-arabinosidase (ambiguous)	L-arabinosidase (ambiguous) (EC 3.2.1.55)
377	l_arabinosidase_EC:3.2.1.55	RC.gut.01	RC	gut	1	3381.67	-0.313111	NA	Hemicellulose degradation	NA	EC 3.2.1.55	L-arabinosidase (ambiguous)	L-arabinosidase (ambiguous) (EC 3.2.1.55)
378	l_arabinosidase_EC:3.2.1.55	AP.gut.08	AP	gut	8	9145	0.348762	NA	Hemicellulose degradation	NA	EC 3.2.1.55	L-arabinosidase (ambiguous)	L-arabinosidase (ambiguous) (EC 3.2.1.55)
379	l_arabinosidase_EC:3.2.1.55	PPI.gut.01	PPI	gut	1	3089.18	-0.462906	NA	Hemicellulose degradation	NA	EC 3.2.1.55	L-arabinosidase (ambiguous)	L-arabinosidase (ambiguous) (EC 3.2.1.55)
380	l_arabinosidase_EC:3.2.1.55	AP.gut.07	AP	gut	7	17398.3	1.12074	NA	Hemicellulose degradation	NA	EC 3.2.1.55	L-arabinosidase (ambiguous)	L-arabinosidase (ambiguous) (EC 3.2.1.55)
381	l_arabinosidase_EC:3.2.1.55	AP.gut.01	AP	gut	1	8095.67	0.0722046	NA	Hemicellulose degradation	NA	EC 3.2.1.55	L-arabinosidase (ambiguous)	L-arabinosidase (ambiguous) (EC 3.2.1.55)
382	l_arabinosidase_EC:3.2.1.55	CF.gut.03	CF	gut	3	3081.51	-0.0952041	NA	Hemicellulose degradation	NA	EC 3.2.1.55	L-arabinosidase (ambiguous)	L-arabinosidase (ambiguous) (EC 3.2.1.55)
383	l_arabinosidase_EC:3.2.1.55	PPI.gut.05	PPI	gut	5	7620.69	0.357811	NA	Hemicellulose degradation	NA	EC 3.2.1.55	L-arabinosidase (ambiguous)	L-arabinosidase (ambiguous) (EC 3.2.1.55)
384	l_arabinosidase_EC:3.2.1.55	PPL.gut.07	PPL	gut	7	396	-0.45704	NA	Hemicellulose degradation	NA	EC 3.2.1.55	L-arabinosidase (ambiguous)	L-arabinosidase (ambiguous) (EC 3.2.1.55)
385	l_arabinosidase_EC:3.2.1.55	RC.gut.09	RC	gut	9	2521.84	-0.3721	NA	Hemicellulose degradation	NA	EC 3.2.1.55	L-arabinosidase (ambiguous)	L-arabinosidase (ambiguous) (EC 3.2.1.55)
386	l_arabinosidase_EC:3.2.1.55	RC.gut.03	RC	gut	3	2705.85	-0.272096	NA	Hemicellulose degradation	NA	EC 3.2.1.55	L-arabinosidase (ambiguous)	L-arabinosidase (ambiguous) (EC 3.2.1.55)
387	l_arabinosidase_EC:3.2.1.55	PPI.gut.09	PPI	gut	9	2129.48	-0.418544	NA	Hemicellulose degradation	NA	EC 3.2.1.55	L-arabinosidase (ambiguous)	L-arabinosidase (ambiguous) (EC 3.2.1.55)
388	l_arabinosidase_EC:3.2.1.55	RC.gut.02	RC	gut	2	7889.82	-0.0340428	NA	Hemicellulose degradation	NA	EC 3.2.1.55	L-arabinosidase (ambiguous)	L-arabinosidase (ambiguous) (EC 3.2.1.55)
389	l_arabinosidase_EC:3.2.1.55	AP.gut.09	AP	gut	9	2158.5	-0.378135	NA	Hemicellulose degradation	NA	EC 3.2.1.55	L-arabinosidase (ambiguous)	L-arabinosidase (ambiguous) (EC 3.2.1.55)
390	l_arabinosidase_EC:3.2.1.55	PPI.gut.02	PPI	gut	2	41189.4	1.60051	NA	Hemicellulose degradation	NA	EC 3.2.1.55	L-arabinosidase (ambiguous)	L-arabinosidase (ambiguous) (EC 3.2.1.55)
391	l_arabinosidase_EC:3.2.1.55	PPL.gut.04	PPL	gut	4	60.5	-0.528094	NA	Hemicellulose degradation	NA	EC 3.2.1.55	L-arabinosidase (ambiguous)	L-arabinosidase (ambiguous) (EC 3.2.1.55)
392	l_arabinosidase_EC:3.2.1.55	RC.gut.06	RC	gut	6	11427.8	0.261791	NA	Hemicellulose degradation	NA	EC 3.2.1.55	L-arabinosidase (ambiguous)	L-arabinosidase (ambiguous) (EC 3.2.1.55)
393	l_arabinosidase_EC:3.2.1.55	RC.gut.04	RC	gut	4	12648.7	0.644884	NA	Hemicellulose degradation	NA	EC 3.2.1.55	L-arabinosidase (ambiguous)	L-arabinosidase (ambiguous) (EC 3.2.1.55)
394	l_arabinosidase_EC:3.2.1.55	PPL.gut.03	PPL	gut	3	96	-0.52936	NA	Hemicellulose degradation	NA	EC 3.2.1.55	L-arabinosidase (ambiguous)	L-arabinosidase (ambiguous) (EC 3.2.1.55)
395	l_arabinosidase_EC:3.2.1.55	RC.gut.05	RC	gut	5	1962.68	-0.492285	NA	Hemicellulose degradation	NA	EC 3.2.1.55	L-arabinosidase (ambiguous)	L-arabinosidase (ambiguous) (EC 3.2.1.55)
396	l_arabinosidase_EC:3.2.1.55	PPL.gut.02	PPL	gut	2	600.16	-0.466768	NA	Hemicellulose degradation	NA	EC 3.2.1.55	L-arabinosidase (ambiguous)	L-arabinosidase (ambiguous) (EC 3.2.1.55)
397	l_arabinosidase_EC:3.2.1.55	PPI.gut.03	PPI	gut	3	35510.5	1.5369	NA	Hemicellulose degradation	NA	EC 3.2.1.55	L-arabinosidase (ambiguous)	L-arabinosidase (ambiguous) (EC 3.2.1.55)
398	l_arabinosidase_EC:3.2.1.55	PPL.gut.01	PPL	gut	1	197.83	-0.517071	NA	Hemicellulose degradation	NA	EC 3.2.1.55	L-arabinosidase (ambiguous)	L-arabinosidase (ambiguous) (EC 3.2.1.55)
399	l_arabinosidase_EC:3.2.1.55	PPI.gut.04	PPI	gut	4	2762.97	-0.188536	NA	Hemicellulose degradation	NA	EC 3.2.1.55	L-arabinosidase (ambiguous)	L-arabinosidase (ambiguous) (EC 3.2.1.55)
400	l_arabinosidase_EC:3.2.1.55	CF.gut.01	CF	gut	1	2278	-0.396122	NA	Hemicellulose degradation	NA	EC 3.2.1.55	L-arabinosidase (ambiguous)	L-arabinosidase (ambiguous) (EC 3.2.1.55)
401	l_arabinosidase_EC:3.2.1.55	PPL.gut.06	PPL	gut	6	204	-0.517259	NA	Hemicellulose degradation	NA	EC 3.2.1.55	L-arabinosidase (ambiguous)	L-arabinosidase (ambiguous) (EC 3.2.1.55)
402	l_arabinosidase_EC:3.2.1.55	PPL.gut.05	PPL	gut	5	29.49	-0.526366	NA	Hemicellulose degradation	NA	EC 3.2.1.55	L-arabinosidase (ambiguous)	L-arabinosidase (ambiguous) (EC 3.2.1.55)
403	l_arabinosidase_EC:3.2.1.55	RC.gut.07	RC	gut	7	3339.83	-0.211715	NA	Hemicellulose degradation	NA	EC 3.2.1.55	L-arabinosidase (ambiguous)	L-arabinosidase (ambiguous) (EC 3.2.1.55)
404	l_arabinosidase_EC:3.2.1.55	RC.gut.08	RC	gut	8	4130.17	-0.0364447	NA	Hemicellulose degradation	NA	EC 3.2.1.55	L-arabinosidase (ambiguous)	L-arabinosidase (ambiguous) (EC 3.2.1.55)
405	l_arabinosidase_EC:3.2.1.55	CF.gut.02	CF	gut	2	2667.83	-0.24415	NA	Hemicellulose degradation	NA	EC 3.2.1.55	L-arabinosidase (ambiguous)	L-arabinosidase (ambiguous) (EC 3.2.1.55)
406	M00081_Pectin_degradation_1_3_K01051	AP.gut.01	AP	gut	1	7124.96	0.275594	M00081	Pectin degradation	K01051	EC 3.1.1.11	pectinesterase	pectinesterase (K01051, EC 3.1.1.11)
407	M00081_Pectin_degradation_1_3_K01051	PPL.gut.01	PPL	gut	1	854.17	-0.358679	M00081	Pectin degradation	K01051	EC 3.1.1.11	pectinesterase	pectinesterase (K01051, EC 3.1.1.11)
408	M00081_Pectin_degradation_1_3_K01051	AP.gut.08	AP	gut	8	9079.59	0.781696	M00081	Pectin degradation	K01051	EC 3.1.1.11	pectinesterase	pectinesterase (K01051, EC 3.1.1.11)
409	M00081_Pectin_degradation_1_3_K01051	PPL.gut.08	PPL	gut	8	760.82	-0.355089	M00081	Pectin degradation	K01051	EC 3.1.1.11	pectinesterase	pectinesterase (K01051, EC 3.1.1.11)
410	M00081_Pectin_degradation_1_3_K01051	RC.gut.06	RC	gut	6	359	-0.562344	M00081	Pectin degradation	K01051	EC 3.1.1.11	pectinesterase	pectinesterase (K01051, EC 3.1.1.11)
411	M00081_Pectin_degradation_1_3_K01051	PPI.gut.04	PPI	gut	4	4144.41	0.379382	M00081	Pectin degradation	K01051	EC 3.1.1.11	pectinesterase	pectinesterase (K01051, EC 3.1.1.11)
412	M00081_Pectin_degradation_1_3_K01051	AP.gut.02	AP	gut	2	4938.64	0.227223	M00081	Pectin degradation	K01051	EC 3.1.1.11	pectinesterase	pectinesterase (K01051, EC 3.1.1.11)
413	M00081_Pectin_degradation_1_3_K01051	PPL.gut.02	PPL	gut	2	414.24	-0.378837	M00081	Pectin degradation	K01051	EC 3.1.1.11	pectinesterase	pectinesterase (K01051, EC 3.1.1.11)
414	M00081_Pectin_degradation_1_3_K01051	AP.gut.09	AP	gut	9	3212.41	-0.157115	M00081	Pectin degradation	K01051	EC 3.1.1.11	pectinesterase	pectinesterase (K01051, EC 3.1.1.11)
415	M00081_Pectin_degradation_1_3_K01051	PPL.gut.09	PPL	gut	9	691.28	-0.386072	M00081	Pectin degradation	K01051	EC 3.1.1.11	pectinesterase	pectinesterase (K01051, EC 3.1.1.11)
416	M00081_Pectin_degradation_1_3_K01051	RC.gut.07	RC	gut	7	62.66	-0.674093	M00081	Pectin degradation	K01051	EC 3.1.1.11	pectinesterase	pectinesterase (K01051, EC 3.1.1.11)
417	M00081_Pectin_degradation_1_3_K01051	PPI.gut.05	PPI	gut	5	6670.92	0.735587	M00081	Pectin degradation	K01051	EC 3.1.1.11	pectinesterase	pectinesterase (K01051, EC 3.1.1.11)
418	M00081_Pectin_degradation_1_3_K01051	AP.gut.03	AP	gut	3	6591.84	0.432992	M00081	Pectin degradation	K01051	EC 3.1.1.11	pectinesterase	pectinesterase (K01051, EC 3.1.1.11)
419	M00081_Pectin_degradation_1_3_K01051	PPL.gut.03	PPL	gut	3	306.78	-0.428817	M00081	Pectin degradation	K01051	EC 3.1.1.11	pectinesterase	pectinesterase (K01051, EC 3.1.1.11)
420	M00081_Pectin_degradation_1_3_K01051	CF.gut.01	CF	gut	1	955.51	-0.39264	M00081	Pectin degradation	K01051	EC 3.1.1.11	pectinesterase	pectinesterase (K01051, EC 3.1.1.11)
421	M00081_Pectin_degradation_1_3_K01051	RC.gut.01	RC	gut	1	123.75	-0.587219	M00081	Pectin degradation	K01051	EC 3.1.1.11	pectinesterase	pectinesterase (K01051, EC 3.1.1.11)
422	M00081_Pectin_degradation_1_3_K01051	RC.gut.08	RC	gut	8	97.38	-0.447395	M00081	Pectin degradation	K01051	EC 3.1.1.11	pectinesterase	pectinesterase (K01051, EC 3.1.1.11)
423	M00081_Pectin_degradation_1_3_K01051	PPI.gut.06	PPI	gut	6	2624.76	0.147989	M00081	Pectin degradation	K01051	EC 3.1.1.11	pectinesterase	pectinesterase (K01051, EC 3.1.1.11)
424	M00081_Pectin_degradation_1_3_K01051	AP.gut.04	AP	gut	4	5305.32	0.529229	M00081	Pectin degradation	K01051	EC 3.1.1.11	pectinesterase	pectinesterase (K01051, EC 3.1.1.11)
425	M00081_Pectin_degradation_1_3_K01051	PPL.gut.04	PPL	gut	4	779.42	-0.361305	M00081	Pectin degradation	K01051	EC 3.1.1.11	pectinesterase	pectinesterase (K01051, EC 3.1.1.11)
426	M00081_Pectin_degradation_1_3_K01051	CF.gut.02	CF	gut	2	146.2	-0.463228	M00081	Pectin degradation	K01051	EC 3.1.1.11	pectinesterase	pectinesterase (K01051, EC 3.1.1.11)
427	M00081_Pectin_degradation_1_3_K01051	RC.gut.02	RC	gut	2	203.05	-0.460233	M00081	Pectin degradation	K01051	EC 3.1.1.11	pectinesterase	pectinesterase (K01051, EC 3.1.1.11)
428	M00081_Pectin_degradation_1_3_K01051	RC.gut.09	RC	gut	9	113.72	-0.646281	M00081	Pectin degradation	K01051	EC 3.1.1.11	pectinesterase	pectinesterase (K01051, EC 3.1.1.11)
429	M00081_Pectin_degradation_1_3_K01051	PPI.gut.07	PPI	gut	7	5380.1	0.50757	M00081	Pectin degradation	K01051	EC 3.1.1.11	pectinesterase	pectinesterase (K01051, EC 3.1.1.11)
430	M00081_Pectin_degradation_1_3_K01051	AP.gut.05	AP	gut	5	3140.63	-0.392691	M00081	Pectin degradation	K01051	EC 3.1.1.11	pectinesterase	pectinesterase (K01051, EC 3.1.1.11)
431	M00081_Pectin_degradation_1_3_K01051	PPL.gut.05	PPL	gut	5	657.05	-0.374083	M00081	Pectin degradation	K01051	EC 3.1.1.11	pectinesterase	pectinesterase (K01051, EC 3.1.1.11)
432	M00081_Pectin_degradation_1_3_K01051	CF.gut.03	CF	gut	3	917.14	-0.333297	M00081	Pectin degradation	K01051	EC 3.1.1.11	pectinesterase	pectinesterase (K01051, EC 3.1.1.11)
433	M00081_Pectin_degradation_1_3_K01051	RC.gut.03	RC	gut	3	912.66	-0.39383	M00081	Pectin degradation	K01051	EC 3.1.1.11	pectinesterase	pectinesterase (K01051, EC 3.1.1.11)
434	M00081_Pectin_degradation_1_3_K01051	PPI.gut.01	PPI	gut	1	3161.18	-0.418565	M00081	Pectin degradation	K01051	EC 3.1.1.11	pectinesterase	pectinesterase (K01051, EC 3.1.1.11)
435	M00081_Pectin_degradation_1_3_K01051	PPI.gut.08	PPI	gut	8	3382.51	0.36199	M00081	Pectin degradation	K01051	EC 3.1.1.11	pectinesterase	pectinesterase (K01051, EC 3.1.1.11)
436	M00081_Pectin_degradation_1_3_K01051	AP.gut.06	AP	gut	6	5038.41	0.430801	M00081	Pectin degradation	K01051	EC 3.1.1.11	pectinesterase	pectinesterase (K01051, EC 3.1.1.11)
437	M00081_Pectin_degradation_1_3_K01051	PPL.gut.06	PPL	gut	6	622.18	-0.385342	M00081	Pectin degradation	K01051	EC 3.1.1.11	pectinesterase	pectinesterase (K01051, EC 3.1.1.11)
438	M00081_Pectin_degradation_1_3_K01051	CF.gut.04	CF	gut	4	1151.6	-0.210103	M00081	Pectin degradation	K01051	EC 3.1.1.11	pectinesterase	pectinesterase (K01051, EC 3.1.1.11)
439	M00081_Pectin_degradation_1_3_K01051	RC.gut.04	RC	gut	4	132	-0.61236	M00081	Pectin degradation	K01051	EC 3.1.1.11	pectinesterase	pectinesterase (K01051, EC 3.1.1.11)
440	M00081_Pectin_degradation_1_3_K01051	PPI.gut.02	PPI	gut	2	21979.2	1.2899	M00081	Pectin degradation	K01051	EC 3.1.1.11	pectinesterase	pectinesterase (K01051, EC 3.1.1.11)
441	M00081_Pectin_degradation_1_3_K01051	PPI.gut.09	PPI	gut	9	6868.09	0.527495	M00081	Pectin degradation	K01051	EC 3.1.1.11	pectinesterase	pectinesterase (K01051, EC 3.1.1.11)
442	M00081_Pectin_degradation_1_3_K01051	AP.gut.07	AP	gut	7	7389.92	0.452894	M00081	Pectin degradation	K01051	EC 3.1.1.11	pectinesterase	pectinesterase (K01051, EC 3.1.1.11)
443	M00081_Pectin_degradation_1_3_K01051	PPL.gut.07	PPL	gut	7	250.38	-0.362841	M00081	Pectin degradation	K01051	EC 3.1.1.11	pectinesterase	pectinesterase (K01051, EC 3.1.1.11)
444	M00081_Pectin_degradation_1_3_K01051	CF.gut.05	CF	gut	5	12.34	-0.623588	M00081	Pectin degradation	K01051	EC 3.1.1.11	pectinesterase	pectinesterase (K01051, EC 3.1.1.11)
445	M00081_Pectin_degradation_1_3_K01051	RC.gut.05	RC	gut	5	92	-0.538125	M00081	Pectin degradation	K01051	EC 3.1.1.11	pectinesterase	pectinesterase (K01051, EC 3.1.1.11)
446	M00081_Pectin_degradation_1_3_K01051	PPI.gut.03	PPI	gut	3	19260.7	1.13971	M00081	Pectin degradation	K01051	EC 3.1.1.11	pectinesterase	pectinesterase (K01051, EC 3.1.1.11)
447	M00081_Pectin_degradation_1_3_K01051	CF.gut.09	CF	gut	9	5.67	-0.531978	M00081	Pectin degradation	K01051	EC 3.1.1.11	pectinesterase	pectinesterase (K01051, EC 3.1.1.11)
448	M00081_Pectin_degradation_1_3_K01051	CF.gut.07	CF	gut	7	37.85	-0.482157	M00081	Pectin degradation	K01051	EC 3.1.1.11	pectinesterase	pectinesterase (K01051, EC 3.1.1.11)
449	M00081_Pectin_degradation_1_3_K01051	CF.gut.08	CF	gut	8	0	-0.539635	M00081	Pectin degradation	K01051	EC 3.1.1.11	pectinesterase	pectinesterase (K01051, EC 3.1.1.11)
450	M00081_Pectin_degradation_1_3_K01051	CF.gut.06	CF	gut	6	500.97	-0.593903	M00081	Pectin degradation	K01051	EC 3.1.1.11	pectinesterase	pectinesterase (K01051, EC 3.1.1.11)
451	M00081_Pectin_degradation_2_3_K01184	AP.gut.01	AP	gut	1	0	-0.532049	M00081	Pectin degradation	K01184	EC 3.2.1.15	polygalacturonase	polygalacturonase (K01184, EC 3.2.1.15)
452	M00081_Pectin_degradation_2_3_K01184	CF.gut.01	CF	gut	1	0	-0.504121	M00081	Pectin degradation	K01184	EC 3.2.1.15	polygalacturonase	polygalacturonase (K01184, EC 3.2.1.15)
453	M00081_Pectin_degradation_2_3_K01184	AP.gut.02	AP	gut	2	0	-0.540927	M00081	Pectin degradation	K01184	EC 3.2.1.15	polygalacturonase	polygalacturonase (K01184, EC 3.2.1.15)
454	M00081_Pectin_degradation_2_3_K01184	CF.gut.02	CF	gut	2	0	-0.488287	M00081	Pectin degradation	K01184	EC 3.2.1.15	polygalacturonase	polygalacturonase (K01184, EC 3.2.1.15)
455	M00081_Pectin_degradation_2_3_K01184	CF.gut.06	CF	gut	6	0	-0.678546	M00081	Pectin degradation	K01184	EC 3.2.1.15	polygalacturonase	polygalacturonase (K01184, EC 3.2.1.15)
456	M00081_Pectin_degradation_2_3_K01184	RC.gut.06	RC	gut	6	0	-0.603481	M00081	Pectin degradation	K01184	EC 3.2.1.15	polygalacturonase	polygalacturonase (K01184, EC 3.2.1.15)
457	M00081_Pectin_degradation_2_3_K01184	CF.gut.07	CF	gut	7	0	-0.488302	M00081	Pectin degradation	K01184	EC 3.2.1.15	polygalacturonase	polygalacturonase (K01184, EC 3.2.1.15)
458	M00081_Pectin_degradation_2_3_K01184	RC.gut.07	RC	gut	7	0	-0.686532	M00081	Pectin degradation	K01184	EC 3.2.1.15	polygalacturonase	polygalacturonase (K01184, EC 3.2.1.15)
459	M00081_Pectin_degradation_2_3_K01184	AP.gut.03	AP	gut	3	0	-0.536886	M00081	Pectin degradation	K01184	EC 3.2.1.15	polygalacturonase	polygalacturonase (K01184, EC 3.2.1.15)
460	M00081_Pectin_degradation_2_3_K01184	CF.gut.03	CF	gut	3	0	-0.554595	M00081	Pectin degradation	K01184	EC 3.2.1.15	polygalacturonase	polygalacturonase (K01184, EC 3.2.1.15)
461	M00081_Pectin_degradation_2_3_K01184	PPI.gut.03	PPI	gut	3	0	-0.511757	M00081	Pectin degradation	K01184	EC 3.2.1.15	polygalacturonase	polygalacturonase (K01184, EC 3.2.1.15)
462	M00081_Pectin_degradation_2_3_K01184	AP.gut.08	AP	gut	8	0	-0.597309	M00081	Pectin degradation	K01184	EC 3.2.1.15	polygalacturonase	polygalacturonase (K01184, EC 3.2.1.15)
463	M00081_Pectin_degradation_2_3_K01184	CF.gut.08	CF	gut	8	0	-0.539635	M00081	Pectin degradation	K01184	EC 3.2.1.15	polygalacturonase	polygalacturonase (K01184, EC 3.2.1.15)
464	M00081_Pectin_degradation_2_3_K01184	RC.gut.08	RC	gut	8	0	-0.463056	M00081	Pectin degradation	K01184	EC 3.2.1.15	polygalacturonase	polygalacturonase (K01184, EC 3.2.1.15)
465	M00081_Pectin_degradation_2_3_K01184	AP.gut.04	AP	gut	4	0	-0.528707	M00081	Pectin degradation	K01184	EC 3.2.1.15	polygalacturonase	polygalacturonase (K01184, EC 3.2.1.15)
466	M00081_Pectin_degradation_2_3_K01184	CF.gut.04	CF	gut	4	0	-0.599993	M00081	Pectin degradation	K01184	EC 3.2.1.15	polygalacturonase	polygalacturonase (K01184, EC 3.2.1.15)
467	M00081_Pectin_degradation_2_3_K01184	PPI.gut.04	PPI	gut	4	0	-0.620802	M00081	Pectin degradation	K01184	EC 3.2.1.15	polygalacturonase	polygalacturonase (K01184, EC 3.2.1.15)
468	M00081_Pectin_degradation_2_3_K01184	AP.gut.09	AP	gut	9	0	-0.448669	M00081	Pectin degradation	K01184	EC 3.2.1.15	polygalacturonase	polygalacturonase (K01184, EC 3.2.1.15)
469	M00081_Pectin_degradation_2_3_K01184	CF.gut.09	CF	gut	9	0	-0.53394	M00081	Pectin degradation	K01184	EC 3.2.1.15	polygalacturonase	polygalacturonase (K01184, EC 3.2.1.15)
470	M00081_Pectin_degradation_2_3_K01184	RC.gut.09	RC	gut	9	0	-0.663947	M00081	Pectin degradation	K01184	EC 3.2.1.15	polygalacturonase	polygalacturonase (K01184, EC 3.2.1.15)
471	M00081_Pectin_degradation_2_3_K01184	AP.gut.05	AP	gut	5	0	-0.65162	M00081	Pectin degradation	K01184	EC 3.2.1.15	polygalacturonase	polygalacturonase (K01184, EC 3.2.1.15)
472	M00081_Pectin_degradation_2_3_K01184	CF.gut.05	CF	gut	5	0	-0.624509	M00081	Pectin degradation	K01184	EC 3.2.1.15	polygalacturonase	polygalacturonase (K01184, EC 3.2.1.15)
473	M00081_Pectin_degradation_2_3_K01184	PPI.gut.05	PPI	gut	5	0	-0.642353	M00081	Pectin degradation	K01184	EC 3.2.1.15	polygalacturonase	polygalacturonase (K01184, EC 3.2.1.15)
474	M00081_Pectin_degradation_2_3_K01184	PPL.gut.05	PPL	gut	5	0	-0.43958	M00081	Pectin degradation	K01184	EC 3.2.1.15	polygalacturonase	polygalacturonase (K01184, EC 3.2.1.15)
475	M00081_Pectin_degradation_2_3_K01184	PPI.gut.01	PPI	gut	1	0	-0.645714	M00081	Pectin degradation	K01184	EC 3.2.1.15	polygalacturonase	polygalacturonase (K01184, EC 3.2.1.15)
476	M00081_Pectin_degradation_2_3_K01184	PPL.gut.01	PPL	gut	1	0	-0.464452	M00081	Pectin degradation	K01184	EC 3.2.1.15	polygalacturonase	polygalacturonase (K01184, EC 3.2.1.15)
477	M00081_Pectin_degradation_2_3_K01184	AP.gut.06	AP	gut	6	0	-0.523922	M00081	Pectin degradation	K01184	EC 3.2.1.15	polygalacturonase	polygalacturonase (K01184, EC 3.2.1.15)
478	M00081_Pectin_degradation_2_3_K01184	PPL.gut.08	PPL	gut	8	0	-0.484682	M00081	Pectin degradation	K01184	EC 3.2.1.15	polygalacturonase	polygalacturonase (K01184, EC 3.2.1.15)
479	M00081_Pectin_degradation_2_3_K01184	PPI.gut.06	PPI	gut	6	0	-0.597156	M00081	Pectin degradation	K01184	EC 3.2.1.15	polygalacturonase	polygalacturonase (K01184, EC 3.2.1.15)
480	M00081_Pectin_degradation_2_3_K01184	PPL.gut.06	PPL	gut	6	0	-0.467458	M00081	Pectin degradation	K01184	EC 3.2.1.15	polygalacturonase	polygalacturonase (K01184, EC 3.2.1.15)
481	M00081_Pectin_degradation_2_3_K01184	PPI.gut.02	PPI	gut	2	0	-0.433017	M00081	Pectin degradation	K01184	EC 3.2.1.15	polygalacturonase	polygalacturonase (K01184, EC 3.2.1.15)
482	M00081_Pectin_degradation_2_3_K01184	PPL.gut.02	PPL	gut	2	0	-0.431264	M00081	Pectin degradation	K01184	EC 3.2.1.15	polygalacturonase	polygalacturonase (K01184, EC 3.2.1.15)
483	M00081_Pectin_degradation_2_3_K01184	AP.gut.07	AP	gut	7	0	-0.519604	M00081	Pectin degradation	K01184	EC 3.2.1.15	polygalacturonase	polygalacturonase (K01184, EC 3.2.1.15)
484	M00081_Pectin_degradation_2_3_K01184	PPL.gut.09	PPL	gut	9	0	-0.470632	M00081	Pectin degradation	K01184	EC 3.2.1.15	polygalacturonase	polygalacturonase (K01184, EC 3.2.1.15)
485	M00081_Pectin_degradation_2_3_K01184	PPI.gut.07	PPI	gut	7	0	-0.654976	M00081	Pectin degradation	K01184	EC 3.2.1.15	polygalacturonase	polygalacturonase (K01184, EC 3.2.1.15)
486	M00081_Pectin_degradation_2_3_K01184	PPL.gut.07	PPL	gut	7	0	-0.391347	M00081	Pectin degradation	K01184	EC 3.2.1.15	polygalacturonase	polygalacturonase (K01184, EC 3.2.1.15)
487	M00081_Pectin_degradation_2_3_K01184	PPI.gut.08	PPI	gut	8	0	-0.656496	M00081	Pectin degradation	K01184	EC 3.2.1.15	polygalacturonase	polygalacturonase (K01184, EC 3.2.1.15)
488	M00081_Pectin_degradation_2_3_K01184	PPL.gut.03	PPL	gut	3	0	-0.469742	M00081	Pectin degradation	K01184	EC 3.2.1.15	polygalacturonase	polygalacturonase (K01184, EC 3.2.1.15)
489	M00081_Pectin_degradation_2_3_K01184	RC.gut.03	RC	gut	3	0	-0.571496	M00081	Pectin degradation	K01184	EC 3.2.1.15	polygalacturonase	polygalacturonase (K01184, EC 3.2.1.15)
490	M00081_Pectin_degradation_2_3_K01184	RC.gut.01	RC	gut	1	0	-0.602647	M00081	Pectin degradation	K01184	EC 3.2.1.15	polygalacturonase	polygalacturonase (K01184, EC 3.2.1.15)
491	M00081_Pectin_degradation_2_3_K01184	RC.gut.04	RC	gut	4	0	-0.632179	M00081	Pectin degradation	K01184	EC 3.2.1.15	polygalacturonase	polygalacturonase (K01184, EC 3.2.1.15)
492	M00081_Pectin_degradation_2_3_K01184	RC.gut.02	RC	gut	2	0	-0.478351	M00081	Pectin degradation	K01184	EC 3.2.1.15	polygalacturonase	polygalacturonase (K01184, EC 3.2.1.15)
493	M00081_Pectin_degradation_2_3_K01184	PPI.gut.09	PPI	gut	9	0	-0.682415	M00081	Pectin degradation	K01184	EC 3.2.1.15	polygalacturonase	polygalacturonase (K01184, EC 3.2.1.15)
494	M00081_Pectin_degradation_2_3_K01184	PPL.gut.04	PPL	gut	4	0	-0.452546	M00081	Pectin degradation	K01184	EC 3.2.1.15	polygalacturonase	polygalacturonase (K01184, EC 3.2.1.15)
495	M00081_Pectin_degradation_2_3_K01184	RC.gut.05	RC	gut	5	0	-0.54603	M00081	Pectin degradation	K01184	EC 3.2.1.15	polygalacturonase	polygalacturonase (K01184, EC 3.2.1.15)
496	M00175_Nitrogen_fixation_1_3_K02588	AP.gut.03	AP	gut	3	4978.5	0.195616	M00175	Nitrogen fixation	K02588	NA	nitrogenase, nifH	nitrogenase, nifH (K02588)
497	M00175_Nitrogen_fixation_1_3_K02588	AP.gut.01	AP	gut	1	414	-0.48512	M00175	Nitrogen fixation	K02588	NA	nitrogenase, nifH	nitrogenase, nifH (K02588)
498	M00175_Nitrogen_fixation_1_3_K02588	CF.gut.01	CF	gut	1	0	-0.504121	M00175	Nitrogen fixation	K02588	NA	nitrogenase, nifH	nitrogenase, nifH (K02588)
499	M00175_Nitrogen_fixation_1_3_K02588	AP.gut.08	AP	gut	8	572	-0.510434	M00175	Nitrogen fixation	K02588	NA	nitrogenase, nifH	nitrogenase, nifH (K02588)
500	M00175_Nitrogen_fixation_1_3_K02588	CF.gut.08	CF	gut	8	0	-0.539635	M00175	Nitrogen fixation	K02588	NA	nitrogenase, nifH	nitrogenase, nifH (K02588)
501	M00175_Nitrogen_fixation_1_3_K02588	CF.gut.06	CF	gut	6	18.4	-0.675437	M00175	Nitrogen fixation	K02588	NA	nitrogenase, nifH	nitrogenase, nifH (K02588)
502	M00175_Nitrogen_fixation_1_3_K02588	AP.gut.04	AP	gut	4	2987.53	0.0670373	M00175	Nitrogen fixation	K02588	NA	nitrogenase, nifH	nitrogenase, nifH (K02588)
503	M00175_Nitrogen_fixation_1_3_K02588	AP.gut.02	AP	gut	2	497	-0.463624	M00175	Nitrogen fixation	K02588	NA	nitrogenase, nifH	nitrogenase, nifH (K02588)
504	M00175_Nitrogen_fixation_1_3_K02588	CF.gut.02	CF	gut	2	0	-0.488287	M00175	Nitrogen fixation	K02588	NA	nitrogenase, nifH	nitrogenase, nifH (K02588)
505	M00175_Nitrogen_fixation_1_3_K02588	AP.gut.09	AP	gut	9	85	-0.440954	M00175	Nitrogen fixation	K02588	NA	nitrogenase, nifH	nitrogenase, nifH (K02588)
506	M00175_Nitrogen_fixation_1_3_K02588	CF.gut.09	CF	gut	9	0	-0.53394	M00175	Nitrogen fixation	K02588	NA	nitrogenase, nifH	nitrogenase, nifH (K02588)
507	M00175_Nitrogen_fixation_1_3_K02588	CF.gut.07	CF	gut	7	0.88	-0.488159	M00175	Nitrogen fixation	K02588	NA	nitrogenase, nifH	nitrogenase, nifH (K02588)
508	M00175_Nitrogen_fixation_1_3_K02588	AP.gut.05	AP	gut	5	1615	-0.518471	M00175	Nitrogen fixation	K02588	NA	nitrogenase, nifH	nitrogenase, nifH (K02588)
509	M00175_Nitrogen_fixation_1_3_K02588	CF.gut.05	CF	gut	5	0	-0.624509	M00175	Nitrogen fixation	K02588	NA	nitrogenase, nifH	nitrogenase, nifH (K02588)
510	M00175_Nitrogen_fixation_1_3_K02588	CF.gut.03	CF	gut	3	14.6	-0.551072	M00175	Nitrogen fixation	K02588	NA	nitrogenase, nifH	nitrogenase, nifH (K02588)
511	M00175_Nitrogen_fixation_1_3_K02588	PPI.gut.03	PPI	gut	3	7351.08	0.118548	M00175	Nitrogen fixation	K02588	NA	nitrogenase, nifH	nitrogenase, nifH (K02588)
512	M00175_Nitrogen_fixation_1_3_K02588	PPI.gut.01	PPI	gut	1	4537.6	-0.319661	M00175	Nitrogen fixation	K02588	NA	nitrogenase, nifH	nitrogenase, nifH (K02588)
513	M00175_Nitrogen_fixation_1_3_K02588	PPL.gut.01	PPL	gut	1	1433	-0.287001	M00175	Nitrogen fixation	K02588	NA	nitrogenase, nifH	nitrogenase, nifH (K02588)
514	M00175_Nitrogen_fixation_1_3_K02588	AP.gut.06	AP	gut	6	6525.5	0.712588	M00175	Nitrogen fixation	K02588	NA	nitrogenase, nifH	nitrogenase, nifH (K02588)
515	M00175_Nitrogen_fixation_1_3_K02588	PPL.gut.08	PPL	gut	8	2959.67	0.0194484	M00175	Nitrogen fixation	K02588	NA	nitrogenase, nifH	nitrogenase, nifH (K02588)
516	M00175_Nitrogen_fixation_1_3_K02588	CF.gut.04	CF	gut	4	22.6	-0.592342	M00175	Nitrogen fixation	K02588	NA	nitrogenase, nifH	nitrogenase, nifH (K02588)
517	M00175_Nitrogen_fixation_1_3_K02588	PPI.gut.04	PPI	gut	4	7714.32	1.24092	M00175	Nitrogen fixation	K02588	NA	nitrogenase, nifH	nitrogenase, nifH (K02588)
518	M00175_Nitrogen_fixation_1_3_K02588	PPI.gut.02	PPI	gut	2	8548.34	0.237073	M00175	Nitrogen fixation	K02588	NA	nitrogenase, nifH	nitrogenase, nifH (K02588)
519	M00175_Nitrogen_fixation_1_3_K02588	PPL.gut.02	PPL	gut	2	2284.32	-0.142151	M00175	Nitrogen fixation	K02588	NA	nitrogenase, nifH	nitrogenase, nifH (K02588)
520	M00175_Nitrogen_fixation_1_3_K02588	AP.gut.07	AP	gut	7	4209.17	0.0343141	M00175	Nitrogen fixation	K02588	NA	nitrogenase, nifH	nitrogenase, nifH (K02588)
521	M00175_Nitrogen_fixation_1_3_K02588	PPL.gut.09	PPL	gut	9	3401	-0.0546089	M00175	Nitrogen fixation	K02588	NA	nitrogenase, nifH	nitrogenase, nifH (K02588)
522	M00175_Nitrogen_fixation_1_3_K02588	PPI.gut.07	PPI	gut	7	2181.68	-0.183553	M00175	Nitrogen fixation	K02588	NA	nitrogenase, nifH	nitrogenase, nifH (K02588)
523	M00175_Nitrogen_fixation_1_3_K02588	PPI.gut.05	PPI	gut	5	9487.83	1.31745	M00175	Nitrogen fixation	K02588	NA	nitrogenase, nifH	nitrogenase, nifH (K02588)
524	M00175_Nitrogen_fixation_1_3_K02588	PPL.gut.05	PPL	gut	5	496.33	-0.390104	M00175	Nitrogen fixation	K02588	NA	nitrogenase, nifH	nitrogenase, nifH (K02588)
525	M00175_Nitrogen_fixation_1_3_K02588	PPL.gut.03	PPL	gut	3	7489	0.52932	M00175	Nitrogen fixation	K02588	NA	nitrogenase, nifH	nitrogenase, nifH (K02588)
526	M00175_Nitrogen_fixation_1_3_K02588	RC.gut.03	RC	gut	3	0	-0.571496	M00175	Nitrogen fixation	K02588	NA	nitrogenase, nifH	nitrogenase, nifH (K02588)
527	M00175_Nitrogen_fixation_1_3_K02588	RC.gut.01	RC	gut	1	4	-0.602148	M00175	Nitrogen fixation	K02588	NA	nitrogenase, nifH	nitrogenase, nifH (K02588)
528	M00175_Nitrogen_fixation_1_3_K02588	PPI.gut.08	PPI	gut	8	5405.42	0.971095	M00175	Nitrogen fixation	K02588	NA	nitrogenase, nifH	nitrogenase, nifH (K02588)
529	M00175_Nitrogen_fixation_1_3_K02588	PPI.gut.06	PPI	gut	6	14592.8	3.54561	M00175	Nitrogen fixation	K02588	NA	nitrogenase, nifH	nitrogenase, nifH (K02588)
530	M00175_Nitrogen_fixation_1_3_K02588	PPL.gut.06	PPL	gut	6	570.34	-0.392184	M00175	Nitrogen fixation	K02588	NA	nitrogenase, nifH	nitrogenase, nifH (K02588)
531	M00175_Nitrogen_fixation_1_3_K02588	PPL.gut.04	PPL	gut	4	667	-0.374465	M00175	Nitrogen fixation	K02588	NA	nitrogenase, nifH	nitrogenase, nifH (K02588)
532	M00175_Nitrogen_fixation_1_3_K02588	RC.gut.04	RC	gut	4	6.5	-0.631203	M00175	Nitrogen fixation	K02588	NA	nitrogenase, nifH	nitrogenase, nifH (K02588)
533	M00175_Nitrogen_fixation_1_3_K02588	RC.gut.02	RC	gut	2	17	-0.476834	M00175	Nitrogen fixation	K02588	NA	nitrogenase, nifH	nitrogenase, nifH (K02588)
534	M00175_Nitrogen_fixation_1_3_K02588	PPI.gut.09	PPI	gut	9	7860.59	0.702338	M00175	Nitrogen fixation	K02588	NA	nitrogenase, nifH	nitrogenase, nifH (K02588)
535	M00175_Nitrogen_fixation_1_3_K02588	RC.gut.08	RC	gut	8	29.5	-0.458312	M00175	Nitrogen fixation	K02588	NA	nitrogenase, nifH	nitrogenase, nifH (K02588)
536	M00175_Nitrogen_fixation_1_3_K02588	PPL.gut.07	PPL	gut	7	156	-0.373586	M00175	Nitrogen fixation	K02588	NA	nitrogenase, nifH	nitrogenase, nifH (K02588)
537	M00175_Nitrogen_fixation_1_3_K02588	RC.gut.07	RC	gut	7	0	-0.686532	M00175	Nitrogen fixation	K02588	NA	nitrogenase, nifH	nitrogenase, nifH (K02588)
538	M00175_Nitrogen_fixation_1_3_K02588	RC.gut.05	RC	gut	5	35	-0.543023	M00175	Nitrogen fixation	K02588	NA	nitrogenase, nifH	nitrogenase, nifH (K02588)
539	M00175_Nitrogen_fixation_1_3_K02588	RC.gut.06	RC	gut	6	21	-0.601075	M00175	Nitrogen fixation	K02588	NA	nitrogenase, nifH	nitrogenase, nifH (K02588)
540	M00175_Nitrogen_fixation_1_3_K02588	RC.gut.09	RC	gut	9	0	-0.663947	M00175	Nitrogen fixation	K02588	NA	nitrogenase, nifH	nitrogenase, nifH (K02588)
541	M00175_Nitrogen_fixation_2_3_K02586	AP.gut.01	AP	gut	1	414	-0.48512	M00175	Nitrogen fixation	K02586	EC 1.18.6.1	nitrogenase, nifD	nitrogenase, nifD (K02586, EC 1.18.6.1)
542	M00175_Nitrogen_fixation_2_3_K02586	AP.gut.04	AP	gut	4	2978.7	0.0652765	M00175	Nitrogen fixation	K02586	EC 1.18.6.1	nitrogenase, nifD	nitrogenase, nifD (K02586, EC 1.18.6.1)
543	M00175_Nitrogen_fixation_2_3_K02586	AP.gut.05	AP	gut	5	1615	-0.518471	M00175	Nitrogen fixation	K02586	EC 1.18.6.1	nitrogenase, nifD	nitrogenase, nifD (K02586, EC 1.18.6.1)
544	M00175_Nitrogen_fixation_2_3_K02586	AP.gut.03	AP	gut	3	4937.5	0.189584	M00175	Nitrogen fixation	K02586	EC 1.18.6.1	nitrogenase, nifD	nitrogenase, nifD (K02586, EC 1.18.6.1)
545	M00175_Nitrogen_fixation_2_3_K02586	CF.gut.03	CF	gut	3	14.6	-0.551072	M00175	Nitrogen fixation	K02586	EC 1.18.6.1	nitrogenase, nifD	nitrogenase, nifD (K02586, EC 1.18.6.1)
546	M00175_Nitrogen_fixation_2_3_K02586	AP.gut.02	AP	gut	2	497	-0.463624	M00175	Nitrogen fixation	K02586	EC 1.18.6.1	nitrogenase, nifD	nitrogenase, nifD (K02586, EC 1.18.6.1)
547	M00175_Nitrogen_fixation_2_3_K02586	PPI.gut.01	PPI	gut	1	4537.22	-0.319689	M00175	Nitrogen fixation	K02586	EC 1.18.6.1	nitrogenase, nifD	nitrogenase, nifD (K02586, EC 1.18.6.1)
548	M00175_Nitrogen_fixation_2_3_K02586	AP.gut.08	AP	gut	8	572	-0.510434	M00175	Nitrogen fixation	K02586	EC 1.18.6.1	nitrogenase, nifD	nitrogenase, nifD (K02586, EC 1.18.6.1)
549	M00175_Nitrogen_fixation_2_3_K02586	AP.gut.06	AP	gut	6	6433.5	0.695155	M00175	Nitrogen fixation	K02586	EC 1.18.6.1	nitrogenase, nifD	nitrogenase, nifD (K02586, EC 1.18.6.1)
550	M00175_Nitrogen_fixation_2_3_K02586	CF.gut.06	CF	gut	6	18.4	-0.675437	M00175	Nitrogen fixation	K02586	EC 1.18.6.1	nitrogenase, nifD	nitrogenase, nifD (K02586, EC 1.18.6.1)
551	M00175_Nitrogen_fixation_2_3_K02586	CF.gut.04	CF	gut	4	22.6	-0.592342	M00175	Nitrogen fixation	K02586	EC 1.18.6.1	nitrogenase, nifD	nitrogenase, nifD (K02586, EC 1.18.6.1)
552	M00175_Nitrogen_fixation_2_3_K02586	PPI.gut.04	PPI	gut	4	6637.66	0.981087	M00175	Nitrogen fixation	K02586	EC 1.18.6.1	nitrogenase, nifD	nitrogenase, nifD (K02586, EC 1.18.6.1)
553	M00175_Nitrogen_fixation_2_3_K02586	PPI.gut.02	PPI	gut	2	8542.67	0.236628	M00175	Nitrogen fixation	K02586	EC 1.18.6.1	nitrogenase, nifD	nitrogenase, nifD (K02586, EC 1.18.6.1)
554	M00175_Nitrogen_fixation_2_3_K02586	AP.gut.09	AP	gut	9	85	-0.440954	M00175	Nitrogen fixation	K02586	EC 1.18.6.1	nitrogenase, nifD	nitrogenase, nifD (K02586, EC 1.18.6.1)
555	M00175_Nitrogen_fixation_2_3_K02586	AP.gut.07	AP	gut	7	4200	0.0331073	M00175	Nitrogen fixation	K02586	EC 1.18.6.1	nitrogenase, nifD	nitrogenase, nifD (K02586, EC 1.18.6.1)
556	M00175_Nitrogen_fixation_2_3_K02586	CF.gut.07	CF	gut	7	0	-0.488302	M00175	Nitrogen fixation	K02586	EC 1.18.6.1	nitrogenase, nifD	nitrogenase, nifD (K02586, EC 1.18.6.1)
557	M00175_Nitrogen_fixation_2_3_K02586	CF.gut.05	CF	gut	5	0	-0.624509	M00175	Nitrogen fixation	K02586	EC 1.18.6.1	nitrogenase, nifD	nitrogenase, nifD (K02586, EC 1.18.6.1)
558	M00175_Nitrogen_fixation_2_3_K02586	PPI.gut.05	PPI	gut	5	8784.5	1.17217	M00175	Nitrogen fixation	K02586	EC 1.18.6.1	nitrogenase, nifD	nitrogenase, nifD (K02586, EC 1.18.6.1)
559	M00175_Nitrogen_fixation_2_3_K02586	PPI.gut.03	PPI	gut	3	7350.83	0.118527	M00175	Nitrogen fixation	K02586	EC 1.18.6.1	nitrogenase, nifD	nitrogenase, nifD (K02586, EC 1.18.6.1)
560	M00175_Nitrogen_fixation_2_3_K02586	CF.gut.01	CF	gut	1	0	-0.504121	M00175	Nitrogen fixation	K02586	EC 1.18.6.1	nitrogenase, nifD	nitrogenase, nifD (K02586, EC 1.18.6.1)
561	M00175_Nitrogen_fixation_2_3_K02586	RC.gut.03	RC	gut	3	0	-0.571496	M00175	Nitrogen fixation	K02586	EC 1.18.6.1	nitrogenase, nifD	nitrogenase, nifD (K02586, EC 1.18.6.1)
562	M00175_Nitrogen_fixation_2_3_K02586	CF.gut.08	CF	gut	8	0	-0.539635	M00175	Nitrogen fixation	K02586	EC 1.18.6.1	nitrogenase, nifD	nitrogenase, nifD (K02586, EC 1.18.6.1)
563	M00175_Nitrogen_fixation_2_3_K02586	PPI.gut.08	PPI	gut	8	5303.25	0.940331	M00175	Nitrogen fixation	K02586	EC 1.18.6.1	nitrogenase, nifD	nitrogenase, nifD (K02586, EC 1.18.6.1)
564	M00175_Nitrogen_fixation_2_3_K02586	PPI.gut.06	PPI	gut	6	13998.3	3.37684	M00175	Nitrogen fixation	K02586	EC 1.18.6.1	nitrogenase, nifD	nitrogenase, nifD (K02586, EC 1.18.6.1)
565	M00175_Nitrogen_fixation_2_3_K02586	PPL.gut.06	PPL	gut	6	570.34	-0.392184	M00175	Nitrogen fixation	K02586	EC 1.18.6.1	nitrogenase, nifD	nitrogenase, nifD (K02586, EC 1.18.6.1)
566	M00175_Nitrogen_fixation_2_3_K02586	CF.gut.02	CF	gut	2	0	-0.488287	M00175	Nitrogen fixation	K02586	EC 1.18.6.1	nitrogenase, nifD	nitrogenase, nifD (K02586, EC 1.18.6.1)
567	M00175_Nitrogen_fixation_2_3_K02586	RC.gut.04	RC	gut	4	0	-0.632179	M00175	Nitrogen fixation	K02586	EC 1.18.6.1	nitrogenase, nifD	nitrogenase, nifD (K02586, EC 1.18.6.1)
568	M00175_Nitrogen_fixation_2_3_K02586	CF.gut.09	CF	gut	9	0	-0.53394	M00175	Nitrogen fixation	K02586	EC 1.18.6.1	nitrogenase, nifD	nitrogenase, nifD (K02586, EC 1.18.6.1)
569	M00175_Nitrogen_fixation_2_3_K02586	PPI.gut.09	PPI	gut	9	7535.93	0.645145	M00175	Nitrogen fixation	K02586	EC 1.18.6.1	nitrogenase, nifD	nitrogenase, nifD (K02586, EC 1.18.6.1)
570	M00175_Nitrogen_fixation_2_3_K02586	PPI.gut.07	PPI	gut	7	1634.67	-0.301752	M00175	Nitrogen fixation	K02586	EC 1.18.6.1	nitrogenase, nifD	nitrogenase, nifD (K02586, EC 1.18.6.1)
571	M00175_Nitrogen_fixation_2_3_K02586	PPL.gut.07	PPL	gut	7	156	-0.373586	M00175	Nitrogen fixation	K02586	EC 1.18.6.1	nitrogenase, nifD	nitrogenase, nifD (K02586, EC 1.18.6.1)
572	M00175_Nitrogen_fixation_2_3_K02586	PPL.gut.05	PPL	gut	5	487.5	-0.390984	M00175	Nitrogen fixation	K02586	EC 1.18.6.1	nitrogenase, nifD	nitrogenase, nifD (K02586, EC 1.18.6.1)
573	M00175_Nitrogen_fixation_2_3_K02586	RC.gut.05	RC	gut	5	0	-0.54603	M00175	Nitrogen fixation	K02586	EC 1.18.6.1	nitrogenase, nifD	nitrogenase, nifD (K02586, EC 1.18.6.1)
574	M00175_Nitrogen_fixation_2_3_K02586	PPL.gut.03	PPL	gut	3	7489	0.52932	M00175	Nitrogen fixation	K02586	EC 1.18.6.1	nitrogenase, nifD	nitrogenase, nifD (K02586, EC 1.18.6.1)
575	M00175_Nitrogen_fixation_2_3_K02586	PPL.gut.01	PPL	gut	1	1431.67	-0.287166	M00175	Nitrogen fixation	K02586	EC 1.18.6.1	nitrogenase, nifD	nitrogenase, nifD (K02586, EC 1.18.6.1)
576	M00175_Nitrogen_fixation_2_3_K02586	RC.gut.01	RC	gut	1	0	-0.602647	M00175	Nitrogen fixation	K02586	EC 1.18.6.1	nitrogenase, nifD	nitrogenase, nifD (K02586, EC 1.18.6.1)
577	M00175_Nitrogen_fixation_2_3_K02586	PPL.gut.08	PPL	gut	8	2959.67	0.0194484	M00175	Nitrogen fixation	K02586	EC 1.18.6.1	nitrogenase, nifD	nitrogenase, nifD (K02586, EC 1.18.6.1)
578	M00175_Nitrogen_fixation_2_3_K02586	RC.gut.08	RC	gut	8	0	-0.463056	M00175	Nitrogen fixation	K02586	EC 1.18.6.1	nitrogenase, nifD	nitrogenase, nifD (K02586, EC 1.18.6.1)
579	M00175_Nitrogen_fixation_2_3_K02586	RC.gut.06	RC	gut	6	0	-0.603481	M00175	Nitrogen fixation	K02586	EC 1.18.6.1	nitrogenase, nifD	nitrogenase, nifD (K02586, EC 1.18.6.1)
580	M00175_Nitrogen_fixation_2_3_K02586	PPL.gut.04	PPL	gut	4	659.5	-0.375343	M00175	Nitrogen fixation	K02586	EC 1.18.6.1	nitrogenase, nifD	nitrogenase, nifD (K02586, EC 1.18.6.1)
581	M00175_Nitrogen_fixation_2_3_K02586	PPL.gut.02	PPL	gut	2	2235.66	-0.14831	M00175	Nitrogen fixation	K02586	EC 1.18.6.1	nitrogenase, nifD	nitrogenase, nifD (K02586, EC 1.18.6.1)
582	M00175_Nitrogen_fixation_2_3_K02586	RC.gut.02	RC	gut	2	0	-0.478351	M00175	Nitrogen fixation	K02586	EC 1.18.6.1	nitrogenase, nifD	nitrogenase, nifD (K02586, EC 1.18.6.1)
583	M00175_Nitrogen_fixation_2_3_K02586	PPL.gut.09	PPL	gut	9	3400.33	-0.0546909	M00175	Nitrogen fixation	K02586	EC 1.18.6.1	nitrogenase, nifD	nitrogenase, nifD (K02586, EC 1.18.6.1)
584	M00175_Nitrogen_fixation_2_3_K02586	RC.gut.09	RC	gut	9	0	-0.663947	M00175	Nitrogen fixation	K02586	EC 1.18.6.1	nitrogenase, nifD	nitrogenase, nifD (K02586, EC 1.18.6.1)
585	M00175_Nitrogen_fixation_2_3_K02586	RC.gut.07	RC	gut	7	0	-0.686532	M00175	Nitrogen fixation	K02586	EC 1.18.6.1	nitrogenase, nifD	nitrogenase, nifD (K02586, EC 1.18.6.1)
586	M00175_Nitrogen_fixation_3_3_K02591	AP.gut.05	AP	gut	5	1482	-0.529436	M00175	Nitrogen fixation	K02591	EC 1.18.6.1	nitrogenase, nifK	nitrogenase, nifK (K02591, EC 1.18.6.1)
587	M00175_Nitrogen_fixation_3_3_K02591	CF.gut.06	CF	gut	6	18.4	-0.675437	M00175	Nitrogen fixation	K02591	EC 1.18.6.1	nitrogenase, nifK	nitrogenase, nifK (K02591, EC 1.18.6.1)
588	M00175_Nitrogen_fixation_3_3_K02591	PPI.gut.01	PPI	gut	1	3406.33	-0.40095	M00175	Nitrogen fixation	K02591	EC 1.18.6.1	nitrogenase, nifK	nitrogenase, nifK (K02591, EC 1.18.6.1)
589	M00175_Nitrogen_fixation_3_3_K02591	AP.gut.08	AP	gut	8	459	-0.527596	M00175	Nitrogen fixation	K02591	EC 1.18.6.1	nitrogenase, nifK	nitrogenase, nifK (K02591, EC 1.18.6.1)
590	M00175_Nitrogen_fixation_3_3_K02591	AP.gut.06	AP	gut	6	6070.5	0.626371	M00175	Nitrogen fixation	K02591	EC 1.18.6.1	nitrogenase, nifK	nitrogenase, nifK (K02591, EC 1.18.6.1)
591	M00175_Nitrogen_fixation_3_3_K02591	AP.gut.09	AP	gut	9	85	-0.440954	M00175	Nitrogen fixation	K02591	EC 1.18.6.1	nitrogenase, nifK	nitrogenase, nifK (K02591, EC 1.18.6.1)
592	M00175_Nitrogen_fixation_3_3_K02591	AP.gut.07	AP	gut	7	3561	-0.0509838	M00175	Nitrogen fixation	K02591	EC 1.18.6.1	nitrogenase, nifK	nitrogenase, nifK (K02591, EC 1.18.6.1)
593	M00175_Nitrogen_fixation_3_3_K02591	CF.gut.07	CF	gut	7	0	-0.488302	M00175	Nitrogen fixation	K02591	EC 1.18.6.1	nitrogenase, nifK	nitrogenase, nifK (K02591, EC 1.18.6.1)
594	M00175_Nitrogen_fixation_3_3_K02591	PPI.gut.02	PPI	gut	2	6409.67	0.069426	M00175	Nitrogen fixation	K02591	EC 1.18.6.1	nitrogenase, nifK	nitrogenase, nifK (K02591, EC 1.18.6.1)
595	M00175_Nitrogen_fixation_3_3_K02591	CF.gut.03	CF	gut	3	14.6	-0.551072	M00175	Nitrogen fixation	K02591	EC 1.18.6.1	nitrogenase, nifK	nitrogenase, nifK (K02591, EC 1.18.6.1)
596	M00175_Nitrogen_fixation_3_3_K02591	PPI.gut.03	PPI	gut	3	5514.83	-0.038898	M00175	Nitrogen fixation	K02591	EC 1.18.6.1	nitrogenase, nifK	nitrogenase, nifK (K02591, EC 1.18.6.1)
597	M00175_Nitrogen_fixation_3_3_K02591	CF.gut.01	CF	gut	1	0	-0.504121	M00175	Nitrogen fixation	K02591	EC 1.18.6.1	nitrogenase, nifK	nitrogenase, nifK (K02591, EC 1.18.6.1)
598	M00175_Nitrogen_fixation_3_3_K02591	RC.gut.03	RC	gut	3	0	-0.571496	M00175	Nitrogen fixation	K02591	EC 1.18.6.1	nitrogenase, nifK	nitrogenase, nifK (K02591, EC 1.18.6.1)
599	M00175_Nitrogen_fixation_3_3_K02591	CF.gut.08	CF	gut	8	0	-0.539635	M00175	Nitrogen fixation	K02591	EC 1.18.6.1	nitrogenase, nifK	nitrogenase, nifK (K02591, EC 1.18.6.1)
600	M00175_Nitrogen_fixation_3_3_K02591	PPI.gut.08	PPI	gut	8	3980.8	0.542137	M00175	Nitrogen fixation	K02591	EC 1.18.6.1	nitrogenase, nifK	nitrogenase, nifK (K02591, EC 1.18.6.1)
601	M00175_Nitrogen_fixation_3_3_K02591	CF.gut.04	CF	gut	4	22.6	-0.592342	M00175	Nitrogen fixation	K02591	EC 1.18.6.1	nitrogenase, nifK	nitrogenase, nifK (K02591, EC 1.18.6.1)
602	M00175_Nitrogen_fixation_3_3_K02591	PPI.gut.04	PPI	gut	4	5116.66	0.614019	M00175	Nitrogen fixation	K02591	EC 1.18.6.1	nitrogenase, nifK	nitrogenase, nifK (K02591, EC 1.18.6.1)
603	M00175_Nitrogen_fixation_3_3_K02591	CF.gut.02	CF	gut	2	0	-0.488287	M00175	Nitrogen fixation	K02591	EC 1.18.6.1	nitrogenase, nifK	nitrogenase, nifK (K02591, EC 1.18.6.1)
604	M00175_Nitrogen_fixation_3_3_K02591	RC.gut.04	RC	gut	4	0	-0.632179	M00175	Nitrogen fixation	K02591	EC 1.18.6.1	nitrogenase, nifK	nitrogenase, nifK (K02591, EC 1.18.6.1)
605	M00175_Nitrogen_fixation_3_3_K02591	CF.gut.09	CF	gut	9	0	-0.53394	M00175	Nitrogen fixation	K02591	EC 1.18.6.1	nitrogenase, nifK	nitrogenase, nifK (K02591, EC 1.18.6.1)
606	M00175_Nitrogen_fixation_3_3_K02591	PPI.gut.09	PPI	gut	9	5702.15	0.322099	M00175	Nitrogen fixation	K02591	EC 1.18.6.1	nitrogenase, nifK	nitrogenase, nifK (K02591, EC 1.18.6.1)
607	M00175_Nitrogen_fixation_3_3_K02591	CF.gut.05	CF	gut	5	0	-0.624509	M00175	Nitrogen fixation	K02591	EC 1.18.6.1	nitrogenase, nifK	nitrogenase, nifK (K02591, EC 1.18.6.1)
608	M00175_Nitrogen_fixation_3_3_K02591	PPI.gut.05	PPI	gut	5	6736.5	0.749133	M00175	Nitrogen fixation	K02591	EC 1.18.6.1	nitrogenase, nifK	nitrogenase, nifK (K02591, EC 1.18.6.1)
609	M00175_Nitrogen_fixation_3_3_K02591	PPL.gut.05	PPL	gut	5	367.5	-0.402946	M00175	Nitrogen fixation	K02591	EC 1.18.6.1	nitrogenase, nifK	nitrogenase, nifK (K02591, EC 1.18.6.1)
610	M00175_Nitrogen_fixation_3_3_K02591	RC.gut.05	RC	gut	5	0	-0.54603	M00175	Nitrogen fixation	K02591	EC 1.18.6.1	nitrogenase, nifK	nitrogenase, nifK (K02591, EC 1.18.6.1)
611	M00175_Nitrogen_fixation_3_3_K02591	AP.gut.01	AP	gut	1	396	-0.48716	M00175	Nitrogen fixation	K02591	EC 1.18.6.1	nitrogenase, nifK	nitrogenase, nifK (K02591, EC 1.18.6.1)
612	M00175_Nitrogen_fixation_3_3_K02591	PPL.gut.01	PPL	gut	1	1091.67	-0.329269	M00175	Nitrogen fixation	K02591	EC 1.18.6.1	nitrogenase, nifK	nitrogenase, nifK (K02591, EC 1.18.6.1)
613	M00175_Nitrogen_fixation_3_3_K02591	RC.gut.01	RC	gut	1	0	-0.602647	M00175	Nitrogen fixation	K02591	EC 1.18.6.1	nitrogenase, nifK	nitrogenase, nifK (K02591, EC 1.18.6.1)
614	M00175_Nitrogen_fixation_3_3_K02591	PPI.gut.06	PPI	gut	6	10572.3	2.40423	M00175	Nitrogen fixation	K02591	EC 1.18.6.1	nitrogenase, nifK	nitrogenase, nifK (K02591, EC 1.18.6.1)
615	M00175_Nitrogen_fixation_3_3_K02591	PPL.gut.06	PPL	gut	6	456.34	-0.40723	M00175	Nitrogen fixation	K02591	EC 1.18.6.1	nitrogenase, nifK	nitrogenase, nifK (K02591, EC 1.18.6.1)
616	M00175_Nitrogen_fixation_3_3_K02591	RC.gut.06	RC	gut	6	0	-0.603481	M00175	Nitrogen fixation	K02591	EC 1.18.6.1	nitrogenase, nifK	nitrogenase, nifK (K02591, EC 1.18.6.1)
617	M00175_Nitrogen_fixation_3_3_K02591	AP.gut.02	AP	gut	2	426	-0.474667	M00175	Nitrogen fixation	K02591	EC 1.18.6.1	nitrogenase, nifK	nitrogenase, nifK (K02591, EC 1.18.6.1)
618	M00175_Nitrogen_fixation_3_3_K02591	PPL.gut.02	PPL	gut	2	1696.66	-0.216528	M00175	Nitrogen fixation	K02591	EC 1.18.6.1	nitrogenase, nifK	nitrogenase, nifK (K02591, EC 1.18.6.1)
619	M00175_Nitrogen_fixation_3_3_K02591	RC.gut.02	RC	gut	2	0	-0.478351	M00175	Nitrogen fixation	K02591	EC 1.18.6.1	nitrogenase, nifK	nitrogenase, nifK (K02591, EC 1.18.6.1)
620	M00175_Nitrogen_fixation_3_3_K02591	PPI.gut.07	PPI	gut	7	1288.67	-0.376517	M00175	Nitrogen fixation	K02591	EC 1.18.6.1	nitrogenase, nifK	nitrogenase, nifK (K02591, EC 1.18.6.1)
621	M00175_Nitrogen_fixation_3_3_K02591	PPL.gut.07	PPL	gut	7	121	-0.377571	M00175	Nitrogen fixation	K02591	EC 1.18.6.1	nitrogenase, nifK	nitrogenase, nifK (K02591, EC 1.18.6.1)
622	M00175_Nitrogen_fixation_3_3_K02591	RC.gut.07	RC	gut	7	0	-0.686532	M00175	Nitrogen fixation	K02591	EC 1.18.6.1	nitrogenase, nifK	nitrogenase, nifK (K02591, EC 1.18.6.1)
623	M00175_Nitrogen_fixation_3_3_K02591	AP.gut.03	AP	gut	3	4870.5	0.179726	M00175	Nitrogen fixation	K02591	EC 1.18.6.1	nitrogenase, nifK	nitrogenase, nifK (K02591, EC 1.18.6.1)
624	M00175_Nitrogen_fixation_3_3_K02591	PPL.gut.03	PPL	gut	3	5622	0.280255	M00175	Nitrogen fixation	K02591	EC 1.18.6.1	nitrogenase, nifK	nitrogenase, nifK (K02591, EC 1.18.6.1)
625	M00175_Nitrogen_fixation_3_3_K02591	AP.gut.04	AP	gut	4	2470.7	-0.0360239	M00175	Nitrogen fixation	K02591	EC 1.18.6.1	nitrogenase, nifK	nitrogenase, nifK (K02591, EC 1.18.6.1)
626	M00175_Nitrogen_fixation_3_3_K02591	PPL.gut.04	PPL	gut	4	496.5	-0.394424	M00175	Nitrogen fixation	K02591	EC 1.18.6.1	nitrogenase, nifK	nitrogenase, nifK (K02591, EC 1.18.6.1)
627	M00175_Nitrogen_fixation_3_3_K02591	PPL.gut.08	PPL	gut	8	2223.67	-0.105917	M00175	Nitrogen fixation	K02591	EC 1.18.6.1	nitrogenase, nifK	nitrogenase, nifK (K02591, EC 1.18.6.1)
628	M00175_Nitrogen_fixation_3_3_K02591	RC.gut.08	RC	gut	8	0	-0.463056	M00175	Nitrogen fixation	K02591	EC 1.18.6.1	nitrogenase, nifK	nitrogenase, nifK (K02591, EC 1.18.6.1)
629	M00175_Nitrogen_fixation_3_3_K02591	PPL.gut.09	PPL	gut	9	2576.33	-0.155486	M00175	Nitrogen fixation	K02591	EC 1.18.6.1	nitrogenase, nifK	nitrogenase, nifK (K02591, EC 1.18.6.1)
630	M00175_Nitrogen_fixation_3_3_K02591	RC.gut.09	RC	gut	9	0	-0.663947	M00175	Nitrogen fixation	K02591	EC 1.18.6.1	nitrogenase, nifK	nitrogenase, nifK (K02591, EC 1.18.6.1)
631	maltase_glucoamylase_EC:3.2.1.3	AP.gut.01	AP	gut	1	0	-0.594097	NA	Dextrin degradation	K12047	EC 3.2.1.3	maltase-glucoamylase	maltase-glucoamylase (K12047, EC 3.2.1.3)
632	maltase_glucoamylase_EC:3.2.1.3	AP.gut.05	AP	gut	5	0	-0.617422	NA	Dextrin degradation	K12047	EC 3.2.1.3	maltase-glucoamylase	maltase-glucoamylase (K12047, EC 3.2.1.3)
633	maltase_glucoamylase_EC:3.2.1.3	CF.gut.03	CF	gut	3	476	-0.525086	NA	Dextrin degradation	K12047	EC 3.2.1.3	maltase-glucoamylase	maltase-glucoamylase (K12047, EC 3.2.1.3)
634	maltase_glucoamylase_EC:3.2.1.3	AP.gut.02	AP	gut	2	179	-0.580405	NA	Dextrin degradation	K12047	EC 3.2.1.3	maltase-glucoamylase	maltase-glucoamylase (K12047, EC 3.2.1.3)
635	maltase_glucoamylase_EC:3.2.1.3	CF.gut.04	CF	gut	4	0	-0.618173	NA	Dextrin degradation	K12047	EC 3.2.1.3	maltase-glucoamylase	maltase-glucoamylase (K12047, EC 3.2.1.3)
636	maltase_glucoamylase_EC:3.2.1.3	PPI.gut.06	PPI	gut	6	11	-0.592853	NA	Dextrin degradation	K12047	EC 3.2.1.3	maltase-glucoamylase	maltase-glucoamylase (K12047, EC 3.2.1.3)
637	maltase_glucoamylase_EC:3.2.1.3	PPL.gut.08	PPL	gut	8	0	-0.54822	NA	Dextrin degradation	K12047	EC 3.2.1.3	maltase-glucoamylase	maltase-glucoamylase (K12047, EC 3.2.1.3)
638	maltase_glucoamylase_EC:3.2.1.3	AP.gut.06	AP	gut	6	0	-0.608806	NA	Dextrin degradation	K12047	EC 3.2.1.3	maltase-glucoamylase	maltase-glucoamylase (K12047, EC 3.2.1.3)
639	maltase_glucoamylase_EC:3.2.1.3	CF.gut.08	CF	gut	8	1750	-0.294518	NA	Dextrin degradation	K12047	EC 3.2.1.3	maltase-glucoamylase	maltase-glucoamylase (K12047, EC 3.2.1.3)
640	maltase_glucoamylase_EC:3.2.1.3	PPL.gut.01	PPL	gut	1	0	-0.533823	NA	Dextrin degradation	K12047	EC 3.2.1.3	maltase-glucoamylase	maltase-glucoamylase (K12047, EC 3.2.1.3)
641	maltase_glucoamylase_EC:3.2.1.3	CF.gut.07	CF	gut	7	116	-0.544384	NA	Dextrin degradation	K12047	EC 3.2.1.3	maltase-glucoamylase	maltase-glucoamylase (K12047, EC 3.2.1.3)
642	maltase_glucoamylase_EC:3.2.1.3	PPI.gut.09	PPI	gut	9	0	-0.659146	NA	Dextrin degradation	K12047	EC 3.2.1.3	maltase-glucoamylase	maltase-glucoamylase (K12047, EC 3.2.1.3)
643	maltase_glucoamylase_EC:3.2.1.3	RC.gut.02	RC	gut	2	409	-0.512131	NA	Dextrin degradation	K12047	EC 3.2.1.3	maltase-glucoamylase	maltase-glucoamylase (K12047, EC 3.2.1.3)
644	maltase_glucoamylase_EC:3.2.1.3	AP.gut.09	AP	gut	9	0	-0.522579	NA	Dextrin degradation	K12047	EC 3.2.1.3	maltase-glucoamylase	maltase-glucoamylase (K12047, EC 3.2.1.3)
645	maltase_glucoamylase_EC:3.2.1.3	AP.gut.03	AP	gut	3	0	-0.615184	NA	Dextrin degradation	K12047	EC 3.2.1.3	maltase-glucoamylase	maltase-glucoamylase (K12047, EC 3.2.1.3)
646	maltase_glucoamylase_EC:3.2.1.3	CF.gut.05	CF	gut	5	0	-0.597677	NA	Dextrin degradation	K12047	EC 3.2.1.3	maltase-glucoamylase	maltase-glucoamylase (K12047, EC 3.2.1.3)
647	maltase_glucoamylase_EC:3.2.1.3	PPI.gut.07	PPI	gut	7	21	-0.645288	NA	Dextrin degradation	K12047	EC 3.2.1.3	maltase-glucoamylase	maltase-glucoamylase (K12047, EC 3.2.1.3)
648	maltase_glucoamylase_EC:3.2.1.3	PPL.gut.09	PPL	gut	9	0	-0.542345	NA	Dextrin degradation	K12047	EC 3.2.1.3	maltase-glucoamylase	maltase-glucoamylase (K12047, EC 3.2.1.3)
649	maltase_glucoamylase_EC:3.2.1.3	AP.gut.07	AP	gut	7	0	-0.605665	NA	Dextrin degradation	K12047	EC 3.2.1.3	maltase-glucoamylase	maltase-glucoamylase (K12047, EC 3.2.1.3)
650	maltase_glucoamylase_EC:3.2.1.3	CF.gut.09	CF	gut	9	472	-0.458809	NA	Dextrin degradation	K12047	EC 3.2.1.3	maltase-glucoamylase	maltase-glucoamylase (K12047, EC 3.2.1.3)
651	maltase_glucoamylase_EC:3.2.1.3	PPL.gut.02	PPL	gut	2	0	-0.519265	NA	Dextrin degradation	K12047	EC 3.2.1.3	maltase-glucoamylase	maltase-glucoamylase (K12047, EC 3.2.1.3)
652	maltase_glucoamylase_EC:3.2.1.3	RC.gut.04	RC	gut	4	0	-0.653796	NA	Dextrin degradation	K12047	EC 3.2.1.3	maltase-glucoamylase	maltase-glucoamylase (K12047, EC 3.2.1.3)
653	maltase_glucoamylase_EC:3.2.1.3	CF.gut.02	CF	gut	2	341	-0.527687	NA	Dextrin degradation	K12047	EC 3.2.1.3	maltase-glucoamylase	maltase-glucoamylase (K12047, EC 3.2.1.3)
654	maltase_glucoamylase_EC:3.2.1.3	RC.gut.03	RC	gut	3	0	-0.611554	NA	Dextrin degradation	K12047	EC 3.2.1.3	maltase-glucoamylase	maltase-glucoamylase (K12047, EC 3.2.1.3)
655	maltase_glucoamylase_EC:3.2.1.3	CF.gut.01	CF	gut	1	482	-0.543313	NA	Dextrin degradation	K12047	EC 3.2.1.3	maltase-glucoamylase	maltase-glucoamylase (K12047, EC 3.2.1.3)
656	maltase_glucoamylase_EC:3.2.1.3	AP.gut.04	AP	gut	4	0	-0.604415	NA	Dextrin degradation	K12047	EC 3.2.1.3	maltase-glucoamylase	maltase-glucoamylase (K12047, EC 3.2.1.3)
657	maltase_glucoamylase_EC:3.2.1.3	CF.gut.06	CF	gut	6	3900	-0.225557	NA	Dextrin degradation	K12047	EC 3.2.1.3	maltase-glucoamylase	maltase-glucoamylase (K12047, EC 3.2.1.3)
658	maltase_glucoamylase_EC:3.2.1.3	PPI.gut.08	PPI	gut	8	13	-0.63983	NA	Dextrin degradation	K12047	EC 3.2.1.3	maltase-glucoamylase	maltase-glucoamylase (K12047, EC 3.2.1.3)
659	maltase_glucoamylase_EC:3.2.1.3	RC.gut.01	RC	gut	1	3339	-0.316604	NA	Dextrin degradation	K12047	EC 3.2.1.3	maltase-glucoamylase	maltase-glucoamylase (K12047, EC 3.2.1.3)
660	maltase_glucoamylase_EC:3.2.1.3	AP.gut.08	AP	gut	8	0	-0.655697	NA	Dextrin degradation	K12047	EC 3.2.1.3	maltase-glucoamylase	maltase-glucoamylase (K12047, EC 3.2.1.3)
661	maltase_glucoamylase_EC:3.2.1.3	PPI.gut.01	PPI	gut	1	102	-0.608575	NA	Dextrin degradation	K12047	EC 3.2.1.3	maltase-glucoamylase	maltase-glucoamylase (K12047, EC 3.2.1.3)
662	maltase_glucoamylase_EC:3.2.1.3	PPL.gut.03	PPL	gut	3	0	-0.537859	NA	Dextrin degradation	K12047	EC 3.2.1.3	maltase-glucoamylase	maltase-glucoamylase (K12047, EC 3.2.1.3)
663	maltase_glucoamylase_EC:3.2.1.3	RC.gut.05	RC	gut	5	0	-0.615965	NA	Dextrin degradation	K12047	EC 3.2.1.3	maltase-glucoamylase	maltase-glucoamylase (K12047, EC 3.2.1.3)
664	maltase_glucoamylase_EC:3.2.1.3	PPI.gut.04	PPI	gut	4	8	-0.623308	NA	Dextrin degradation	K12047	EC 3.2.1.3	maltase-glucoamylase	maltase-glucoamylase (K12047, EC 3.2.1.3)
665	maltase_glucoamylase_EC:3.2.1.3	PPI.gut.05	PPI	gut	5	13	-0.638497	NA	Dextrin degradation	K12047	EC 3.2.1.3	maltase-glucoamylase	maltase-glucoamylase (K12047, EC 3.2.1.3)
666	maltase_glucoamylase_EC:3.2.1.3	PPL.gut.07	PPL	gut	7	0	-0.488186	NA	Dextrin degradation	K12047	EC 3.2.1.3	maltase-glucoamylase	maltase-glucoamylase (K12047, EC 3.2.1.3)
667	maltase_glucoamylase_EC:3.2.1.3	RC.gut.09	RC	gut	9	288	-0.594078	NA	Dextrin degradation	K12047	EC 3.2.1.3	maltase-glucoamylase	maltase-glucoamylase (K12047, EC 3.2.1.3)
668	maltase_glucoamylase_EC:3.2.1.3	PPI.gut.02	PPI	gut	2	11	-0.505757	NA	Dextrin degradation	K12047	EC 3.2.1.3	maltase-glucoamylase	maltase-glucoamylase (K12047, EC 3.2.1.3)
669	maltase_glucoamylase_EC:3.2.1.3	PPL.gut.06	PPL	gut	6	0	-0.536381	NA	Dextrin degradation	K12047	EC 3.2.1.3	maltase-glucoamylase	maltase-glucoamylase (K12047, EC 3.2.1.3)
670	maltase_glucoamylase_EC:3.2.1.3	PPI.gut.03	PPI	gut	3	72	-0.581102	NA	Dextrin degradation	K12047	EC 3.2.1.3	maltase-glucoamylase	maltase-glucoamylase (K12047, EC 3.2.1.3)
671	maltase_glucoamylase_EC:3.2.1.3	PPL.gut.05	PPL	gut	5	0	-0.528462	NA	Dextrin degradation	K12047	EC 3.2.1.3	maltase-glucoamylase	maltase-glucoamylase (K12047, EC 3.2.1.3)
672	maltase_glucoamylase_EC:3.2.1.3	PPL.gut.04	PPL	gut	4	0	-0.532915	NA	Dextrin degradation	K12047	EC 3.2.1.3	maltase-glucoamylase	maltase-glucoamylase (K12047, EC 3.2.1.3)
673	maltase_glucoamylase_EC:3.2.1.3	RC.gut.06	RC	gut	6	0	-0.64756	NA	Dextrin degradation	K12047	EC 3.2.1.3	maltase-glucoamylase	maltase-glucoamylase (K12047, EC 3.2.1.3)
674	maltase_glucoamylase_EC:3.2.1.3	RC.gut.08	RC	gut	8	86	-0.506597	NA	Dextrin degradation	K12047	EC 3.2.1.3	maltase-glucoamylase	maltase-glucoamylase (K12047, EC 3.2.1.3)
675	maltase_glucoamylase_EC:3.2.1.3	RC.gut.07	RC	gut	7	61	-0.621428	NA	Dextrin degradation	K12047	EC 3.2.1.3	maltase-glucoamylase	maltase-glucoamylase (K12047, EC 3.2.1.3)
676	maltogenic_alpha_amylase_K05992	PPL.gut.04	PPL	gut	4	0	-0.452546	NA	Starch degradation	K05992	EC 3.2.1.133	maltogenic α-amylase	maltogenic α-amylase (K05992, EC 3.2.1.133)
677	maltogenic_alpha_amylase_K05992	PPL.gut.02	PPL	gut	2	0	-0.431264	NA	Starch degradation	K05992	EC 3.2.1.133	maltogenic α-amylase	maltogenic α-amylase (K05992, EC 3.2.1.133)
678	maltogenic_alpha_amylase_K05992	PPL.gut.03	PPL	gut	3	0	-0.469742	NA	Starch degradation	K05992	EC 3.2.1.133	maltogenic α-amylase	maltogenic α-amylase (K05992, EC 3.2.1.133)
679	maltogenic_alpha_amylase_K05992	PPL.gut.01	PPL	gut	1	0	-0.464452	NA	Starch degradation	K05992	EC 3.2.1.133	maltogenic α-amylase	maltogenic α-amylase (K05992, EC 3.2.1.133)
680	maltogenic_alpha_amylase_K05992	PPI.gut.07	PPI	gut	7	0	-0.654976	NA	Starch degradation	K05992	EC 3.2.1.133	maltogenic α-amylase	maltogenic α-amylase (K05992, EC 3.2.1.133)
681	maltogenic_alpha_amylase_K05992	AP.gut.05	AP	gut	5	0	-0.65162	NA	Starch degradation	K05992	EC 3.2.1.133	maltogenic α-amylase	maltogenic α-amylase (K05992, EC 3.2.1.133)
682	maltogenic_alpha_amylase_K05992	PPL.gut.05	PPL	gut	5	0	-0.43958	NA	Starch degradation	K05992	EC 3.2.1.133	maltogenic α-amylase	maltogenic α-amylase (K05992, EC 3.2.1.133)
683	maltogenic_alpha_amylase_K05992	CF.gut.03	CF	gut	3	0	-0.554595	NA	Starch degradation	K05992	EC 3.2.1.133	maltogenic α-amylase	maltogenic α-amylase (K05992, EC 3.2.1.133)
684	maltogenic_alpha_amylase_K05992	RC.gut.03	RC	gut	3	0	-0.571496	NA	Starch degradation	K05992	EC 3.2.1.133	maltogenic α-amylase	maltogenic α-amylase (K05992, EC 3.2.1.133)
685	maltogenic_alpha_amylase_K05992	PPI.gut.01	PPI	gut	1	0	-0.645714	NA	Starch degradation	K05992	EC 3.2.1.133	maltogenic α-amylase	maltogenic α-amylase (K05992, EC 3.2.1.133)
686	maltogenic_alpha_amylase_K05992	PPI.gut.08	PPI	gut	8	0	-0.656496	NA	Starch degradation	K05992	EC 3.2.1.133	maltogenic α-amylase	maltogenic α-amylase (K05992, EC 3.2.1.133)
687	maltogenic_alpha_amylase_K05992	AP.gut.06	AP	gut	6	0	-0.523922	NA	Starch degradation	K05992	EC 3.2.1.133	maltogenic α-amylase	maltogenic α-amylase (K05992, EC 3.2.1.133)
688	maltogenic_alpha_amylase_K05992	PPL.gut.06	PPL	gut	6	0	-0.467458	NA	Starch degradation	K05992	EC 3.2.1.133	maltogenic α-amylase	maltogenic α-amylase (K05992, EC 3.2.1.133)
689	maltogenic_alpha_amylase_K05992	CF.gut.04	CF	gut	4	0	-0.599993	NA	Starch degradation	K05992	EC 3.2.1.133	maltogenic α-amylase	maltogenic α-amylase (K05992, EC 3.2.1.133)
690	maltogenic_alpha_amylase_K05992	RC.gut.04	RC	gut	4	0	-0.632179	NA	Starch degradation	K05992	EC 3.2.1.133	maltogenic α-amylase	maltogenic α-amylase (K05992, EC 3.2.1.133)
691	maltogenic_alpha_amylase_K05992	PPI.gut.02	PPI	gut	2	0	-0.433017	NA	Starch degradation	K05992	EC 3.2.1.133	maltogenic α-amylase	maltogenic α-amylase (K05992, EC 3.2.1.133)
692	maltogenic_alpha_amylase_K05992	PPI.gut.09	PPI	gut	9	0	-0.682415	NA	Starch degradation	K05992	EC 3.2.1.133	maltogenic α-amylase	maltogenic α-amylase (K05992, EC 3.2.1.133)
693	maltogenic_alpha_amylase_K05992	AP.gut.07	AP	gut	7	0	-0.519604	NA	Starch degradation	K05992	EC 3.2.1.133	maltogenic α-amylase	maltogenic α-amylase (K05992, EC 3.2.1.133)
694	maltogenic_alpha_amylase_K05992	PPL.gut.07	PPL	gut	7	0	-0.391347	NA	Starch degradation	K05992	EC 3.2.1.133	maltogenic α-amylase	maltogenic α-amylase (K05992, EC 3.2.1.133)
695	maltogenic_alpha_amylase_K05992	CF.gut.05	CF	gut	5	0	-0.624509	NA	Starch degradation	K05992	EC 3.2.1.133	maltogenic α-amylase	maltogenic α-amylase (K05992, EC 3.2.1.133)
696	maltogenic_alpha_amylase_K05992	RC.gut.05	RC	gut	5	0	-0.54603	NA	Starch degradation	K05992	EC 3.2.1.133	maltogenic α-amylase	maltogenic α-amylase (K05992, EC 3.2.1.133)
697	maltogenic_alpha_amylase_K05992	PPI.gut.03	PPI	gut	3	0	-0.511757	NA	Starch degradation	K05992	EC 3.2.1.133	maltogenic α-amylase	maltogenic α-amylase (K05992, EC 3.2.1.133)
698	maltogenic_alpha_amylase_K05992	AP.gut.01	AP	gut	1	0	-0.532049	NA	Starch degradation	K05992	EC 3.2.1.133	maltogenic α-amylase	maltogenic α-amylase (K05992, EC 3.2.1.133)
699	maltogenic_alpha_amylase_K05992	AP.gut.08	AP	gut	8	0	-0.597309	NA	Starch degradation	K05992	EC 3.2.1.133	maltogenic α-amylase	maltogenic α-amylase (K05992, EC 3.2.1.133)
700	maltogenic_alpha_amylase_K05992	PPL.gut.08	PPL	gut	8	0	-0.484682	NA	Starch degradation	K05992	EC 3.2.1.133	maltogenic α-amylase	maltogenic α-amylase (K05992, EC 3.2.1.133)
701	maltogenic_alpha_amylase_K05992	CF.gut.06	CF	gut	6	0	-0.678546	NA	Starch degradation	K05992	EC 3.2.1.133	maltogenic α-amylase	maltogenic α-amylase (K05992, EC 3.2.1.133)
702	maltogenic_alpha_amylase_K05992	RC.gut.06	RC	gut	6	0	-0.603481	NA	Starch degradation	K05992	EC 3.2.1.133	maltogenic α-amylase	maltogenic α-amylase (K05992, EC 3.2.1.133)
703	maltogenic_alpha_amylase_K05992	PPI.gut.04	PPI	gut	4	0	-0.620802	NA	Starch degradation	K05992	EC 3.2.1.133	maltogenic α-amylase	maltogenic α-amylase (K05992, EC 3.2.1.133)
704	maltogenic_alpha_amylase_K05992	AP.gut.02	AP	gut	2	0	-0.540927	NA	Starch degradation	K05992	EC 3.2.1.133	maltogenic α-amylase	maltogenic α-amylase (K05992, EC 3.2.1.133)
705	maltogenic_alpha_amylase_K05992	AP.gut.09	AP	gut	9	0	-0.448669	NA	Starch degradation	K05992	EC 3.2.1.133	maltogenic α-amylase	maltogenic α-amylase (K05992, EC 3.2.1.133)
706	maltogenic_alpha_amylase_K05992	PPL.gut.09	PPL	gut	9	0	-0.470632	NA	Starch degradation	K05992	EC 3.2.1.133	maltogenic α-amylase	maltogenic α-amylase (K05992, EC 3.2.1.133)
707	maltogenic_alpha_amylase_K05992	CF.gut.07	CF	gut	7	0	-0.488302	NA	Starch degradation	K05992	EC 3.2.1.133	maltogenic α-amylase	maltogenic α-amylase (K05992, EC 3.2.1.133)
708	maltogenic_alpha_amylase_K05992	RC.gut.07	RC	gut	7	0	-0.686532	NA	Starch degradation	K05992	EC 3.2.1.133	maltogenic α-amylase	maltogenic α-amylase (K05992, EC 3.2.1.133)
709	maltogenic_alpha_amylase_K05992	PPI.gut.05	PPI	gut	5	0	-0.642353	NA	Starch degradation	K05992	EC 3.2.1.133	maltogenic α-amylase	maltogenic α-amylase (K05992, EC 3.2.1.133)
710	maltogenic_alpha_amylase_K05992	AP.gut.03	AP	gut	3	0	-0.536886	NA	Starch degradation	K05992	EC 3.2.1.133	maltogenic α-amylase	maltogenic α-amylase (K05992, EC 3.2.1.133)
711	maltogenic_alpha_amylase_K05992	CF.gut.01	CF	gut	1	0	-0.504121	NA	Starch degradation	K05992	EC 3.2.1.133	maltogenic α-amylase	maltogenic α-amylase (K05992, EC 3.2.1.133)
712	maltogenic_alpha_amylase_K05992	RC.gut.01	RC	gut	1	0	-0.602647	NA	Starch degradation	K05992	EC 3.2.1.133	maltogenic α-amylase	maltogenic α-amylase (K05992, EC 3.2.1.133)
713	maltogenic_alpha_amylase_K05992	CF.gut.08	CF	gut	8	0	-0.539635	NA	Starch degradation	K05992	EC 3.2.1.133	maltogenic α-amylase	maltogenic α-amylase (K05992, EC 3.2.1.133)
714	maltogenic_alpha_amylase_K05992	RC.gut.08	RC	gut	8	0	-0.463056	NA	Starch degradation	K05992	EC 3.2.1.133	maltogenic α-amylase	maltogenic α-amylase (K05992, EC 3.2.1.133)
715	maltogenic_alpha_amylase_K05992	PPI.gut.06	PPI	gut	6	0	-0.597156	NA	Starch degradation	K05992	EC 3.2.1.133	maltogenic α-amylase	maltogenic α-amylase (K05992, EC 3.2.1.133)
716	maltogenic_alpha_amylase_K05992	AP.gut.04	AP	gut	4	0	-0.528707	NA	Starch degradation	K05992	EC 3.2.1.133	maltogenic α-amylase	maltogenic α-amylase (K05992, EC 3.2.1.133)
717	maltogenic_alpha_amylase_K05992	CF.gut.02	CF	gut	2	0	-0.488287	NA	Starch degradation	K05992	EC 3.2.1.133	maltogenic α-amylase	maltogenic α-amylase (K05992, EC 3.2.1.133)
718	maltogenic_alpha_amylase_K05992	RC.gut.02	RC	gut	2	0	-0.478351	NA	Starch degradation	K05992	EC 3.2.1.133	maltogenic α-amylase	maltogenic α-amylase (K05992, EC 3.2.1.133)
719	maltogenic_alpha_amylase_K05992	CF.gut.09	CF	gut	9	0	-0.53394	NA	Starch degradation	K05992	EC 3.2.1.133	maltogenic α-amylase	maltogenic α-amylase (K05992, EC 3.2.1.133)
720	maltogenic_alpha_amylase_K05992	RC.gut.09	RC	gut	9	0	-0.663947	NA	Starch degradation	K05992	EC 3.2.1.133	maltogenic α-amylase	maltogenic α-amylase (K05992, EC 3.2.1.133)
721	sucrase_isomaltase_EC:3.2.1.10	CF.gut.03	CF	gut	3	2208.67	-0.239214	NA	Dextrin degradation	NA	EC 3.2.1.10	sucrase-isomaltase	sucrase-isomaltase (EC 3.2.1.10)
722	sucrase_isomaltase_EC:3.2.1.10	AP.gut.01	AP	gut	1	14890.3	0.631429	NA	Dextrin degradation	NA	EC 3.2.1.10	sucrase-isomaltase	sucrase-isomaltase (EC 3.2.1.10)
723	sucrase_isomaltase_EC:3.2.1.10	CF.gut.07	CF	gut	7	389.83	-0.512327	NA	Dextrin degradation	NA	EC 3.2.1.10	sucrase-isomaltase	sucrase-isomaltase (EC 3.2.1.10)
724	sucrase_isomaltase_EC:3.2.1.10	RC.gut.02	RC	gut	2	13904.2	0.350324	NA	Dextrin degradation	NA	EC 3.2.1.10	sucrase-isomaltase	sucrase-isomaltase (EC 3.2.1.10)
725	sucrase_isomaltase_EC:3.2.1.10	AP.gut.05	AP	gut	5	8175.67	-0.167165	NA	Dextrin degradation	NA	EC 3.2.1.10	sucrase-isomaltase	sucrase-isomaltase (EC 3.2.1.10)
726	sucrase_isomaltase_EC:3.2.1.10	PPI.gut.02	PPI	gut	2	1231.34	-0.443337	NA	Dextrin degradation	NA	EC 3.2.1.10	sucrase-isomaltase	sucrase-isomaltase (EC 3.2.1.10)
727	sucrase_isomaltase_EC:3.2.1.10	PPI.gut.05	PPI	gut	5	2593	-0.300618	NA	Dextrin degradation	NA	EC 3.2.1.10	sucrase-isomaltase	sucrase-isomaltase (EC 3.2.1.10)
728	sucrase_isomaltase_EC:3.2.1.10	AP.gut.02	AP	gut	2	10135.3	0.512444	NA	Dextrin degradation	NA	EC 3.2.1.10	sucrase-isomaltase	sucrase-isomaltase (EC 3.2.1.10)
729	sucrase_isomaltase_EC:3.2.1.10	CF.gut.04	CF	gut	4	1212.16	-0.340704	NA	Dextrin degradation	NA	EC 3.2.1.10	sucrase-isomaltase	sucrase-isomaltase (EC 3.2.1.10)
730	sucrase_isomaltase_EC:3.2.1.10	PPI.gut.06	PPI	gut	6	1086.65	-0.400024	NA	Dextrin degradation	NA	EC 3.2.1.10	sucrase-isomaltase	sucrase-isomaltase (EC 3.2.1.10)
731	sucrase_isomaltase_EC:3.2.1.10	PPL.gut.08	PPL	gut	8	8694.5	0.446957	NA	Dextrin degradation	NA	EC 3.2.1.10	sucrase-isomaltase	sucrase-isomaltase (EC 3.2.1.10)
732	sucrase_isomaltase_EC:3.2.1.10	AP.gut.06	AP	gut	6	8927	0.680473	NA	Dextrin degradation	NA	EC 3.2.1.10	sucrase-isomaltase	sucrase-isomaltase (EC 3.2.1.10)
733	sucrase_isomaltase_EC:3.2.1.10	CF.gut.08	CF	gut	8	309.67	-0.517048	NA	Dextrin degradation	NA	EC 3.2.1.10	sucrase-isomaltase	sucrase-isomaltase (EC 3.2.1.10)
734	sucrase_isomaltase_EC:3.2.1.10	PPL.gut.01	PPL	gut	1	11880.3	0.47219	NA	Dextrin degradation	NA	EC 3.2.1.10	sucrase-isomaltase	sucrase-isomaltase (EC 3.2.1.10)
735	sucrase_isomaltase_EC:3.2.1.10	RC.gut.03	RC	gut	3	863.33	-0.503246	NA	Dextrin degradation	NA	EC 3.2.1.10	sucrase-isomaltase	sucrase-isomaltase (EC 3.2.1.10)
736	sucrase_isomaltase_EC:3.2.1.10	PPI.gut.09	PPI	gut	9	4466.15	-0.154532	NA	Dextrin degradation	NA	EC 3.2.1.10	sucrase-isomaltase	sucrase-isomaltase (EC 3.2.1.10)
737	sucrase_isomaltase_EC:3.2.1.10	PPI.gut.03	PPI	gut	3	14145.2	0.259988	NA	Dextrin degradation	NA	EC 3.2.1.10	sucrase-isomaltase	sucrase-isomaltase (EC 3.2.1.10)
738	sucrase_isomaltase_EC:3.2.1.10	AP.gut.09	AP	gut	9	18573.5	0.720329	NA	Dextrin degradation	NA	EC 3.2.1.10	sucrase-isomaltase	sucrase-isomaltase (EC 3.2.1.10)
739	sucrase_isomaltase_EC:3.2.1.10	AP.gut.03	AP	gut	3	10722.3	0.568021	NA	Dextrin degradation	NA	EC 3.2.1.10	sucrase-isomaltase	sucrase-isomaltase (EC 3.2.1.10)
740	sucrase_isomaltase_EC:3.2.1.10	CF.gut.05	CF	gut	5	443.67	-0.574824	NA	Dextrin degradation	NA	EC 3.2.1.10	sucrase-isomaltase	sucrase-isomaltase (EC 3.2.1.10)
741	sucrase_isomaltase_EC:3.2.1.10	PPI.gut.07	PPI	gut	7	3607.68	-0.137387	NA	Dextrin degradation	NA	EC 3.2.1.10	sucrase-isomaltase	sucrase-isomaltase (EC 3.2.1.10)
742	sucrase_isomaltase_EC:3.2.1.10	PPL.gut.09	PPL	gut	9	12259.3	0.472738	NA	Dextrin degradation	NA	EC 3.2.1.10	sucrase-isomaltase	sucrase-isomaltase (EC 3.2.1.10)
743	sucrase_isomaltase_EC:3.2.1.10	AP.gut.07	AP	gut	7	11843.3	0.56953	NA	Dextrin degradation	NA	EC 3.2.1.10	sucrase-isomaltase	sucrase-isomaltase (EC 3.2.1.10)
744	sucrase_isomaltase_EC:3.2.1.10	CF.gut.09	CF	gut	9	212	-0.521735	NA	Dextrin degradation	NA	EC 3.2.1.10	sucrase-isomaltase	sucrase-isomaltase (EC 3.2.1.10)
745	sucrase_isomaltase_EC:3.2.1.10	PPL.gut.02	PPL	gut	2	11870.2	0.519039	NA	Dextrin degradation	NA	EC 3.2.1.10	sucrase-isomaltase	sucrase-isomaltase (EC 3.2.1.10)
746	sucrase_isomaltase_EC:3.2.1.10	RC.gut.04	RC	gut	4	151.17	-0.638275	NA	Dextrin degradation	NA	EC 3.2.1.10	sucrase-isomaltase	sucrase-isomaltase (EC 3.2.1.10)
747	sucrase_isomaltase_EC:3.2.1.10	CF.gut.02	CF	gut	2	1540.33	-0.381542	NA	Dextrin degradation	NA	EC 3.2.1.10	sucrase-isomaltase	sucrase-isomaltase (EC 3.2.1.10)
748	sucrase_isomaltase_EC:3.2.1.10	PPI.gut.04	PPI	gut	4	2373.16	-0.250053	NA	Dextrin degradation	NA	EC 3.2.1.10	sucrase-isomaltase	sucrase-isomaltase (EC 3.2.1.10)
749	sucrase_isomaltase_EC:3.2.1.10	CF.gut.01	CF	gut	1	1917	-0.425708	NA	Dextrin degradation	NA	EC 3.2.1.10	sucrase-isomaltase	sucrase-isomaltase (EC 3.2.1.10)
750	sucrase_isomaltase_EC:3.2.1.10	AP.gut.04	AP	gut	4	6326.93	0.335481	NA	Dextrin degradation	NA	EC 3.2.1.10	sucrase-isomaltase	sucrase-isomaltase (EC 3.2.1.10)
751	sucrase_isomaltase_EC:3.2.1.10	CF.gut.06	CF	gut	6	1355.33	-0.495959	NA	Dextrin degradation	NA	EC 3.2.1.10	sucrase-isomaltase	sucrase-isomaltase (EC 3.2.1.10)
752	sucrase_isomaltase_EC:3.2.1.10	PPI.gut.08	PPI	gut	8	2085.16	-0.242261	NA	Dextrin degradation	NA	EC 3.2.1.10	sucrase-isomaltase	sucrase-isomaltase (EC 3.2.1.10)
753	sucrase_isomaltase_EC:3.2.1.10	RC.gut.01	RC	gut	1	4167.33	-0.248802	NA	Dextrin degradation	NA	EC 3.2.1.10	sucrase-isomaltase	sucrase-isomaltase (EC 3.2.1.10)
754	sucrase_isomaltase_EC:3.2.1.10	AP.gut.08	AP	gut	8	11198	0.574258	NA	Dextrin degradation	NA	EC 3.2.1.10	sucrase-isomaltase	sucrase-isomaltase (EC 3.2.1.10)
755	sucrase_isomaltase_EC:3.2.1.10	PPI.gut.01	PPI	gut	1	1010.16	-0.564289	NA	Dextrin degradation	NA	EC 3.2.1.10	sucrase-isomaltase	sucrase-isomaltase (EC 3.2.1.10)
756	sucrase_isomaltase_EC:3.2.1.10	PPL.gut.03	PPL	gut	3	10123.3	0.358448	NA	Dextrin degradation	NA	EC 3.2.1.10	sucrase-isomaltase	sucrase-isomaltase (EC 3.2.1.10)
757	sucrase_isomaltase_EC:3.2.1.10	RC.gut.05	RC	gut	5	60.34	-0.612163	NA	Dextrin degradation	NA	EC 3.2.1.10	sucrase-isomaltase	sucrase-isomaltase (EC 3.2.1.10)
758	sucrase_isomaltase_EC:3.2.1.10	RC.gut.07	RC	gut	7	533.33	-0.562407	NA	Dextrin degradation	NA	EC 3.2.1.10	sucrase-isomaltase	sucrase-isomaltase (EC 3.2.1.10)
759	sucrase_isomaltase_EC:3.2.1.10	PPL.gut.06	PPL	gut	6	12719	0.655853	NA	Dextrin degradation	NA	EC 3.2.1.10	sucrase-isomaltase	sucrase-isomaltase (EC 3.2.1.10)
760	sucrase_isomaltase_EC:3.2.1.10	PPL.gut.07	PPL	gut	7	11345	0.404092	NA	Dextrin degradation	NA	EC 3.2.1.10	sucrase-isomaltase	sucrase-isomaltase (EC 3.2.1.10)
761	sucrase_isomaltase_EC:3.2.1.10	RC.gut.09	RC	gut	9	1126.49	-0.510757	NA	Dextrin degradation	NA	EC 3.2.1.10	sucrase-isomaltase	sucrase-isomaltase (EC 3.2.1.10)
762	sucrase_isomaltase_EC:3.2.1.10	PPL.gut.04	PPL	gut	4	12665.2	0.476338	NA	Dextrin degradation	NA	EC 3.2.1.10	sucrase-isomaltase	sucrase-isomaltase (EC 3.2.1.10)
763	sucrase_isomaltase_EC:3.2.1.10	RC.gut.08	RC	gut	8	3868.67	-0.0668452	NA	Dextrin degradation	NA	EC 3.2.1.10	sucrase-isomaltase	sucrase-isomaltase (EC 3.2.1.10)
764	sucrase_isomaltase_EC:3.2.1.10	PPL.gut.05	PPL	gut	5	17144	0.690209	NA	Dextrin degradation	NA	EC 3.2.1.10	sucrase-isomaltase	sucrase-isomaltase (EC 3.2.1.10)
765	sucrase_isomaltase_EC:3.2.1.10	RC.gut.06	RC	gut	6	331.33	-0.621195	NA	Dextrin degradation	NA	EC 3.2.1.10	sucrase-isomaltase	sucrase-isomaltase (EC 3.2.1.10)
