# Supplementary material for: Diet chemistry and cross-kingdom microbiota associate with black soldier fly larvae performance on regional side streams
Source: Anim Microbiome. 2026 Jan 8;8:20. doi: 10.1186/s42523-025-00509-6 (PMC12908405; doi:10.1186/s42523-025-00509-6)
Supplement: Supplementary file 5 — Supplementary Material 5 [file 42523_2025_509_MOESM5_ESM.xlsx]

## Sheet: DM
Table S5.1. A one-way ANOVA test and Tukey's HSD post-hoc test were used to calculate the significant differences in dry mass among the different feed types.
Overview										Descriptive statistics
Table Analyzed	Feed_dry mass										CF	AP	PPI	PPL	RC
										Number of values	3	3	3	3	3
Brown-Forsythe test
F (DFn, DFd)	1.560 (4, 10)									Minimum	91.39	92.3	8.45	23.07	93.94
P value	0.2585									25% Percentile	91.39	92.3	8.45	23.07	93.94
P value summary	ns									Median	91.45	93.14	9.09	23.95	94.13
Are SDs significantly different (P < 0.05)?	No									75% Percentile	91.47	93.23	9.66	25.45	94.14
										Maximum	91.47	93.23	9.66	25.45	94.14
Normality of Residuals
Test name	Statistics	P value	Passed normality test (alpha=0.05)?	P value summary						Mean	91.44	92.89	9.067	24.16	94.07
Shapiro-Wilk (W)	0.9376	0.3537	Yes	ns						Std. Deviation	0.04163	0.5129	0.6053	1.203	0.1127
										Std. Error of Mean	0.02404	0.2961	0.3495	0.6948	0.06506
ANOVA summary
F	12695									Lower 95% CI	91.33	91.62	7.563	21.17	93.79
P value	<0.0001									Upper 95% CI	91.54	94.16	10.57	27.15	94.35
P value summary	****
Significant diff. among means (P < 0.05)?	Yes
R squared	0.9998
ANOVA table	SS	DF	MS	F (DFn, DFd)	P value
Treatment (between columns)	21248	4	5312	F (4, 10) = 12695	P<0.0001
Residual (within columns)	4.184	10	0.4184
Total	21252	14
Data summary
Number of treatments (columns)	5
Number of values (total)	15
Multiple comparison
Number of families	1
Number of comparisons per family	10
Alpha	0.05
Tukey's multiple comparisons test	Mean Diff.	95.00% CI of diff.	Below threshold?	Summary	Adjusted P Value
CF vs. AP	-1.453	-3.192 to 0.2849	No	ns	0.1145	A-B
CF vs. PPI	82.37	80.63 to 84.11	Yes	****	<0.0001	A-C
CF vs. PPL	67.28	65.54 to 69.02	Yes	****	<0.0001	A-D
CF vs. RC	-2.633	-4.372 to -0.8951	Yes	**	0.0039	A-E
AP vs. PPI	83.82	82.09 to 85.56	Yes	****	<0.0001	B-C
AP vs. PPL	68.73	67.00 to 70.47	Yes	****	<0.0001	B-D
AP vs. RC	-1.18	-2.918 to 0.5582	No	ns	0.2428	B-E
PPI vs. PPL	-15.09	-16.83 to -13.35	Yes	****	<0.0001	C-D
PPI vs. RC	-85	-86.74 to -83.27	Yes	****	<0.0001	C-E
PPL vs. RC	-69.91	-71.65 to -68.18	Yes	****	<0.0001	D-E
Test details	Mean 1	Mean 2	Mean Diff.	SE of diff.	n1	n2	q	DF
CF vs. AP	91.44	92.89	-1.453	0.5282	3	3	3.892	10
CF vs. PPI	91.44	9.067	82.37	0.5282	3	3	220.6	10
CF vs. PPL	91.44	24.16	67.28	0.5282	3	3	180.2	10
CF vs. RC	91.44	94.07	-2.633	0.5282	3	3	7.051	10
AP vs. PPI	92.89	9.067	83.82	0.5282	3	3	224.4	10
AP vs. PPL	92.89	24.16	68.73	0.5282	3	3	184	10
AP vs. RC	92.89	94.07	-1.18	0.5282	3	3	3.16	10
PPI vs. PPL	9.067	24.16	-15.09	0.5282	3	3	40.41	10
PPI vs. RC	9.067	94.07	-85	0.5282	3	3	227.6	10
PPL vs. RC	24.16	94.07	-69.91	0.5282	3	3	187.2	10
Compact letter display
RC	A
AP	A B
CF	B
PPL	C
PPI	D

## Sheet: Ash
Table S5.2. A one-way ANOVA test and Tukey's HSD post-hoc test were used to calculate the significant differences in crude ash among the different feed types.
Overview										Descriptive statistics
Table Analyzed	Feed_ash										CF	AP	PPI	PPL	RC
										Number of values	3	3	3	3	3
Brown-Forsythe test
F (DFn, DFd)	1.484 (4, 10)									Minimum	11.66	1.01	5.72	5.729	6.19
P value	0.2785									25% Percentile	11.66	1.01	5.72	5.729	6.19
P value summary	ns									Median	13.26	1.15	5.87	5.773	6.29
Are SDs significantly different (P < 0.05)?	No									75% Percentile	13.89	1.57	6.06	6.287	6.32
										Maximum	13.89	1.57	6.06	6.287	6.32
Normality of Residuals
Test name	Statistics	P value	Passed normality test (alpha=0.05)?	P value summary						Mean	12.94	1.243	5.883	5.93	6.267
Shapiro-Wilk (W)	0.8637	0.0273	No	*						Std. Deviation	1.149	0.2914	0.1704	0.3102	0.06807
										Std. Error of Mean	0.6631	0.1683	0.09838	0.1791	0.0393
Kruskal-Wallis test
P value	0.0001									Lower 95% CI	10.08	0.5194	5.46	5.159	6.098
Exact or approximate P value?	Exact									Upper 95% CI	15.79	1.967	6.307	6.7	6.436
P value summary	***
Do the medians vary signif. (P < 0.05)?	Yes									Mean ranks	14	2	6.333	7	10.67
Number of groups	5
Kruskal-Wallis statistic	12.43
Data summary
Number of treatments (columns)	5
Number of values (total)	15
Multiple comparison
Number of families	1
Number of comparisons per family	10
Alpha	0.05
Dunn's multiple comparisons test	Mean rank diff.	Significant?	Summary	Adjusted P Value
CF vs. AP	12	Yes	*	0.0102	A-B
CF vs. PPI	7.667	No	ns	0.3576	A-C
CF vs. PPL	7	No	ns	0.5523	A-D
CF vs. RC	3.333	No	ns	>0.9999	A-E
AP vs. PPI	-4.333	No	ns	>0.9999	B-C
AP vs. PPL	-5	No	ns	>0.9999	B-D
AP vs. RC	-8.667	No	ns	0.1762	B-E
PPI vs. PPL	-0.6667	No	ns	>0.9999	C-D
PPI vs. RC	-4.333	No	ns	>0.9999	C-E
PPL vs. RC	-3.667	No	ns	>0.9999	D-E
Test details	Mean rank 1	Mean rank 2	Mean rank diff.	n1	n2	Z
CF vs. AP	14	2	12	3	3	3.286
CF vs. PPI	14	6.333	7.667	3	3	2.1
CF vs. PPL	14	7	7	3	3	1.917
CF vs. RC	14	10.67	3.333	3	3	0.9129
AP vs. PPI	2	6.333	-4.333	3	3	1.187
AP vs. PPL	2	7	-5	3	3	1.369
AP vs. RC	2	10.67	-8.667	3	3	2.373
PPI vs. PPL	6.333	7	-0.6667	3	3	0.1826
PPI vs. RC	6.333	10.67	-4.333	3	3	1.187
PPL vs. RC	7	10.67	-3.667	3	3	1.004
Compact letter display
CF	A
RC	A B
PPL	A B
PPI	A B
AP	B

## Sheet: Fiber
Table S5.3. A one-way ANOVA test and Tukey's HSD post-hoc test were used to calculate the significant differences in crude fiber among the different feed types.
Overview										Descriptive statistics
Table Analyzed	Feed_fiber										CF	AP	PPI	PPL	RC
										Number of values	3	3	2	2	3
ANOVA summary
F	62.49									Minimum	6.71	24.94	71.64	7.09	10.72
P value	<0.0001									25% Percentile	6.71	24.94	71.64	7.09	10.72
P value summary	****									Median	8.32	38.81	75.32	10.75	10.99
Significant diff. among means (P < 0.05)?	Yes									75% Percentile	13.07	39.05	79	14.41	15.61
R squared	0.969									Maximum	13.07	39.05	79	14.41	15.61
Brown-Forsythe test										Mean	9.367	34.27	75.32	10.75	12.44
F (DFn, DFd)	0.2430 (4, 8)									Std. Deviation	3.307	8.078	5.204	5.176	2.749
P value	0.906									Std. Error of Mean	1.909	4.664	3.68	3.66	1.587
P value summary	ns
Are SDs significantly different (P < 0.05)?	No									Lower 95% CI	1.152	14.2	28.56	-35.75	5.612
										Upper 95% CI	17.58	54.33	122.1	57.25	19.27
ANOVA table	SS	DF	MS	F (DFn, DFd)	P value
Treatment (between columns)	6916	4	1729	F (4, 8) = 62.49	P<0.0001
Residual (within columns)	221.4	8	27.67
Total	7138	12
Normality of Residuals
Test name	Statistics	P value	Passed normality test (alpha=0.05)?	P value summary
Shapiro-Wilk (W)	0.8847	0.0825	Yes	ns
Data summary
Number of treatments (columns)	5
Number of values (total)	13
Multiple Comparison
Number of families	1
Number of comparisons per family	10
Alpha	0.05
Tukey's multiple comparisons test	Mean Diff.	95.00% CI of diff.	Below threshold?	Summary	Adjusted P Value
CF vs. AP	-24.9	-39.74 to -10.06	Yes	**	0.0027	A-B
CF vs. PPI	-65.95	-82.54 to -49.36	Yes	****	<0.0001	A-C
CF vs. PPL	-1.383	-17.97 to 15.21	No	ns	0.9982	A-D
CF vs. RC	-3.073	-17.91 to 11.76	No	ns	0.947	A-E
AP vs. PPI	-41.05	-57.64 to -24.46	Yes	***	0.0002	B-C
AP vs. PPL	23.52	6.927 to 40.11	Yes	**	0.0077	B-D
AP vs. RC	21.83	6.989 to 36.66	Yes	**	0.0062	B-E
PPI vs. PPL	64.57	46.40 to 82.74	Yes	****	<0.0001	C-D
PPI vs. RC	62.88	46.29 to 79.47	Yes	****	<0.0001	C-E
PPL vs. RC	-1.69	-18.28 to 14.90	No	ns	0.996	D-E
Test details	Mean 1	Mean 2	Mean Diff.	SE of diff.	n1	n2	q	DF
CF vs. AP	9.367	34.27	-24.9	4.295	3	3	8.199	8
CF vs. PPI	9.367	75.32	-65.95	4.802	3	2	19.42	8
CF vs. PPL	9.367	10.75	-1.383	4.802	3	2	0.4074	8
CF vs. RC	9.367	12.44	-3.073	4.295	3	3	1.012	8
AP vs. PPI	34.27	75.32	-41.05	4.802	3	2	12.09	8
AP vs. PPL	34.27	10.75	23.52	4.802	3	2	6.926	8
AP vs. RC	34.27	12.44	21.83	4.295	3	3	7.187	8
PPI vs. PPL	75.32	10.75	64.57	5.26	2	2	17.36	8
PPI vs. RC	75.32	12.44	62.88	4.802	2	3	18.52	8
PPL vs. RC	10.75	12.44	-1.69	4.802	2	3	0.4977	8
Compact letter display
PPI	A
AP	B
RC	C
PPL	C
CF	C

## Sheet: Fat
Table S5.4. A one-way ANOVA test and Tukey's HSD post-hoc test were used to calculate the significant differences in crude fat among the different feed types.
Overview										Descriptive statistics
Table Analyzed	Feed_fat										CF	AP	PPI	PPL	RC
										Number of values	3	3	3	3	3
Brown-Forsythe test
F (DFn, DFd)	1.866 (4, 10)									Minimum	2.451	1.57	0.61	0.03	16.73
P value	0.1932									25% Percentile	2.451	1.57	0.61	0.03	16.73
P value summary	ns									Median	2.481	1.61	0.68	0.03	17.15
Are SDs significantly different (P < 0.05)?	No									75% Percentile	2.527	1.83	0.77	0.22	17.61
										Maximum	2.527	1.83	0.77	0.22	17.61
Normality of Residuals
Test name	Statistics	P value	Passed normality test (alpha=0.05)?	P value summary						Mean	2.486	1.67	0.6867	0.09333	17.16
Shapiro-Wilk (W)	0.8713	0.0353	No	*						Std. Deviation	0.03869	0.14	0.08021	0.1097	0.4402
										Std. Error of Mean	0.02234	0.08083	0.04631	0.06333	0.2541
Kruskal-Wallis test
P value	<0.0001									Lower 95% CI	2.39	1.322	0.4874	-0.1792	16.07
Exact or approximate P value?	Exact									Upper 95% CI	2.582	2.018	0.8859	0.3658	18.26
P value summary	****
Do the medians vary signif. (P < 0.05)?	Yes									Mean ranks	11	8	5	2	14
Number of groups	5
Kruskal-Wallis statistic	13.52
Data summary
Number of treatments (columns)	5
Number of values (total)	15
Multiple comparison
Number of families	1
Number of comparisons per family	10
Alpha	0.05
Dunn's multiple comparisons test	Mean rank diff.	Significant?	Summary	Adjusted P Value
CF vs. AP	3	No	ns	>0.9999	A-B
CF vs. PPI	6	No	ns	>0.9999	A-C
CF vs. PPL	9	No	ns	0.1363	A-D
CF vs. RC	-3	No	ns	>0.9999	A-E
AP vs. PPI	3	No	ns	>0.9999	B-C
AP vs. PPL	6	No	ns	>0.9999	B-D
AP vs. RC	-6	No	ns	>0.9999	B-E
PPI vs. PPL	3	No	ns	>0.9999	C-D
PPI vs. RC	-9	No	ns	0.1363	C-E
PPL vs. RC	-12	Yes	*	0.01	D-E
Test details	Mean rank 1	Mean rank 2	Mean rank diff.	n1	n2	Z
CF vs. AP	11	8	3	3	3	0.8223
CF vs. PPI	11	5	6	3	3	1.645
CF vs. PPL	11	2	9	3	3	2.467
CF vs. RC	11	14	-3	3	3	0.8223
AP vs. PPI	8	5	3	3	3	0.8223
AP vs. PPL	8	2	6	3	3	1.645
AP vs. RC	8	14	-6	3	3	1.645
PPI vs. PPL	5	2	3	3	3	0.8223
PPI vs. RC	5	14	-9	3	3	2.467
PPL vs. RC	2	14	-12	3	3	3.289
Compact letter display
RC	A
CF	A B
AP	A B
PPI	A B
PPL	B

## Sheet: Protein
Table S5.5. A one-way ANOVA test and Tukey's HSD post-hoc test were used to calculate the significant differences in crude protein among the different feed types.
Overview										Descriptive statistics
Table Analyzed	Feed_protein										CF	AP	PPI	PPL	RC
										Number of values	4	3	3	3	3
Brown-Forsythe test
F (DFn, DFd)	1.312 (4, 11)									Minimum	17.87	4.888	9.223	7.577	20.78
P value	0.3248									25% Percentile	17.88	4.888	9.223	7.577	20.78
P value summary	ns									Median	18.08	6.233	9.32	7.592	20.86
Are SDs significantly different (P < 0.05)?	No									75% Percentile	18.75	6.718	9.69	7.654	21.16
										Maximum	18.91	6.718	9.69	7.654	21.16
Normality of Residuals
Test name	Statistics	P value	Passed normality test (alpha=0.05)?	P value summary						Mean	18.24	5.946	9.411	7.608	20.93
Shapiro-Wilk (W)	0.9342	0.2836	Yes	ns						Std. Deviation	0.4833	0.9481	0.2464	0.04057	0.2009
										Std. Error of Mean	0.2417	0.5474	0.1423	0.02343	0.116
ANOVA summary
F	582.6									Lower 95% CI	17.47	3.591	8.799	7.507	20.43
P value	<0.0001									Upper 95% CI	19	8.301	10.02	7.709	21.43
P value summary	****
Significant diff. among means (P < 0.05)?	Yes
R squared	0.9953
ANOVA table	SS	DF	MS	F (DFn, DFd)	P value
Treatment (between columns)	572.9	4	143.2	F (4, 11) = 582.6	P<0.0001
Residual (within columns)	2.704	11	0.2458
Total	575.6	15
Data summary
Number of treatments (columns)	5
Number of values (total)	16
Multiple comparison
Number of families	1
Number of comparisons per family	10
Alpha	0.05
Tukey's multiple comparisons test	Mean Diff.	95.00% CI of diff.	Below threshold?	Summary	Adjusted P Value
CF vs. AP	12.29	11.06 to 13.51	Yes	****	<0.0001	A-B
CF vs. PPI	8.824	7.600 to 10.05	Yes	****	<0.0001	A-C
CF vs. PPL	10.63	9.403 to 11.85	Yes	****	<0.0001	A-D
CF vs. RC	-2.698	-3.922 to -1.473	Yes	***	0.0002	A-E
AP vs. PPI	-3.465	-4.774 to -2.155	Yes	****	<0.0001	B-C
AP vs. PPL	-1.661	-2.971 to -0.3522	Yes	*	0.0121	B-D
AP vs. RC	-14.99	-16.30 to -13.68	Yes	****	<0.0001	B-E
PPI vs. PPL	1.803	0.4941 to 3.112	Yes	**	0.0069	C-D
PPI vs. RC	-11.52	-12.83 to -10.21	Yes	****	<0.0001	C-E
PPL vs. RC	-13.33	-14.63 to -12.02	Yes	****	<0.0001	D-E
Test details	Mean 1	Mean 2	Mean Diff.	SE of diff.	n1	n2	q	DF
CF vs. AP	18.24	5.946	12.29	0.3787	4	3	45.9	11
CF vs. PPI	18.24	9.411	8.824	0.3787	4	3	32.96	11
CF vs. PPL	18.24	7.608	10.63	0.3787	4	3	39.69	11
CF vs. RC	18.24	20.93	-2.698	0.3787	4	3	10.08	11
AP vs. PPI	5.946	9.411	-3.465	0.4048	3	3	12.1	11
AP vs. PPL	5.946	7.608	-1.661	0.4048	3	3	5.804	11
AP vs. RC	5.946	20.93	-14.99	0.4048	3	3	52.36	11
PPI vs. PPL	9.411	7.608	1.803	0.4048	3	3	6.3	11
PPI vs. RC	9.411	20.93	-11.52	0.4048	3	3	40.25	11
PPL vs. RC	7.608	20.93	-13.33	0.4048	3	3	46.55	11
Compact letter display
RC	A
CF	B
PPI	C
PPL	D
AP	E

## Sheet: Starch
Table S5.6. A one-way ANOVA test and Tukey's HSD post-hoc test were used to calculate the significant differences in starch among the different feed types.
Overview										Descriptive statistics
Table Analyzed	Feed_starch										CF	AP	PPI	PPL	RC
										Number of values	3	3	3	3	3
Brown-Forsythe test
F (DFn, DFd)	1.001 (4, 10)									Minimum	43.4	0.42	14.68	60.71	0.1791
P value	0.4513									25% Percentile	43.4	0.42	14.68	60.71	0.1791
P value summary	ns									Median	44.23	1.13	15.7	61.72	0.2388
Are SDs significantly different (P < 0.05)?	No									75% Percentile	46.14	1.91	15.88	64.59	0.2985
										Maximum	46.14	1.91	15.88	64.59	0.2985
Normality of Residuals
Test name	Statistics	P value	Passed normality test (alpha=0.05)?	P value summary						Mean	44.59	1.153	15.42	62.34	0.2388
Shapiro-Wilk (W)	0.958	0.657	Yes	ns						Std. Deviation	1.405	0.7453	0.6471	2.013	0.05969
										Std. Error of Mean	0.8112	0.4303	0.3736	1.162	0.03446
ANOVA summary
F	1634									Lower 95% CI	41.1	-0.698	13.81	57.34	0.09049
P value	<0.0001									Upper 95% CI	48.08	3.005	17.03	67.34	0.3871
P value summary	****
Significant diff. among means (P < 0.05)?	Yes
R squared	0.9985
ANOVA table	SS	DF	MS	F (DFn, DFd)	P value
Treatment (between columns)	9154	4	2288	F (4, 10) = 1634	P<0.0001
Residual (within columns)	14.01	10	1.401
Total	9168	14
Data summary
Number of treatments (columns)	5
Number of values (total)	15
Multiple comparison
Number of families	1
Number of comparisons per family	10
Alpha	0.05
Tukey's multiple comparisons test	Mean Diff.	95.00% CI of diff.	Below threshold?	Summary	Adjusted P Value
CF vs. AP	43.44	40.26 to 46.62	Yes	****	<0.0001	A-B
CF vs. PPI	29.17	25.99 to 32.35	Yes	****	<0.0001	A-C
CF vs. PPL	-17.75	-20.93 to -14.57	Yes	****	<0.0001	A-D
CF vs. RC	44.35	41.17 to 47.53	Yes	****	<0.0001	A-E
AP vs. PPI	-14.27	-17.45 to -11.09	Yes	****	<0.0001	B-C
AP vs. PPL	-61.19	-64.37 to -58.01	Yes	****	<0.0001	B-D
AP vs. RC	0.9146	-2.266 to 4.095	No	ns	0.8723	B-E
PPI vs. PPL	-46.92	-50.10 to -43.74	Yes	****	<0.0001	C-D
PPI vs. RC	15.18	12.00 to 18.36	Yes	****	<0.0001	C-E
PPL vs. RC	62.1	58.92 to 65.28	Yes	****	<0.0001	D-E
Test details	Mean 1	Mean 2	Mean Diff.	SE of diff.	n1	n2	q	DF
CF vs. AP	44.59	1.153	43.44	0.9664	3	3	63.57	10
CF vs. PPI	44.59	15.42	29.17	0.9664	3	3	42.69	10
CF vs. PPL	44.59	62.34	-17.75	0.9664	3	3	25.98	10
CF vs. RC	44.59	0.2388	44.35	0.9664	3	3	64.91	10
AP vs. PPI	1.153	15.42	-14.27	0.9664	3	3	20.88	10
AP vs. PPL	1.153	62.34	-61.19	0.9664	3	3	89.54	10
AP vs. RC	1.153	0.2388	0.9146	0.9664	3	3	1.338	10
PPI vs. PPL	15.42	62.34	-46.92	0.9664	3	3	68.67	10
PPI vs. RC	15.42	0.2388	15.18	0.9664	3	3	22.22	10
PPL vs. RC	62.34	0.2388	62.1	0.9664	3	3	90.88	10
Compact letter display
PPL	A
CF	B
PPI	C
AP	D
RC	D
