# Supplementary material for: Diet chemistry and cross-kingdom microbiota associate with black soldier fly larvae performance on regional side streams
Source: Anim Microbiome. 2026 Jan 8;8:20. doi: 10.1186/s42523-025-00509-6 (PMC12908405; doi:10.1186/s42523-025-00509-6)
Supplement: Supplementary file 6 — Supplementary Material 6 [file 42523_2025_509_MOESM6_ESM.xlsx]

## Sheet: Ash
Table S6.1. A one-way ANOVA test and Tukey's HSD post-hoc test were used to calculate the significant differences in crude ash in the larvae reared on different feed types.
Overview										Descriptive statistics
Table Analyzed	Larvae_ash										CF	AP	PPI	PPL	RC
										Number of values	3	3	3	3	3
Brown-Forsythe test
F (DFn, DFd)	0.2585 (4, 10)									Minimum	4.585	7.04	10	5.627	9.09
P value	0.8979									25% Percentile	4.585	7.04	10	5.627	9.09
P value summary	ns									Median	4.905	7.34	11.01	5.787	9.77
Are SDs significantly different (P < 0.05)?	No									75% Percentile	5.061	7.97	11.25	6.257	10.01
										Maximum	5.061	7.97	11.25	6.257	10.01
Normality of Residuals
Test name	Statistics	P value	Passed normality test (alpha=0.05)?	P value summary						Mean	4.85	7.45	10.75	5.89	9.623
Shapiro-Wilk (W)	0.9562	0.6268	Yes	ns						Std. Deviation	0.2424	0.4747	0.6634	0.3277	0.4772
										Std. Error of Mean	0.1399	0.274	0.383	0.1892	0.2755
ANOVA summary
F	86.66									Lower 95% CI	4.248	6.271	9.105	5.076	8.438
P value	<0.0001									Upper 95% CI	5.452	8.629	12.4	6.705	10.81
P value summary	****
Significant diff. among means (P < 0.05)?	Yes
R squared	0.972
ANOVA table	SS	DF	MS	F (DFn, DFd)	P value
Treatment (between columns)	73.44	4	18.36	F (4, 10) = 86.66	P<0.0001
Residual (within columns)	2.118	10	0.2118
Total	75.55	14
Data summary
Number of treatments (columns)	5
Number of values (total)	15
Multiple comparison
Number of families	1
Number of comparisons per family	10
Alpha	0.05
Tukey's multiple comparisons test	Mean Diff.	95.00% CI of diff.	Below threshold?	Summary	Adjusted P Value
CF vs. AP	-2.6	-3.836 to -1.363	Yes	***	0.0003	A-B
CF vs. PPI	-5.903	-7.140 to -4.666	Yes	****	<0.0001	A-C
CF vs. PPL	-1.04	-2.277 to 0.1966	No	ns	0.1117	A-D
CF vs. RC	-4.773	-6.010 to -3.536	Yes	****	<0.0001	A-E
AP vs. PPI	-3.303	-4.540 to -2.067	Yes	****	<0.0001	B-C
AP vs. PPL	1.56	0.3227 to 2.796	Yes	*	0.0133	B-D
AP vs. RC	-2.173	-3.410 to -0.9365	Yes	**	0.0013	B-E
PPI vs. PPL	4.863	3.626 to 6.100	Yes	****	<0.0001	C-D
PPI vs. RC	1.13	-0.1068 to 2.367	No	ns	0.0776	C-E
PPL vs. RC	-3.733	-4.970 to -2.496	Yes	****	<0.0001	D-E
Test details	Mean 1	Mean 2	Mean Diff.	SE of diff.	n1	n2	q	DF
CF vs. AP	4.85	7.45	-2.6	0.3758	3	3	9.783	10
CF vs. PPI	4.85	10.75	-5.903	0.3758	3	3	22.21	10
CF vs. PPL	4.85	5.89	-1.04	0.3758	3	3	3.914	10
CF vs. RC	4.85	9.623	-4.773	0.3758	3	3	17.96	10
AP vs. PPI	7.45	10.75	-3.303	0.3758	3	3	12.43	10
AP vs. PPL	7.45	5.89	1.56	0.3758	3	3	5.869	10
AP vs. RC	7.45	9.623	-2.173	0.3758	3	3	8.179	10
PPI vs. PPL	10.75	5.89	4.863	0.3758	3	3	18.3	10
PPI vs. RC	10.75	9.623	1.13	0.3758	3	3	4.252	10
PPL vs. RC	5.89	9.623	-3.733	0.3758	3	3	14.05	10
Compact letter display
PPI	A
RC	A
AP	B
PPL	C
CF	C

## Sheet: Fat
Table S6.2. A one-way ANOVA test and Tukey's HSD post-hoc test were used to calculate the significant differences in crude fat in the larvae reared on different feed types.
Overiew										Descriptive statistics
Table Analyzed	Larvae_fat										CF	AP	PPI	PPL	RC
										Number of values	3	3	3	3	3
Brown-Forsythe test
F (DFn, DFd)	0.3910 (4, 10)									Minimum	32.41	5.26	2.47	15.88	24.45
P value	0.8106									25% Percentile	32.41	5.26	2.47	15.88	24.45
P value summary	ns									Median	34.62	6.8	3.17	17.07	24.93
Are SDs significantly different (P < 0.05)?	No									75% Percentile	34.8	9.44	6.39	17.54	25.93
										Maximum	34.8	9.44	6.39	17.54	25.93
Normality of Residuals
Test name	Statistics	P value	Passed normality test (alpha=0.05)?	P value summary						Mean	33.94	7.167	4.01	16.83	25.11
Shapiro-Wilk (W)	0.9476	0.4881	Yes	ns						Std. Deviation	1.332	2.114	2.091	0.8563	0.7564
										Std. Error of Mean	0.7693	1.221	1.207	0.4944	0.4367
ANOVA summary
F	194.2									Lower 95% CI	30.63	1.915	-1.183	14.7	23.23
P value	<0.0001									Upper 95% CI	37.25	12.42	9.203	18.96	26.98
P value summary	****
Significant diff. among means (P < 0.05)?	Yes
R squared	0.9873
ANOVA table	SS	DF	MS	F (DFn, DFd)	P value
Treatment (between columns)	1852	4	463	F (4, 10) = 194.2	P<0.0001
Residual (within columns)	23.84	10	2.384
Total	1876	14
Data summary
Number of treatments (columns)	5
Number of values (total)	15
Multiple comparison
Number of families	1
Number of comparisons per family	10
Alpha	0.05
Tukey's multiple comparisons test	Mean Diff.	95.00% CI of diff.	Below threshold?	Summary	Adjusted P Value
CF vs. AP	26.77	22.62 to 30.92	Yes	****	<0.0001	A-B
CF vs. PPI	29.93	25.78 to 34.08	Yes	****	<0.0001	A-C
CF vs. PPL	17.11	12.96 to 21.26	Yes	****	<0.0001	A-D
CF vs. RC	8.835	4.686 to 12.98	Yes	***	0.0003	A-E
AP vs. PPI	3.157	-0.9925 to 7.306	No	ns	0.1655	B-C
AP vs. PPL	-9.665	-13.81 to -5.515	Yes	***	0.0001	B-D
AP vs. RC	-17.94	-22.09 to -13.79	Yes	****	<0.0001	B-E
PPI vs. PPL	-12.82	-16.97 to -8.672	Yes	****	<0.0001	C-D
PPI vs. RC	-21.1	-25.24 to -16.95	Yes	****	<0.0001	C-E
PPL vs. RC	-8.274	-12.42 to -4.125	Yes	***	0.0005	D-E
Test details	Mean 1	Mean 2	Mean Diff.	SE of diff.	n1	n2	q	DF
CF vs. AP	33.94	7.167	26.77	1.261	3	3	30.03	10
CF vs. PPI	33.94	4.01	29.93	1.261	3	3	33.57	10
CF vs. PPL	33.94	16.83	17.11	1.261	3	3	19.19	10
CF vs. RC	33.94	25.11	8.835	1.261	3	3	9.911	10
AP vs. PPI	7.167	4.01	3.157	1.261	3	3	3.541	10
AP vs. PPL	7.167	16.83	-9.665	1.261	3	3	10.84	10
AP vs. RC	7.167	25.11	-17.94	1.261	3	3	20.12	10
PPI vs. PPL	4.01	16.83	-12.82	1.261	3	3	14.38	10
PPI vs. RC	4.01	25.11	-21.1	1.261	3	3	23.66	10
PPL vs. RC	16.83	25.11	-8.274	1.261	3	3	9.282	10
Compact letter display
CF	A
RC	B
PPL	C
AP	D
PPI	D

## Sheet: Protein
Table S6.3. A one-way ANOVA test and Tukey's HSD post-hoc test were used to calculate the significant differences in crude protein in the larvae reared on different feed types.
Overview										Descriptive statistics
Table Analyzed	Larvae_protein										CF	AP	PPI	PPL	RC
										Number of values	6	3	3	3	3
Brown-Forsythe test
F (DFn, DFd)	0.6428 (4, 13)									Minimum	39.1	51.82	56.72	49.28	54.58
P value	0.6415									25% Percentile	39.48	51.82	56.72	49.28	54.58
P value summary	ns									Median	40.47	52.15	61.77	49.42	54.99
Are SDs significantly different (P < 0.05)?	No									75% Percentile	41.74	52.88	61.77	50.08	55.75
										Maximum	43.16	52.88	61.77	50.08	55.75
Normality of Residuals
Test name	Statistics	P value	Passed normality test (alpha=0.05)?	P value summary						Mean	40.68	52.28	60.08	49.59	55.11
Shapiro-Wilk (W)	0.9359	0.2465	Yes	ns						Std. Deviation	1.432	0.5415	2.916	0.4284	0.5937
										Std. Error of Mean	0.5848	0.3126	1.684	0.2473	0.3428
ANOVA summary
F	103.3									Lower 95% CI	39.18	50.94	52.84	48.53	53.63
P value	<0.0001									Upper 95% CI	42.18	53.63	67.33	50.66	56.58
P value summary	****
Significant diff. among means (P < 0.05)?	Yes
R squared	0.9695
ANOVA table	SS	DF	MS	F (DFn, DFd)	P value
Treatment (between columns)	919.2	4	229.8	F (4, 13) = 103.3	P<0.0001
Residual (within columns)	28.93	13	2.225
Total	948.1	17
Data summary
Number of treatments (columns)	5
Number of values (total)	18
Multiple comparison
Number of families	1
Number of comparisons per family	10
Alpha	0.05
Tukey's multiple comparisons test	Mean Diff.	95.00% CI of diff.	Below threshold?	Summary	Adjusted P Value
CF vs. AP	-11.6	-14.92 to -8.282	Yes	****	<0.0001	A-B
CF vs. PPI	-19.4	-22.72 to -16.08	Yes	****	<0.0001	A-C
CF vs. PPL	-8.913	-12.23 to -5.591	Yes	****	<0.0001	A-D
CF vs. RC	-14.43	-17.75 to -11.10	Yes	****	<0.0001	A-E
AP vs. PPI	-7.799	-11.63 to -3.964	Yes	***	0.0002	B-C
AP vs. PPL	2.69	-1.145 to 6.525	No	ns	0.2361	B-D
AP vs. RC	-2.823	-6.658 to 1.012	No	ns	0.2002	B-E
PPI vs. PPL	10.49	6.654 to 14.32	Yes	****	<0.0001	C-D
PPI vs. RC	4.976	1.141 to 8.811	Yes	**	0.0094	C-E
PPL vs. RC	-5.513	-9.348 to -1.678	Yes	**	0.0043	D-E
Test details	Mean 1	Mean 2	Mean Diff.	SE of diff.	n1	n2	q	DF
CF vs. AP	40.68	52.28	-11.6	1.055	6	3	15.56	13
CF vs. PPI	40.68	60.08	-19.4	1.055	6	3	26.01	13
CF vs. PPL	40.68	49.59	-8.913	1.055	6	3	11.95	13
CF vs. RC	40.68	55.11	-14.43	1.055	6	3	19.34	13
AP vs. PPI	52.28	60.08	-7.799	1.218	3	3	9.056	13
AP vs. PPL	52.28	49.59	2.69	1.218	3	3	3.124	13
AP vs. RC	52.28	55.11	-2.823	1.218	3	3	3.278	13
PPI vs. PPL	60.08	49.59	10.49	1.218	3	3	12.18	13
PPI vs. RC	60.08	55.11	4.976	1.218	3	3	5.778	13
PPL vs. RC	49.59	55.11	-5.513	1.218	3	3	6.402	13
Compact letter display
PPI	A
RC	B
AP	B C
PPL	C
CF	D
