# Supplementary material for: Diet chemistry and cross-kingdom microbiota associate with black soldier fly larvae performance on regional side streams
Source: Anim Microbiome. 2026 Jan 8;8:20. doi: 10.1186/s42523-025-00509-6 (PMC12908405; doi:10.1186/s42523-025-00509-6)
Supplement: Supplementary file 7 — Supplementary Material 7 [file 42523_2025_509_MOESM7_ESM.xlsx]

## Sheet: Gut_vs_feed
Table S7.1. PERMANOVA test between bacterial communities in the gut samples and feed samples
	Df	SumOfSqs	R2	F	Pr(>F)
Gut_vs_feed	1	1.11744	0.0887089	5.15924	0.001
Residual	53	11.4793	0.911291
Total	54	12.5968	1

## Sheet: High-protein_vs_low-protein
Table S7.2. PERMANOVA test between bacterial communities in the gut samples from high protein feed (CF, RC) and low protein feed (AP, PPI, PPL)
	Df	SumOfSqs	R2	F	Pr(>F)
High-protein_vs_low-protein	1	2.9972	0.353205	23.4817	0.001
Residual	43	5.48852	0.646795
Total	44	8.48572	1
