# Supplementary material for: Diet chemistry and cross-kingdom microbiota associate with black soldier fly larvae performance on regional side streams
Source: Anim Microbiome. 2026 Jan 8;8:20. doi: 10.1186/s42523-025-00509-6 (PMC12908405; doi:10.1186/s42523-025-00509-6)
Supplement: Supplementary file 8 — Supplementary Material 8 [file 42523_2025_509_MOESM8_ESM.xlsx]

## Sheet: Gut_vs_feed
Table S8.1. PERMANOVA test between fungal communities in the gut samples and feed samples
	Df	SumOfSqs	R2	F	Pr(>F)
Gut_vs_feed	1	1.23699	0.0912192	5.01877	0.001
Residual	50	12.3236	0.908781
Total	51	13.5606	1

## Sheet: AP-gut_vs_all
Table S8.2. PERMANOVA test between fungal communities in the AP gut samples and all other samples
	Df	SumOfSqs	R2	F	Pr(>F)
AP-gut_vs_all	1	2.24515	0.165564	9.92071	0.001
Residual	50	11.3155	0.834436
Total	51	13.5606	1
