# Supplementary material for: Diet chemistry and cross-kingdom microbiota associate with black soldier fly larvae performance on regional side streams
Source: Anim Microbiome. 2026 Jan 8;8:20. doi: 10.1186/s42523-025-00509-6 (PMC12908405; doi:10.1186/s42523-025-00509-6)
Supplement: Supplementary file 9 — Supplementary Material 9 [file 42523_2025_509_MOESM9_ESM.xlsx]

## Sheet: Table_S9_Analysis
Table S9. Multivariate variables analysis of Spearman rank correlation calculation for nutritional parameter with time to reach maximum weight/maximum larval weight/larval developmental time.
Nutritional parameter	Time_to_reach_maximum_weight
	r	p values	95% confidence interval
Crude_fat	-0.785584	0.000952214	-0.9278 to -0.4441
Crude_protein	-0.49099	0.0679253	-0.8075 to 0.04512
Crude_fiber	0.644382	0.0202262	0.1268 to 0.8862
Starch	0.196396	0.489759	-0.3658 to 0.6536
Nutritional parameter	Maximum_larval_weight
	r	p values	95% confidence interval
Crude_fat	0.410714	0.129714	-0.1450 to 0.7695
Crude_protein	0.725	0.00306703	0.3235 to 0.9053
Crude_fiber	-0.736264	0.0055678	-0.9187 to -0.2951
Starch	0.296429	0.282691	-0.2701 to 0.7105
Nutritional parameter	Total_larval_developmental_time
	r	p values	95% confidence interval
Crude_fat	-0.589188	0.0244056	-0.8508 to -0.09363
Crude_protein	-0.589188	0.0244056	-0.8508 to -0.09363
Crude_fiber	0.829291	0.000810856	0.4988 to 0.9492
Starch	-0.0981981	0.738614	-0.5922 to 0.4494

## Sheet: Table_S10_Raw data
Table S10. Raw data for Spearman rank correlation analysis. Data for CF and PPL have been published before except for starch (29, 40) and are included for comparison.
Feed	Crude_fat	Crude_protein	Crude_fiber	Starch	Time to Reach Maximum Weight (days)	Maximum_larval_weight	Total_larval_developmental_time
CF	2.45061	18.2585	6.70984	44.2332	17	245.09	17
CF	2.48105	17.8697	13.0653	46.1434	17	259.14	17
CF	2.52744	18.9104	8.3226	43.3975	17	253.33	17
CF		17.9023
AP	1.60831	6.71803	39.05	1.91021	31	33.92	73
AP	1.8257	6.23252	38.81	1.13419	31	33.44	73
AP	1.56628	4.88837	24.94	0.417858	31	31.88	73
PPI	0.677306	9.68975		14.6847	83	85.62	87
PPI	0.765139	9.22299	71.64	15.8786	83	96.84	87
PPI	0.612212	9.31968	79	15.6995	83	89.84	87
PPL	0.0141303	7.65385	14.4139	64.5889	50	182.36	52
PPL	0.0141403	7.59203	7.09317	60.7088	50	168.12	52
PPL	0.436558	7.57741		61.7236	50	160.92	52
RC	17.1488	21.1613	10	0.29847	21	224	25
RC	16.733	20.7816	15.61	0.238776	21	168	25
RC	17.6121	20.8562	10.72	0.179082	21	230.8	25
