# Supplementary material for: Diet chemistry and cross-kingdom microbiota associate with black soldier fly larvae performance on regional side streams
Source: Anim Microbiome. 2026 Jan 8;8:20. doi: 10.1186/s42523-025-00509-6 (PMC12908405; doi:10.1186/s42523-025-00509-6)
Supplement: Supplementary file 10 — Supplementary Material 10 [file 42523_2025_509_MOESM10_ESM.xlsx]

## Sheet: Fungal CFU_AP gut
Supplementary Table 11. Calculation for fungal plate count for BSFL reared on the apple pomace (AP). Five larvae were sterilised, their guts were dissected, and the plate count protocol was performed as described by Tegtmeier et al. (2021).
Sample	Gut samples of L5 Hermetia illucens reared on AP
Date	25.08.2025
Workflow	Homogenate from 5 whole guts in 5 mL PBS with glass beads
	Dilution series (1:10 steps), 0.2 mL from each dilution is plated
	Cell count is conducted after 4 days incubation at 27 ºC
	Replicate	Dilution Factor								Cell count in the dilution (5 mL)	Cell count per gut homogenate (5 mL)	Cell count per mg gut
		1 (Homogenate)	2	3	4	5	6	7	8
		1	10	100	1000	10000	100000	100000	10000000
	1	TNTC	TNTC	TNTC	TNTC	480	52	3	4	1300	130000000	3.18627e+06
	2	TNTC	TNTC	TNTC	TNTC	500	67	8	2	1675	167500000	4.10539e+06
	3	TNTC	TNTC	TNTC	TNTC	460	49	11	3	1225	122500000	3.00245e+06
												3.43137e+06
	Weight	mg
	5 whole guts	40.8
	TNTC :	Too Numerous Too Count
